# Supplementary material for: Systematic screening identifies ABCG2 as critical factor underlying synergy of kinase inhibitors with transcriptional CDK inhibitors
Source: Breast Cancer Res. 2023 May 5;25:51. doi: 10.1186/s13058-023-01648-x (PMC10161439; doi:10.1186/s13058-023-01648-x)
Supplement: Supplementary file 2 — Additional file 2: Table S1. THZ1 and THZ531 kinase inhibitor combination screening proliferation results in Hs578T and MDA-MB-231 cells. [file 13058_2023_1648_MOESM2_ESM.xlsx]

## Sheet: THZ531
					Hs578T					MDA-MB-231
Catalogue	Product Name	Tyrosine Kinase	Targets (Selleckchem)	Pathway (Selleckchem)	DMSO R1	DMSO R2	THZ531 R1	THZ531 R2	Synergy (%)*	DMSO R1	DMSO R2	THZ531 R1	THZ531 R2	Synergy (%)*	* calculated by proliferation of (KI+DMSO - KI+THZ531)+(correction single CDKi effect)
S7153	10058-F4	no	c-Myc	Cell Cycle	96.0378	100.409	88.5258	94.1543	6.88335	46.4759	82.7917	29.7551	51.0216	0.661261	NA values represent technical errors or outliers
S2767	3-Methyladenine	no	Autophagy,PI3K	PI3K/Akt/mTOR	103.915	104.885	104.738	79.3853	12.3382	103.74	103.419	92.3383	58.8094	4.42136
S7330	6H05	no	Rho	Cell Cycle	98.1561	92.4071	107.131	98.9511	-7.75964	98.5369	97.7545	73.8829	80.4256	-2.59282
S2636	A66	no	PI3K	PI3K/Akt/mTOR	96.0526	111.851	97.4123	88.139	11.1762	96.2287	105.218	86.355	59.0907	4.41614
S2670	A-674563	no	PKA,CDK,Akt	PI3K/Akt/mTOR	45.9582	28.354	-0.879978	-1.67555	38.4339	48.368	12.9312	-0.0714702	-0.665021	7.43358
S2697	A-769662	no	AMPK	PI3K/Akt/mTOR	105.426	109.72	108.145	83.0684	11.9663	105.184	100.552	96.0726	68.5663	-3.03554
S1056	AC480 (BMS-599626)	yes	HER2,EGFR	Protein Tyrosine Kinase	91.3032	88.0554	9.65612	-1.26936	85.4859	93.4955	105.299	31.506	20.0629	50.0287
S1802	Acadesine	no	AMPK	PI3K/Akt/mTOR	104.714	104.009	112.637	99.1473	-1.53076	104.802	80.4825	72.4025	61.9432	1.88515
S1486	AEE788 (NVP-AEE788)	yes	HER2,VEGFR,EGFR	Protein Tyrosine Kinase	95.6479	104.992	97.3046	86.5416	8.39673	98.7943	118.144	58.787	80.0999	15.4412
S1011	Afatinib (BIBW2992)	yes	EGFR,HER2	Protein Tyrosine Kinase	82.4944	90.9561	10.3601	8.44735	77.3215	85.7893	65.0249	61.4655	29.81	6.18511
S1234	AG-1024	yes	IGF-1R	Protein Tyrosine Kinase	87.303	92.3953	107.793	78.3173	-3.2062	102.042	70.1276	73.1522	58.153	-3.15208
S2728	AG-1478 (Tyrphostin AG-1478)	yes	EGFR	Protein Tyrosine Kinase	99.5877	103.175	6.02325	-1.95852	99.3489	99.6061	106.851	52.443	47.6311	29.6074
S8009	AG-18	yes	EGFR	Protein Tyrosine Kinase	99.3418	99.2895	104.886	98.6361	-2.44516	99.6218	84.6386	86.2862	69.6965	-9.44537
S1143	AG-490 (Tyrphostin B42)	yes	JAK,EGFR	Protein Tyrosine Kinase	96.0935	90.2414	96.0201	98.303	-3.99405	94.3649	80.9482	74.3076	57.0031	-1.583
S1133	Alisertib (MLN8237)	no	Aurora Kinase	Cell Cycle	54.1992	40.1065	47.3586	40.8242	3.06148	32.6382	23.4746	24.3459	21.3214	-18.3615
S2747	AMG-458	yes	c-Met	Protein Tyrosine Kinase	100.558	108.296	102.448	68.8425	18.7822	100.533	115.921	79.9161	53.1635	18.1034
S2719	AMG-900	no	Aurora Kinase	Cell Cycle	57.1477	49.1506	7.74118	-1.01377	49.7855	59.0585	22.8928	26.1869	23.2659	-7.33498
S1244	Amuvatinib (MP-470)	yes	FLT3,c-RET,PDGFR,c-Kit	Protein Tyrosine Kinase	76.9501	96.1794	8.02225	-1.91744	83.5123	NA	96.6964	25.4254	14.7526	53.0231
S7000	AP26113	yes	ALK	Protein Tyrosine Kinase	81.583	80.6726	81.465	63.4205	8.6851	62.8195	58.6001	38.0089	27.8507	4.19578
S2221	Apatinib	yes	VEGFR	Protein Tyrosine Kinase	83.2975	74.7552	22.1124	4.78704	65.5767	101.465	64.9427	52.5853	34.5922	16.0308
S7435	AR-A014418	no	GSK-3	PI3K/Akt/mTOR	98.1561	83.6568	95.387	95.9069	-4.74049	96.3581	85.4553	67.3776	59.8754	3.696
S2671	AS-252424	no	PI3K	PI3K/Akt/mTOR	100.814	111.282	67.9974	49.2356	47.4319	100.778	99.1372	83.7287	71.8828	-1.43233
S2681	AS-604850	no	PI3K	PI3K/Akt/mTOR	105.929	98.4261	101	62.6309	20.3616	105.664	98.5606	92.8792	61.8495	1.16384
S2266	Asiatic Acid	no	p38 MAPK	MAPK	92.6565	96.5835	108.458	94.7294	-6.97366	101.433	90.0511	83.4772	64.4651	-1.81314
S2185	AST-1306	yes	EGFR	Protein Tyrosine Kinase	87.0588	72.2319	3.6171	-2.05893	78.8663	72.7684	70.1188	40.9437	40.6971	7.03903
S1524	AT7519	no	CDK	Cell Cycle	-0.488445	4.73304	1.85978	-2.07262	2.22872	8.32169	0.492759	-3.53764	-1.36089	-16.7277
S1558	AT7867	no	S6 Kinase,Akt	PI3K/Akt/mTOR	72.7877	79.8837	67.8713	73.1874	5.80639	57.3094	63.8687	49.2022	48.0062	-11.5994
S1134	AT9283	ambiguous	JAK,Aurora Kinase,Bcr-Abl	JAK/STAT	42.1301	30.8794	40.8888	31.888	0.11637	42.1878	36.7217	25.7053	16.2776	-5.12097
S1451	Aurora A Inhibitor I	no	Aurora Kinase	Cell Cycle	96.941	100.234	32.441	22.1667	71.2837	NA	109.739	50.2841	35.2437	43.3914
S7173	AVL-292	yes	BTK	Angiogenesis	94.7532	91.5081	10.7016	-1.18264	88.3712	90.9337	60.72	37.6412	27.2042	19.8199
S1005	Axitinib	yes	c-Kit,VEGFR,PDGFR	Protein Tyrosine Kinase	74.901	80.7181	55.7197	94.9028	2.4983	86.7583	92.5752	39.5819	53.6817	19.4507
S2746	AZ 628	ambiguous	Raf	MAPK	75.4411	48.004	7.48638	0.674899	57.6419	76.5362	26.3041	10.4504	4.92165	20.1499
S2214	AZ 960	yes	JAK	JAK/STAT	39.9085	19.8585	32.0837	10.8617	8.41081	26.9142	20.2145	19.5274	8.6132	-14.0902
S7050	AZ20	no	ATM/ATR	PI3K/Akt/mTOR	64.3071	44.6217	47.2246	13.5134	24.0954	46.7915	30.8906	28.1015	15.256	-6.42197
S7145	AZD1080	no	GSK-3	PI3K/Akt/mTOR	96.6631	101.054	94.5386	85.0401	9.06919	95.7621	88.7586	59.0337	73.9802	2.16914
S7104	AZD1208	no	Pim	JAK/STAT	106.174	104.288	94.4282	92.2785	11.8772	105.614	100.304	67.7928	75.8803	7.53828
S2162	AZD1480	yes	JAK	JAK/STAT	73.2974	69.2367	80.4694	68.1305	-3.03293	31.9407	56.8244	42.0184	57.4768	-28.9493
S2783	AZD2014	no	mTOR	PI3K/Akt/mTOR	-3.19459	-2.74768	-6.20713	-6.19389	3.22938	1.40697	14.2017	15.9545	7.94694	-27.7306
S7253	AZD2858	no	GSK-3	PI3K/Akt/mTOR	82.2762	85.0642	70.5427	39.099	28.8493	65.364	25.6593	29.6531	11.1548	1.52344
S7106	AZD3463	yes	ALK	Protein Tyrosine Kinase	88.7474	87.5778	49.0844	12.7877	57.2265	54.9858	53.1222	32.716	24.2431	1.99027
S2801	AZD4547	yes	FGFR	Angiogenesis	98.8874	106.701	88.7386	48.9527	33.9485	98.9371	100.835	74.049	74.5873	1.98357
S8019	AZD5363	no	Akt	PI3K/Akt/mTOR	32.1165	41.1193	54.6611	33.4488	-7.43706	94.4726	75.203	73.6267	69.2523	-10.1859
S2621	AZD5438	no	CDK	Cell Cycle	61.7838	61.9257	19.7457	10.168	46.898	63.4879	6.94138	3.07679	3.85564	8.16421
S1462	AZD6482	no	PI3K	PI3K/Akt/mTOR	82.92	98.1008	90.0966	76.5282	7.19795	87.2555	117.664	79.0122	46.2245	16.257
S1532	AZD7762	no	Chk	Cell Cycle	7.25588	1.18401	11.6604	4.96048	-4.09047	4.13756	5.73171	1.60349	1.1314	-20.017
S1555	AZD8055	no	mTOR	PI3K/Akt/mTOR	0.403498	-0.915546	-7.30776	-6.26691	6.53131	7.15069	7.16571	3.10051	2.05922	-19.0059
S2134	AZD8330	no	MEK	MAPK	39.833	56.4948	64.0755	55.8854	-11.8165	10.0805	8.25121	4.9629	8.96853	-21.3841
S2192	AZD8931 (Sapitinib)	yes	HER2,EGFR	Protein Tyrosine Kinase	93.831	93.2949	46.5732	21.1307	59.711	100.729	76.4718	52.9293	40.6428	18.2301
S7297	AZD9291	yes	EGFR	Protein Tyrosine Kinase	99.935	102.151	22.8716	2.66023	88.2769	96.6036	73.0694	33.423	26.8735	31.104
S1147	Barasertib (AZD1152-HQPA)	no	Aurora Kinase	Cell Cycle	79.7336	64.2886	73.532	81.827	-5.66845	67.4987	61.0484	43.0053	34.9476	1.71289
S8078	Bardoxolone Methyl	no	IÎºB/IKK	NF-ÎºB	-13.2972	-2.22824	4.78866	-2.45143	-8.93133	-2.88382	-3.81226	-0.531729	-4.03084	-24.651
S2913	BAY 11-7082	no	IÎºB/IKK,E2 conjugating	NF-ÎºB	94.38	92.3742	101.431	80.2844	2.51927	108.73	97.8595	80.8414	69.3214	4.62905
S2749	BGT226	no	PI3K,mTOR	PI3K/Akt/mTOR	-3.99626	-4.14272	-6.47506	-7.89625	3.11617	0.641054	-2.91882	-4.48425	-1.70142	-21.6303
S1109	BI 2536	no	PLK	Cell Cycle	26.3257	27.2868	15.3431	13.7872	12.2411	15.6065	7.78849	9.33772	10.4787	-21.795
S2843	BI-D1870	no	S6 Kinase	PI3K/Akt/mTOR	96.9509	92.8698	13.3336	2.45941	87.0138	97.0869	87.1843	48.2176	29.4744	29.7053
S7198	BIO	no	GSK-3	PI3K/Akt/mTOR	87.8361	87.8602	17.1084	2.93863	77.8247	87.2722	56.6264	44.8986	21.1339	15.3489
S1574	BIRB 796 (Doramapimod)	no	p38 MAPK	MAPK	103.666	111.209	78.9931	57.9026	38.9894	101.488	93.5027	60.9672	46.6983	20.0784
S1530	BIX 02188	no	MEK	MAPK	101.438	108.522	112.632	93.415	1.95652	104.061	108.745	76.7014	81.0327	3.95216
S1531	BIX 02189	no	MEK	MAPK	99.5554	92.8519	109.456	79.4172	1.76696	104.922	115.555	82.9576	75.6631	7.34432
S2247	BKM120 (NVP-BKM120, Buparlisib)	no	PI3K	PI3K/Akt/mTOR	33.2754	40.6712	35.6509	53.398	-7.55117	52.8628	51.1517	26.4005	21.2622	4.59171
S2014	BMS-265246	no	CDK	Cell Cycle	92.4246	72.9205	92.621	74.2143	-0.745076	89.3244	83.0762	50.1085	60.433	7.34535
S8044	BMS-345541	no	IÎºB/IKK	NF-ÎºB	89.2317	91.4473	103.407	94.8572	-8.79242	98.3251	97.4	87.0928	69.3214	-3.92875
S1012	BMS-536924	yes	IGF-1R	Protein Tyrosine Kinase	79.7961	81.985	22.0467	11.0077	64.3633	63.7275	59.7809	44.2651	31.2659	0.404459
S1124	BMS-754807	yes	IGF-1R,Trk receptor,c-Met	Protein Tyrosine Kinase	69.9335	53.9006	77.4696	61.6725	-7.65397	48.7329	54.5752	31.6484	23.4929	0.499182
S1561	BMS-777607	yes	Axl,c-Met	Protein Tyrosine Kinase	99.6876	103.056	108.038	85.9346	4.38561	97.614	114.259	71.1475	61.1437	16.2065
S2201	BMS-794833	yes	VEGFR,c-Met	Protein Tyrosine Kinase	96.3463	101.77	91.1894	15.6219	45.6526	103.205	113.213	61.4062	60.3294	23.7571
S1014	Bosutinib (SKI-606)	yes	Src	Angiogenesis	80.8425	79.7357	60.2772	45.9359	27.1826	60.844	69.303	54.5141	34.9278	-3.23174
S1084	Brivanib (BMS-540215)	yes	FGFR,VEGFR	Protein Tyrosine Kinase	89.5897	77.0405	100.712	84.0132	-9.04727	80.9753	80.0221	60.1464	54.4516	-0.384522
S1138	Brivanib Alaninate (BMS-582664)	yes	VEGFR,FGFR	Protein Tyrosine Kinase	85.0048	83.0648	97.2625	102.698	-15.9455	84.598	66.1592	71.5223	54.9698	-11.4517
S1572	BS-181 HCl	no	CDK	Cell Cycle	97.5639	95.8808	65.5965	25.188	51.3301	95.3183	71.7299	61.3397	32.0456	13.2472
S8036	Butein	yes	EGFR	Protein Tyrosine Kinase	89.3008	105.382	108.805	97.9014	-6.01146	103.329	87.2036	83.9849	75.4411	-8.0308
S1274	BX-795	no	IÎºB/IKK,PDK-1	PI3K/Akt/mTOR	49.3282	45.79	2.50859	-2.02241	47.316	NA	42.4044	7.58921	14.1357	7.95769
S1275	BX-912	no	PDK-1	PI3K/Akt/mTOR	86.0347	92.5581	71.3781	30.3727	38.421	NA	44.8496	29.9971	35.2387	-11.3525
S2814	BYL719	no	PI3K	PI3K/Akt/mTOR	92.1119	96.4959	83.372	46.8122	29.2118	92.4637	110.439	68.2483	57.6595	14.9131
S1119	Cabozantinib (XL184, BMS-907351)	yes	FLT3,Tie-2,c-Kit,c-Met,VEGFR,Axl	Protein Tyrosine Kinase	93.4416	85.2508	24.2217	19.9988	67.2359	90.6021	111.254	48.7111	45.3362	30.32
S4001	Cabozantinib malate (XL184)	yes	VEGFR	Protein Tyrosine Kinase	92.6398	105.794	20.5048	4.52233	86.7033	102.464	103.255	48.9673	24.2431	42.6701
S2226	CAL-101 (Idelalisib, GS-1101)	no	PI3K	PI3K/Akt/mTOR	91.1551	99.7332	101.098	86.8018	1.49446	101.729	63.8344	68.5591	75.3127	-12.7386
S2682	CAY10505	no	PI3K	PI3K/Akt/mTOR	102.538	107.264	20.7544	71.8365	58.606	102.425	92.448	66.1701	72.8649	4.33493
S2635	CCT128930	no	Akt	PI3K/Akt/mTOR	85.7034	100.156	80.5009	75.1453	15.1063	86.3409	107.796	80.2056	54.7526	6.00526
S1519	CCT129202	no	Aurora Kinase	Cell Cycle	95.176	107.78	81.2364	81.1013	20.3091	99.7292	117.349	62.9459	64.2233	21.3705
S2744	CCT137690	ambiguous	Aurora Kinase	Cell Cycle	74.0503	78.9433	18.8631	13.1483	60.4911	75.2074	62.7874	31.9497	28.0185	15.4291
S1017	Cediranib (AZD2171)	yes	VEGFR	Protein Tyrosine Kinase	82.2968	75.6678	94.1156	96.0803	-16.1157	NA	58.2991	64.6517	48.3714	-21.7966
S8015	CEP-32496	no	CSF-1R,Raf	MAPK	78.2047	89.8099	9.64824	6.27034	76.048	45.7335	59.5667	21.8216	31.103	2.6036
S2806	CEP-33779	yes	JAK	JAK/STAT	102.027	101.842	74.5591	25.8452	51.7321	101.936	92.037	62.5355	56.6428	13.8132
S7051	CGI1746	yes	BTK	Angiogenesis	104.957	105.257	55.964	77.4867	38.3817	109.551	100.962	56.9815	44.0284	31.1673
S7136	CGK 733	no	ATM/ATR	DNA Damage	92.7998	83.9769	94.578	49.3178	16.4405	98.7122	77.1539	58.851	66.5034	1.67165
S2699	CH5132799	no	mTOR,PI3K	PI3K/Akt/mTOR	33.4116	14.6712	36.5152	19.264	-3.84817	36.3809	44.0973	40.1394	24.0506	-15.4401
S2683	CHIR-124	no	Chk	Cell Cycle	11.7763	-0.229918	2.11195	-1.315	5.37471	15.7103	4.91275	-1.90301	-1.96792	-11.3372
S2924	CHIR-99021 (CT99021) HCl	no	GSK-3	PI3K/Akt/mTOR	89.9592	86.3634	64.1097	20.9618	45.6256	95.5567	77.1539	51.3754	37.0055	18.5806
S2406	Chrysophanic Acid	yes	mTOR,EGFR	Protein Tyrosine Kinase	101.292	112.343	76.8365	37.5701	49.6144	101.235	111.063	77.2779	51.293	18.2794
S7206	CNX-2006	yes	EGFR	Protein Tyrosine Kinase	98.5584	98.8134	21.0302	0.679463	87.8311	97.3499	94.9492	51.5082	24.021	34.8007
S7257	CNX-774	yes	BTK	Angiogenesis	99.3388	102.668	12.4195	-1.37889	95.4833	99.5287	106.819	43.1429	54.4219	30.8071
S7284	CO-1686 (AVL-301)	yes	EGFR	Protein Tyrosine Kinase	95.2428	82.1506	15.175	-1.53407	81.8762	98.7673	91.9201	47.5557	48.174	23.8947
S1536	CP-673451	yes	PDGFR	Protein Tyrosine Kinase	78.6679	72.2993	82.6418	38.5331	14.8962	90.4723	63.5373	57.7312	26.3109	11.3995
S1167	CP-724714	yes	EGFR,HER2	Protein Tyrosine Kinase	94.422	89.4365	10.6806	1.87979	85.6491	88.7714	65.0876	38.4858	34.8094	16.6977
S2730	Crenolanib (CP-868596)	yes	PDGFR	Protein Tyrosine Kinase	82.5402	98.1155	43.7152	24.4806	56.23	83.3188	48.3307	26.7658	28.6453	14.535
S1068	Crizotinib (PF-02341066)	yes	c-Met,ALK	Protein Tyrosine Kinase	84.9675	70.2366	82.8887	57.93	7.19268	50.6602	57.9209	29.5748	29.7557	1.04106
S1194	CUDC-101	ambiguous	HDAC,HER2,EGFR	Epigenetics	83.9301	70.5147	69.1348	35.3064	25.0018	105.918	59.1248	53.0337	14.264	25.2882
S2759	CUDC-907	no	PI3K,HDAC	Cytoskeletal Signaling	-8.26054	-3.66496	-3.81411	-6.74157	-0.684911	-3.43308	-4.73925	-3.43562	-2.89081	-24.5072
S7041	CX-6258 HCl	no	Pim	JAK/STAT	81.3698	56.6716	9.78746	-1.99046	65.1222	53.6885	26.4771	29.0007	14.9599	-5.48167
S1171	CYC116	ambiguous	Aurora Kinase,VEGFR	Cell Cycle	60.3295	52.528	18.3824	4.41736	45.0289	42.294	49.7942	21.136	24.8106	-0.513382
S2219	CYT387	yes	JAK	JAK/STAT	59.1443	90.2226	2.20389	1.73831	72.7124	70.3616	63.2688	5.58685	23.0092	28.9329
S7018	CZC24832	no	PI3K	PI3K/Akt/mTOR	100.643	101.11	97.9744	76.2088	13.785	109.561	86.4056	76.6611	61.5237	5.30679
S2807	Dabrafenib (GSK2118436)	no	Raf	MAPK	102.471	99.1953	101.634	74.7026	12.6649	102.361	65.1683	60.9459	64.3319	-2.45864
S2727	Dacomitinib (PF299804, PF299)	yes	EGFR	Protein Tyrosine Kinase	101.635	84.318	8.54761	-1.28305	89.3444	101.562	85.0809	46.5047	38.2838	27.3432
S1107	Danusertib (PHA-739358)	ambiguous	c-RET,FGFR,Bcr-Abl,Aurora Kinase	Cell Cycle	57.7663	47.1391	51.945	56.0314	-1.53547	33.981	20.7447	25.3874	23.4929	-20.6615
S1021	Dasatinib	yes	Bcr-Abl,c-Kit,Src	Angiogenesis	13.8457	18.9748	24.6157	7.6943	0.255234	NA	0.956439	-0.453437	3.23874	-24.0204
S2634	DCC-2036 (Rebastinib)	yes	Bcr-Abl	Angiogenesis	95.787	108.621	11.8521	3.62323	94.4665	95.9749	51.4164	18.7256	10.1135	35.6919
S2243	Degrasyn (WP1130)	no	DUB,Bcr-Abl	Angiogenesis	94.0057	93.5673	99.5925	101.046	-6.53275	83.0228	78.3831	68.4453	34.2319	5.78013
S2768	Dinaciclib	no	CDK	Cell Cycle	1.63955	-0.812777	14.2977	-1.80791	-5.8315	6.02556	2.8254	0.433864	-1.47933	-18.636
S2769	Dovitinib (TKI-258) Dilactic Acid	yes	PDGFR,FGFR,c-Kit,FLT3,VEGFR	Angiogenesis	79.9324	76.5736	15.0069	-1.7075	71.6033	80.8272	33.9702	44.5071	21.7902	0.665804
S1018	Dovitinib (TKI-258, CHIR-258)	yes	FGFR,FLT3,c-Kit,VEGFR,PDGFR	Angiogenesis	70.0362	70.0587	24.2506	4.68664	55.5788	NA	70.0188	32.5689	25.3288	17.4858
S7319	EHop-016	no	Rac	Cell Cycle	99.6733	102.504	38.6691	9.10913	77.1993	97.5703	98.8144	37.1193	58.5626	26.7672
S7482	EHT 1864	no	Rho	Cell Cycle	78.9509	73.2967	73.8945	24.8686	26.7423	96.7188	74.2527	52.3742	31.71	19.8594
S1181	ENMD-2076	ambiguous	Aurora Kinase,FLT3,VEGFR	Angiogenesis	62.2049	63.1033	25.2646	13.2121	43.4157	62.164	50.4319	29.2854	14.9648	10.5886
S1055	Enzastaurin (LY317615)	no	PKC	TGF-beta/Smad	94.3847	89.2586	76.897	68.4637	19.1413	98.7557	91.2714	55.0219	37.6619	25.0875
S1023	Erlotinib HCl (OSI-744)	yes	Autophagy,EGFR	Protein Tyrosine Kinase	97.5689	78.7351	7.64136	-6.14369	87.4031	NA	64.1808	28.2083	16.5342	18.2253
S8050	ETP-46464	no	mTOR,ATM/ATR	PI3K/Akt/mTOR	82.4339	68.2482	103.291	68.0438	-10.3264	101.639	64.6513	74.1154	61.0796	-8.03645
S1120	Everolimus	no	mTOR	PI3K/Akt/mTOR	29.3699	23.1096	30.8544	33.6725	-6.02367	55.4857	58.0034	34.8393	39.7347	-4.12674
S1573	Fasudil (HA-1077) HCl	no	ROCK,Autophagy	Cell Cycle	103.024	111.806	108.765	87.1851	9.43968	99.6598	98.6503	78.9102	57.6249	7.30327
S7605	Filgotinib (GLPG0634)	yes	JAK	JAK/STAT	86.6544	88.7844	98.4709	85.857	-4.44455	103.821	71.7268	84.4309	59.7569	-7.90441
S5002	Fingolimod (FTY720) HCl	no	S1P Receptor	GPCR & G Protein	99.3631	101.426	103.286	81.9046	7.7992	90.6181	83.3217	71.9541	46.2986	4.25934
S2679	Flavopiridol	no	CDK	Cell Cycle	-3.54713	-1.69184	-1.7547	-4.29527	0.405502	1.07015	-3.82637	-3.06552	-3.96175	-21.4487
S1111	Foretinib	yes	VEGFR,c-Met	Protein Tyrosine Kinase	58.2892	22.7707	10.825	0.510596	34.8621	52.6647	36.7993	28.4408	31.4287	-8.78698
S2625	Fostamatinib (R788)	yes	Syk	Angiogenesis	73.2196	65.0455	13.1734	0.213937	62.4389	74.4138	58.2817	42.9033	29.045	6.78935
S2808	GDC-0068	no	Akt	PI3K/Akt/mTOR	70.4186	51.2623	67.9343	53.471	0.137806	71.7377	102.938	84.7536	77.6372	-17.4417
S8040	GDC-0349	no	mTOR	PI3K/Akt/mTOR	-7.19129	16.6361	0.943022	0.150041	4.17589	33.0573	46.2175	19.6484	17.2498	-2.39596
S1104	GDC-0879	no	Raf	MAPK	97.3354	92.8511	109.929	99.7543	-9.74836	99.5962	73.8785	79.8876	64.5243	-9.05285
S1065	GDC-0941	no	PI3K	PI3K/Akt/mTOR	21.1152	57.4847	2.99981	86.642	-5.52095	58.9055	92.7794	26.5025	26.4935	25.7603
S2696	GDC-0980	no	mTOR,PI3K	PI3K/Akt/mTOR	-2.24805	-3.87995	1.58921	-1.47017	-3.12352	2.31131	13.0326	19.5868	8.94386	-30.1776
S1025	Gefitinib (ZD1839)	yes	EGFR	Protein Tyrosine Kinase	96.0188	95.3422	11.3977	-1.25566	90.6095	NA	88.91	30.6804	31.0685	34.4514
S1342	Genistein	yes	Topoisomerase,EGFR	Protein Tyrosine Kinase	99.9235	100.749	72.7098	20.2042	53.8794	NA	89.8749	55.0242	45.8396	15.8588
S7208	GF109203X	no	PKC	TGF-beta/Smad	99.4552	98.3944	100.733	69.7142	13.7014	98.3166	90.3759	69.1119	58.2221	7.09501
S7367	GNE-0877	no	LRRK2	Autophagy	104.259	92.8543	94.4834	54.0141	24.3078	95.8873	73.5811	66.3931	76.2258	-10.1594
S7528	GNE-7915	no	LRRK2	Autophagy	88.4533	99.3585	42.3913	97.6777	23.8714	102.187	93.2039	57.418	41.7976	24.5034
S7368	GNE-9605	no	LRRK2	Autophagy	99.4358	97.2836	100.696	93.8531	1.08525	101.502	66.2026	62.1843	83.4657	-12.5569
S2899	GNF-2	yes	Bcr-Abl	Angiogenesis	98.9074	102.104	8.92587	0.405623	95.8397	102.694	99.9246	49.2568	32.2579	36.9679
S7526	GNF-5	yes	Bcr-Abl	Angiogenesis	80.1161	92.0764	6.23077	2.57351	81.6941	94.4398	91.8827	49.1998	24.1049	32.9247
S2911	Go 6983	no	PKC	TGF-beta/Smad	88.8395	106.575	90.0467	90.9778	7.19509	111.81	96.9092	64.4856	45.1289	25.9682
S2859	Golvatinib (E7050)	yes	VEGFR,c-Met	Protein Tyrosine Kinase	97.1875	83.6635	85.1425	47.8391	23.9347	97.3129	113.428	66.9506	52.5762	22.023
S1360	GSK1059615	no	PI3K,mTOR	PI3K/Akt/mTOR	16.4349	15.8424	22.6562	10.8617	-0.620294	NA	29.4241	20.7113	15.3251	-12.1783
S2703	GSK1838705A	yes	IGF-1R,ALK	Protein Tyrosine Kinase	99.5153	110.852	34.8682	14.0337	80.7329	99.5369	93.2168	56.7039	42.3455	23.2679
S1093	GSK1904529A	yes	IGF-1R	Protein Tyrosine Kinase	86.9938	76.566	2.70823	0.697719	80.0769	82.2505	71.3571	27.1003	19.6039	29.8674
S2658	GSK2126458	no	PI3K,mTOR	PI3K/Akt/mTOR	-4.05904	-3.69841	-6.97941	-3.14972	1.18584	0.581072	1.67228	2.41013	-0.793337	-23.2659
S7087	GSK2334470	no	PDK-1	PI3K/Akt/mTOR	74.6901	59.9665	51.0282	20.0536	31.7874	82.6993	78.5976	43.9235	23.6113	23.2968
S8002	GSK2636771	no	PI3K	PI3K/Akt/mTOR	91.5927	90.2494	105.051	83.6937	-3.45127	103.839	82.1646	75.8616	42.4047	10.2847
S1474	GSK429286A	no	ROCK	Cell Cycle	74.3168	97.2677	79.9808	74.5292	8.53721	94.911	109.585	80.7631	43.752	16.4064
S2193	GSK461364	no	PLK	Cell Cycle	63.5521	20.8457	23.2524	7.83578	26.6548	5.2021	3.86351	0.986648	1.65947	-20.3745
S7209	GSK650394	no	Others	Others	94.3752	90.6185	92.7786	58.8519	16.6816	91.9504	77.693	59.558	47.1227	7.89711
S1113	GSK690693	no	Akt	PI3K/Akt/mTOR	56.7205	56.307	63.0327	55.0912	-2.54826	84.6415	67.7981	69.1214	60.0876	-11.9689
S2872	GW5074	no	Raf	MAPK	82.1658	87.0005	82.9964	64.0731	11.0484	92.0619	92.0102	86.476	69.4645	-9.5184
S7194	GZD824	yes	Bcr-Abl	Angiogenesis	13.129	4.24983	3.3124	-4.19487	9.13065	-4.79369	2.25354	-1.69661	-0.383714	-23.8141
S1582	H 89 2HCl	no	PKA	PI3K/Akt/mTOR	104.223	111.054	111.531	102.684	0.530771	103.617	108.625	71.3563	67.214	13.2519
S2752	HER2-Inhibitor-1	yes	HER2,EGFR	Protein Tyrosine Kinase	102.707	109.706	41.5008	1.3458	84.7833	102.587	112.003	65.5936	47.8482	26.9897
S1529	Hesperadin	no	Aurora Kinase	Cell Cycle	28.5304	38.35	28.443	18.6661	9.88566	13.8203	5.25752	4.73751	5.62245	-19.2253
S1485	HMN-214	no	PLK	Cell Cycle	31.9802	19.0977	22.073	4.55885	12.223	42.7019	37.2054	28.1371	27.2239	-11.3111
S2310	Honokiol	no	MEK,Akt	PI3K/Akt/mTOR	91.5235	96.7559	103.811	91.4251	-3.47841	105.089	84.9256	74.3859	69.425	-0.482268
S7356	HS-173	no	PI3K	PI3K/Akt/mTOR	16.5706	12.1717	3.93495	0.460392	12.1735	22.1835	14.3836	7.9949	0.845157	-9.72071
S2680	Ibrutinib (PCI-32765)	yes	BTK	Angiogenesis	105.122	105.568	102.398	85.3687	11.462	104.894	87.0935	85.6314	73.388	-7.1003
S2922	Icotinib	yes	EGFR	Protein Tyrosine Kinase	94.094	90.5903	100.081	2.72412	40.9395	105.985	93.2405	75.3657	35.6829	20.5042
S2882	IKK-16 (IKK Inhibitor VII)	no	IÎºB/IKK	NF-ÎºB	85.5301	90.7924	70.5979	29.1998	38.2624	97.9225	96.4934	65.8545	63.2116	9.09069
S7566	IM-12	no	GSK-3	PI3K/Akt/mTOR	75.9907	81.4937	84.9034	76.688	-2.05349	106.157	74.3875	77.8497	51.5102	2.00785
S2475	Imatinib (STI571)	yes	PDGFR	Protein Tyrosine Kinase	92.0008	108.526	11.3005	1.1815	94.0223	92.3575	99.2973	64.9364	31.3794	24.0853
S1026	Imatinib Mesylate (STI571)	yes	c-Kit,Bcr-Abl,PDGFR	Protein Tyrosine Kinase	98.3299	37.4121	14.1401	-4.87034	63.2362	NA	60.292	44.0824	18.2714	5.53087
S2864	IMD 0354	no	IÎºB/IKK	NF-ÎºB	26.5781	23.2994	21.8077	6.28859	10.8906	29.8521	10.4167	16.1253	14.0864	-18.5557
S2386	Indirubin	no	GSK-3	PI3K/Akt/mTOR	76.2588	86.673	87.6695	79.9923	-2.36496	102.608	77.8865	60.3219	60.9364	6.03399
S2811	INK 128	no	mTOR	PI3K/Akt/mTOR	-5.36295	-5.24155	-9.19643	-5.88354	2.23773	-0.6647	3.66354	1.64619	1.52622	-23.671
S7093	IPA-3	no	PAK	Cytoskeletal Signaling	107.162	97.326	99.1749	89.0746	8.11945	111.354	100.308	78.9268	65.6792	9.94416
S7028	IPI-145 (INK1197)	no	PI3K	Angiogenesis	85.1167	84.9371	82.8151	70.2026	8.51809	99.3083	83.2578	68.2483	49.2646	8.94231
S1114	JNJ-38877605	yes	c-Met	Protein Tyrosine Kinase	101.57	94.4186	105.85	90.0924	0.0234263	96.5772	72.2396	79.565	47.9124	-2.91448
S1249	JNJ-7706621	no	CDK,Aurora Kinase	Cell Cycle	78.1535	77.1004	82.9938	44.7858	13.7372	NA	29.2242	36.6519	17.1709	-21.2714
S7508	JNK Inhibitor IX	no	JNK	MAPK	88.3928	16.6878	103.998	9.07262	-3.99484	110.641	NA	71.036	17.9852	42.5462
S4901	JNK-IN-8	yes	JNK	MAPK	92.4895	107.117	7.81473	10.0356	90.8778	107.508	99.6414	44.6827	23.5669	45.8655
S1363	Ki8751	yes	PDGFR,c-Kit,VEGFR	Protein Tyrosine Kinase	96.4832	103.557	100.604	59.9884	19.7239	NA	108.86	76.0276	62.0173	16.253
S7422	KN-62	no	Others	Others	100.4	94.3135	88.8515	65.8668	19.9978	100.105	103.36	51.0931	69.7409	17.7313
S7423	KN-93 Phosphate	no	Others	Others	95.3349	79.1899	93.078	85.1678	-1.86053	96.869	92.4867	56.5782	54.8957	15.3567
S7332	K-Ras(G12C) inhibitor 9	no	Rho	Cell Cycle	93.905	84.8618	81.6436	93.278	1.92259	91.0188	92.1075	46.0824	74.9081	7.48366
S1557	KRN 633	yes	PDGFR,VEGFR	Protein Tyrosine Kinase	101.368	109.037	52.1	14.3988	71.9528	90.3751	114.767	57.9708	47.1672	26.4179
S1226	KU-0063794	no	mTOR	PI3K/Akt/mTOR	16.2896	44.7733	27.408	6.53505	13.5599	72.1674	43.8621	36.0611	25.7878	3.50607
S1092	KU-55933 (ATM Kinase Inhibitor)	no	ATM/ATR	DNA Damage	94.7489	92.7664	83.837	86.3043	8.687	86.0906	92.1248	56.2294	39.3893	17.7141
S1570	KU-60019	no	ATM/ATR	DNA Damage	92.8588	84.4296	71.8483	30.9204	37.2599	56.8928	48.1575	31.6555	18.4985	3.86397
S2158	KW-2449	yes	Aurora Kinase,Bcr-Abl,FLT3	Angiogenesis	84.501	95.1922	76.9889	55.502	23.6011	56.666	39.0622	43.8689	23.1228	-9.21596
S2700	KX2-391	yes	Src	Angiogenesis	13.2202	6.08598	9.43284	2.64197	3.6157	17.0899	9.31167	13.4207	11.525	-22.8563
S1028	Lapatinib (GW-572016) Ditosylate	yes	HER2,EGFR	Protein Tyrosine Kinase	91.8635	94.4017	3.09962	-1.62991	92.3977	100.538	103.369	31.7456	23.7199	50.6367
S7461	LDC000067	no	CDK	Cell Cycle	94.5448	78.2815	79.2979	36.6847	28.4219	95.9825	73.3344	49.1761	32.8846	20.0438
S7083	LDK378	yes	ALK	Protein Tyrosine Kinase	100.362	104.198	53.5657	12.8653	69.0644	89.5162	87.8082	39.4253	21.1536	34.7885
S1164	Lenvatinib (E7080)	yes	VEGFR	Protein Tyrosine Kinase	101.757	82.7343	97.5725	88.4813	-0.781281	102.944	80.73	73.7833	49.1166	6.80264
S1003	Linifanib (ABT-869)	yes	CSF-1R,PDGFR,VEGFR	Protein Tyrosine Kinase	94.7235	99.9876	71.2546	27.4928	47.9818	111.249	96.2701	55.6007	43.5003	30.6251
S7215	Losmapimod (GW856553X)	no	p38 MAPK	MAPK	99.5521	91.0421	43.1111	36.0594	55.7119	98.552	85.3137	56.4074	30.797	24.7464
S1494	LY2228820	no	p38 MAPK	MAPK	98.621	99.3046	10.3391	5.72722	90.9297	96.443	105.957	40.4858	32.4651	41.1405
S2626	LY2603618	no	Chk	Cell Cycle	96.2072	101.966	8.48719	1.85697	93.9146	96.3763	108.421	46.2248	25.0376	43.1831
S2179	LY2784544	yes	JAK	JAK/STAT	99.7112	105.618	100.806	94.5149	5.00399	59.4431	80.5967	65.5769	66.839	-19.7723
S7158	LY2835219	no	CDK	Cell Cycle	71.171	66.3304	5.09599	0.770742	65.8173	26.4008	15.174	-1.14857	-3.50771	-0.468657
S1105	LY294002	no	Autophagy,PI3K	PI3K/Akt/mTOR	101.276	84.8187	70.4219	49.9065	32.8831	96.9781	84.003	59.6529	43.9741	15.0929
S1064	Masitinib (AB1010)	yes	PDGFR,c-Kit	Protein Tyrosine Kinase	84.762	83.8273	15.5375	0.337164	76.3573	90.4379	92.537	45.7028	26.1234	31.9901
S7007	MEK162 (ARRY-162, ARRY-438162)	no	MEK	MAPK	63.3037	84.137	74.8717	70.0611	1.25397	23.6761	11.6561	13.6485	10.2813	-17.883
S1361	MGCD-265	yes	Tie-2,VEGFR,c-Met	Protein Tyrosine Kinase	95.9924	109.937	84.78	89.1066	16.0216	NA	130.124	65.4963	40.1098	53.7367
S2751	Milciclib (PHA-848125)	no	CDK	Cell Cycle	68.7139	86.3007	25.7085	4.27588	62.5151	70.109	12.0557	18.3009	14.6095	1.0429
S1078	MK-2206 2HCl	no	Akt	PI3K/Akt/mTOR	57.883	51.7315	34.9128	33.3804	20.6607	79.2025	91.6254	31.7456	27.1598	32.3771
S2774	MK-2461	yes	c-Met,PDGFR,FGFR	Protein Tyrosine Kinase	97.3517	102.716	13.9614	-0.461533	93.2841	97.4698	114.934	79.0241	66.6317	9.78969
S2770	MK-5108 (VX-689)	no	Aurora Kinase	Cell Cycle	60.5475	48.5534	44.4087	14.7867	24.9528	62.3068	29.4271	57.6126	40.7366	-26.8919
S7065	MK-8745	no	Aurora Kinase	Cell Cycle	51.6362	28.9004	32.7063	16.0509	15.8897	39.4436	38.7488	25.3779	12.7539	-3.55387
S2735	MK-8776 (SCH 900776)	no	CDK,Chk	Cell Cycle	90.243	109.443	88.1029	58.5827	26.5002	90.6781	75.2527	63.4987	69.7557	-7.246
S1100	MLN8054	no	Aurora Kinase	Cell Cycle	64.3121	48.8676	61.2544	68.1168	-8.0957	47.506	53.0575	35.8191	24.3023	-3.3632
S1032	Motesanib Diphosphate (AMG-706)	yes	VEGFR,PDGFR,c-Kit	Protein Tyrosine Kinase	84.2158	93.3468	82.9517	76.7154	8.94773	92.2879	94.045	62.0562	32.5885	22.2599
S2216	Mubritinib (TAK 165)	yes	HER2	Protein Tyrosine Kinase	62.5941	58.0262	61.0048	47.1088	6.25331	22.1562	11.1021	8.19419	2.52313	-12.3138
S1033	Nilotinib (AMN-107)	yes	Bcr-Abl	Angiogenesis	83.5668	94.8296	3.43323	74.5246	50.2192	84.5449	95.3784	34.2082	34.3553	32.0956
S1010	Nintedanib (BIBF 1120)	yes	VEGFR,PDGFR,FGFR	Protein Tyrosine Kinase	82.4512	85.7251	78.1158	71.5581	9.2512	94.3556	76.3056	90.9172	46.0765	-6.75049
S7255	NMS-P937	no	PLK	Cell Cycle	39.61	25.5396	11.1849	2.29967	25.8325	-1.16735	-1.21872	-0.420223	-3.82356	-22.6554
S8031	NSC 23766	no	Rac	Cell Cycle	82.529	86.2594	101.649	101.589	-17.225	93.1198	94.4295	78.3479	61.0105	0.511231
S7114	NU6027	no	CDK	Cell Cycle	100.575	100.48	105.787	72.7995	11.2343	98.3065	87.3468	80.3669	81.3683	-11.6251
S2638	NU7441 (KU-57788)	no	DNA-PK,PI3K	DNA Damage	88.0553	104.857	86.3771	58.5872	23.9738	88.5879	75.2688	66.7584	52.7292	-1.39968
S1088	NVP-ADW742	yes	IGF-1R	Protein Tyrosine Kinase	102.084	75.1001	111.46	91.7628	-13.0197	88.6024	50.6379	48.0041	41.8865	1.09063
S1034	NVP-AEW541	yes	IGF-1R	Protein Tyrosine Kinase	89.5663	79.5654	111.453	79.3853	-10.853	78.3669	78.5141	47.1619	22.0271	20.2617
S2202	NVP-BHG712	yes	Raf,Src,Bcr-Abl,VEGFR,Ephrin receptor	Protein Tyrosine Kinase	99.3478	103.066	7.51265	9.39666	92.752	98.6971	98.8731	29.1383	52.6453	34.3091
S2686	NVP-BSK805 2HCl	yes	JAK	JAK/STAT	99.4863	111.555	91.9223	73.5845	22.7671	99.5092	101.096	79.2898	59.1795	7.48393
S2761	NVP-BVU972	yes	c-Met	Protein Tyrosine Kinase	102.157	86.8358	89.939	81.503	8.77534	102.061	103.723	91.8425	83.4904	-8.35885
S2624	OSI-027	no	mTOR	PI3K/Akt/mTOR	37.1109	17.1842	35.6037	18.625	0.0331797	39.9152	39.3193	51.7597	37.7162	-28.7049
S2205	OSI-420	yes	EGFR	Protein Tyrosine Kinase	87.8988	87.6897	11.4371	3.38134	80.385	99.4099	87.3782	40.9508	36.7341	30.9674
S1091	OSI-906 (Linsitinib)	yes	IGF-1R	Protein Tyrosine Kinase	105.74	99.4855	14.7232	7.86773	91.317	84.3034	72.6081	40.3885	24.781	22.2868
S1220	OSI-930	yes	c-Kit,CSF-1R,VEGFR	Protein Tyrosine Kinase	97.7246	94.679	84.5777	74.333	16.7464	106.639	70.5331	70.1724	44.5268	7.65204
S1106	OSU-03012 (AR-12)	no	PDK-1	PI3K/Akt/mTOR	52.5511	43.8855	51.5982	63.0097	-9.08568	47.989	49.256	40.1086	33.7335	-11.8828
S8058	P276-00	no	CDK	Cell Cycle	-14.5858	3.92487	0.588403	1.24996	-6.24965	-0.178173	-2.55935	-0.954026	-3.07341	-22.9393
S8057	Pacritinib (SB1518)	yes	JAK	JAK/STAT	72.0642	74.2289	7.08711	4.70033	67.2529	19.0375	30.4172	-4.67405	-2.01234	4.48634
S1116	Palbociclib (PD-0332991) HCl	no	CDK	Cell Cycle	67.8465	54.7225	73.6082	77.2859	-14.1625	34.6959	23.5376	30.7089	40.322	-29.9829
S2238	Palomid 529 (P529)	no	mTOR	PI3K/Akt/mTOR	90.0187	96.6266	14.6812	101.753	35.1054	99.4111	86.3881	54.2057	50.7995	16.8128
S3012	Pazopanib	yes	PDGFR,c-Kit,VEGFR	Protein Tyrosine Kinase	92.2956	101.049	89.348	57.8068	23.095	104.222	95.3741	75.1997	43.2437	16.9921
S1035	Pazopanib HCl (GW786034 HCl)	yes	VEGFR,PDGFR,c-Kit	Protein Tyrosine Kinase	86.7463	79.4849	97.3072	77.3954	-4.23568	85.4192	87.5814	50.1797	46.7526	14.45
S1036	PD0325901	no	MEK	MAPK	44.3665	43.9914	61.869	51.796	-12.6536	8.07117	12.6034	5.71259	3.68785	-17.9471
S7039	PD168393	yes	EGFR	Protein Tyrosine Kinase	99.872	83.4027	8.78665	-3.51027	88.9992	103.516	53.5882	46.5261	26.1086	18.6504
S1264	PD173074	yes	VEGFR,FGFR	Angiogenesis	87.2759	101.303	92.1797	52.5491	21.9251	NA	97.0106	61.1001	48.9932	18.3797
S7269	PD173955	yes	BCR-ABL	Angiogenesis	54.6513	23.1625	2.34836	-4.10359	39.7845	41.8128	11.7337	6.82291	-0.798272	0.176718
S1020	PD184352 (CI-1040)	no	MEK	MAPK	67.8652	64.3309	76.5187	83.3514	-13.837	NA	13.2629	15.7671	17.4374	-26.9236
S1568	PD318088	no	MEK	MAPK	66.9594	73.0891	77.7086	59.6369	1.35144	21.9849	16.6038	13.2665	9.64466	-15.7454
S1177	PD98059	no	MEK	MAPK	97.4102	96.7657	86.5058	92.1142	7.7779	85.651	87.7318	63.2021	69.2177	-3.10275
S1392	Pelitinib (EKB-569)	yes	EGFR	Protein Tyrosine Kinase	86.1905	82.8212	5.65287	-0.781011	82.0699	NA	38.7651	16.5547	12.6009	0.603078
S2672	PF-00562271	yes	FAK	Angiogenesis	89.1612	103.204	66.86	25.9685	49.7682	89.6445	31.9202	35.9164	16.9636	10.7581
S1094	PF-04217903	yes	c-Met	Protein Tyrosine Kinase	97.4008	90.9871	108.329	102.274	-11.1075	90.1287	94.3359	79.0336	58.0395	0.111603
S2743	PF-04691502	no	Akt,mTOR,PI3K	PI3K/Akt/mTOR	-3.10766	-3.32576	-4.80179	-5.25827	1.81332	1.49002	11.5005	14.0376	5.52375	-26.8696
S7094	PF-3758309	no	PAK	Cytoskeletal Signaling	19.2706	2.20699	8.85757	0.346293	6.13685	7.03198	2.28553	1.63908	0.716841	-20.1034
S2163	PF-4708671	no	S6 Kinase	PI3K/Akt/mTOR	94.8267	105.536	99.2143	79.1616	10.9934	46.3723	88.0067	62.8225	57.0129	-16.3125
S2904	PF-477736	no	Chk	Cell Cycle	64.089	78.9169	59.5023	35.2607	24.1214	70.7183	57.8828	33.6768	21.4695	13.1432
S7177	PF-543	no	S1P Receptor	GPCR & G Protein	95.4949	89.8889	97.3755	73.1737	7.41729	96.1578	90.5449	67.2994	46.1703	13.0323
S2890	PF-562271	yes	FAK	Angiogenesis	78.9399	75.4096	81.9956	52.225	10.0644	57.4877	73.3578	32.4645	34.8291	8.19173
S2013	PF-573228	yes	FAK	Angiogenesis	92.1415	102.545	67.535	68.6417	29.2551	100.201	78.2943	53.978	51.1746	13.0873
S7289	PFK15	no	Others	Others	94.2734	89.8559	98.5339	78.9426	3.32641	94.004	52.9988	62.7988	47.9272	-5.44579
S2726	PH-797804	no	p38 MAPK	MAPK	102.891	93.0514	98.3238	81.9776	7.82045	102.762	97.0231	83.0145	81.3387	-5.86824
S1070	PHA-665752	yes	c-Met	Protein Tyrosine Kinase	100.338	84.7848	93.3723	57.8387	16.9557	99.8763	87.3099	50.5142	55.1524	17.1756
S1454	PHA-680632	no	Aurora Kinase	Cell Cycle	80.5509	90.2082	68.6383	38.1269	31.9969	45.678	43.3413	30.3127	18.3701	-3.41594
S2742	PHA-767491	no	CDK	Cell Cycle	105.591	112.591	91.657	66.7248	29.9001	105.341	104.358	61.641	51.2387	24.8256
S1487	PHA-793887	no	CDK	Cell Cycle	21.3004	11.2677	22.2464	4.73228	2.79473	22.2163	14.2729	13.9545	9.20049	-16.9171
S2542	Phenformin HCl	no	AMPK	PI3K/Akt/mTOR	86.988	109.467	91.3339	90.9002	7.11045	87.5682	117.341	91.5269	63.0487	1.58278
S1556	PHT-427	no	PDK-1,Akt	PI3K/Akt/mTOR	104.284	110.977	107.15	89.7546	9.17855	91.2036	107.226	73.5532	48.396	14.6558
S1038	PI-103	no	PI3K,Autophagy,DNA-PK,mTOR	PI3K/Akt/mTOR	14.9709	6.2568	-6.98992	-5.53211	16.8749	NA	NA	11.2001	4.91178	#DIV/0!
S3026	Piceatannol	yes	Syk	Angiogenesis	103.299	109.71	99.7501	88.7597	12.2497	108.159	90.5404	69.2922	35.3769	23.4308
S2207	PIK-293	no	PI3K	PI3K/Akt/mTOR	94.218	95.2307	108.968	79.3807	0.550198	94.2908	93.2171	67.6789	71.2905	0.684961
S2227	PIK-294	no	PI3K	PI3K/Akt/mTOR	88.8474	82.3348	97.6592	92.8901	-9.68353	90.2964	50.1514	67.2827	86.9599	-30.4816
S1205	PIK-75	no	PI3K,DNA-PK	PI3K/Akt/mTOR	-20.1987	1.23612	-4.22652	-3.46919	-5.63346	-4.18983	-3.02407	-1.88878	-4.46514	-24.0142
S1489	PIK-93	no	PI3K	PI3K/Akt/mTOR	85.5392	97.4988	87.5933	92.7395	1.35262	84.048	118.263	59.8664	70.338	12.4693
S1475	Pimasertib (AS-703026)	no	MEK	MAPK	53.0942	68.1243	60.2903	47.9623	6.48293	13.5611	11.4449	10.6331	1.97039	-17.383
S1152	PLX-4720	no	Raf	MAPK	87.7641	88.4028	44.7449	49.0257	41.1982	88.926	93.5649	53.048	48.6872	16.7937
S1490	Ponatinib (AP24534)	yes	PDGFR,FGFR,VEGFR,Bcr-Abl	Angiogenesis	53.3632	97.6048	-0.220652	4.17547	73.5066	NA	53.2479	-3.49493	13.8149	24.5037
S7060	PP1	yes	Src	Angiogenesis	98.4615	104.565	91.9249	88.9103	11.0958	104.487	107.513	76.7038	85.0055	1.56145
S2622	PP121	yes	DNA-PK,PDGFR,mTOR	Protein Tyrosine Kinase	-0.127976	-1.17587	-0.985051	-0.67604	0.178622	4.33684	11.9435	14.5453	13.0006	-29.217
S7008	PP2	yes	Src	Angiogenesis	100.803	106.467	97.3125	95.2907	7.33322	114.916	99.454	80.7844	68.9759	8.72041
S2218	PP242	no	mTOR,Autophagy	PI3K/Akt/mTOR	7.68534	21.1491	15.372	13.308	0.0771916	49.5058	41.1189	31.385	21.1684	-4.54859
S8003	PQ 401	yes	IGF-1R	Protein Tyrosine Kinase	94.9051	98.7466	10.0212	3.53195	90.0493	110.224	71.2165	52.6494	26.0099	27.8066
S8032	PRT062607 (P505-15, BIIB057) HCl	yes	Syk	Angiogenesis	86.0144	93.8948	102.661	95.9936	-9.37253	73.0287	75.7999	58.3481	44.5712	-0.629566
S2391	Quercetin	ambiguous	PKC,Src,PI3K,Sirtuin	Epigenetics	90.3992	92.6366	107.956	83.753	-4.33674	100.661	86.9576	65.4227	51.52	11.7537
S1526	Quizartinib (AC220)	yes	FLT3	Angiogenesis	90.6407	100.624	18.1827	1.11304	85.9845	101.618	123.2	70.3005	89.6446	8.85184
S2194	R406	yes	Syk,FLT3	Angiogenesis	81.0087	82.8982	12.6743	2.77433	74.2291	85.7096	89.2064	42.3316	21.8149	31.8006
S1533	R406 (free base)	yes	Syk	Angiogenesis	65.2558	88.4216	13.859	73.0231	33.3976	95.5636	110.962	50.4644	61.3757	23.7586
S2688	R547	no	CDK	Cell Cycle	32.0256	45.0181	3.37018	0.387368	36.6431	35.0567	7.84358	-1.77727	-2.19988	-0.145533
S2161	RAF265 (CHIR-265)	ambiguous	VEGFR,Raf	MAPK	99.5743	91.9177	106.015	3.54108	40.9679	59.0821	31.1038	68.2887	13.0352	-19.1532
S1039	Rapamycin	no	Autophagy,mTOR	PI3K/Akt/mTOR	28.8703	15.5178	23.108	19.9531	0.663506	68.3102	52.4466	49.2283	19.4559	2.45204
S1089	Refametinib (RDEA119, Bay 86-9766)	no	MEK	MAPK	49.0774	42.2248	59.5102	61.6451	-14.9265	9.05656	11.9779	5.45874	3.81123	-17.702
S1178	Regorafenib (BAY 73-4506)	yes	c-RET,VEGFR	Protein Tyrosine Kinase	87.4467	85.0644	29.4674	13.0113	65.0161	49.1724	55.2153	30.2462	36.0629	-4.54496
S1022	Ridaforolimus	no	mTOR	PI3K/Akt/mTOR	29.538	23.6689	33.4786	13.8876	2.92032	NA	47.5637	24.1632	26.2813	-1.24274
S1362	Rigosertib	no	PLK	Cell Cycle	13.2918	2.47938	8.92849	1.47816	2.68228	NA	7.06859	5.31402	6.53547	-22.4404
S7195	RKI-1447	no	ROCK	Cell Cycle	88.5487	88.2932	41.4614	5.21606	65.0822	77.7907	54.904	54.6257	27.5052	1.69767
S7207	Ro 31-8220 Mesylate	no	PKC	TGF-beta/Smad	81.3988	83.9816	44.8999	11.309	54.5858	62.4288	20.8667	9.86203	-1.41518	13.8401
S7248	Ro3280	no	PLK	Cell Cycle	44.4913	38.112	20.1765	2.8291	29.7988	8.6999	4.22268	5.09575	0.869833	-20.1057
S1153	Roscovitine (Seliciclib,CYC202)	no	CDK	Cell Cycle	102.205	93.8001	112.264	106.897	-11.578	95.0219	90.1853	72.8675	71.4682	-3.14851
S1378	Ruxolitinib (INCB018424)	yes	JAK	JAK/STAT	98.7013	110.539	108.122	94.8754	3.12164	NA	101.215	79.928	71.557	1.88874
S2842	SAR131675	yes	VEGFR	Protein Tyrosine Kinase	100.626	108.158	66.7785	36.8946	52.5554	100.598	88.5029	75.2708	62.8168	1.92247
S1523	SAR245409 (XL765)	no	PI3K,mTOR	PI3K/Akt/mTOR	99.4422	94.8503	102.542	82.0278	4.86112	93.6798	99.3873	73.4844	61.0154	5.69944
S1006	Saracatinib (AZD0530)	yes	Src,Bcr-Abl	Angiogenesis	78.3172	84.691	78.2393	69.1437	7.81257	70.7257	90.1833	41.3992	30.2048	21.0682
S1077	SB202190 (FHPI)	no	p38 MAPK	MAPK	93.2268	83.1749	3.89817	1.64246	85.4305	85.3177	70.6638	39.0338	25.2252	22.277
S1076	SB203580	no	p38 MAPK	MAPK	101.206	91.775	13.2076	5.14303	87.3152	90.9596	99.2478	47.7218	30.5157	32.4007
S1075	SB216763	no	GSK-3	PI3K/Akt/mTOR	98.2832	86.7082	107.904	94.0904	-8.50136	93.2491	85.9474	75.0312	47.715	4.64094
S2729	SB415286	no	GSK-3	PI3K/Akt/mTOR	102.311	109.429	100.979	82.1648	14.298	102.208	76.6141	82.2008	66.3405	-8.44366
S2220	SB590885	no	Raf	MAPK	99.0174	102.401	84.7695	38.0584	39.2953	101.669	75.1807	55.0361	35.8408	19.4019
S4907	SC-514	no	IÎºB/IKK	NF-ÎºB	102	100.414	97.6592	75.0997	14.8274	105.945	94.5426	73.9778	65.0179	7.16168
S1008	Selumetinib (AZD6244)	no	MEK	MAPK	50.1833	65.4043	71.6171	62.6994	-9.36441	10.9814	15.5737	17.4183	13.9531	-25.9924
S2845	Semaxanib (SU5416)	yes	VEGFR	Protein Tyrosine Kinase	95.0771	69.78	92.7339	64.4337	3.84474	95.2966	108.389	70.2768	48.8945	18.6728
S2198	SGI-1776 free base	no	Pim	JAK/STAT	97.8282	91.2339	67.7268	30.3727	45.4813	89.0375	74.935	48.1678	31.0882	18.774
S1112	SGX-523	yes	c-Met	Protein Tyrosine Kinase	99.7866	74.9476	98.2134	70.4764	3.0222	92.2831	66.7701	71.1261	55.9568	-7.5991
S7214	Skepinone-L	no	p38 MAPK	MAPK	94.6369	89.1923	80.8109	64.3105	19.3539	101.763	81.5719	61.2472	66.2073	4.35578
S7176	SKI II	no	S1P Receptor	GPCR & G Protein	96.9539	109.155	95.2793	44.1696	33.3298	97.425	93.7294	65.0028	63.6854	7.64888
S1066	SL-327	no	MEK	MAPK	39.6509	90.4194	46.9357	103.976	-10.4207	65.4603	100.082	40.3624	46.5947	15.7083
S8005	SMI-4a	no	Pim	JAK/STAT	87.1387	94.4549	97.5462	99.1428	-7.54768	93.2789	88.0784	79.3443	49.1215	2.86151
S1145	SNS-032	no	CDK	Cell Cycle	-1.18824	1.06283	-0.570015	-0.927058	0.685834	-4.00947	-3.35905	-3.24583	-2.00247	-24.6443
S1154	SNS-314 Mesylate	no	Aurora Kinase	Cell Cycle	59.6619	48.427	7.06609	1.95738	49.5327	51.8871	38.2054	30.6235	25.4472	-6.57333
S7397	Sorafenib	yes	Raf	MAPK	96.0814	86.0809	56.9543	18.3512	53.4284	96.4683	75.7193	43.857	50.4688	15.3466
S1040	Sorafenib Tosylate	yes	PDGFR,Raf,VEGFR	MAPK	89.3983	78.3622	51.4196	17.4658	49.4376	96.5289	89.8459	49.1809	28.0679	30.9788
S2791	Sotrastaurin	no	PKC	TGF-beta/Smad	102.625	95.0627	103.961	74.4607	9.63319	102.508	115.409	85.2352	62.417	11.5483
S1460	SP600125	no	JNK	MAPK	102.34	113.645	40.7732	89.3621	42.9248	85.6124	132.444	59.2638	53.3461	29.1388
S2902	S-Ruxolitinib (INCB018424)	yes	JAK	JAK/STAT	97.9913	106.42	99.5268	93.0498	5.91723	103.956	92.8933	78.1605	62.1801	4.67033
S7167	SSR128129E	yes	FGFR	Angiogenesis	101.583	106.439	96.4692	95.7015	7.92554	108.62	100.651	73.5745	74.7847	6.87149
S1080	SU11274	yes	c-Met	Protein Tyrosine Kinase	94.0252	85.0136	5.62398	-2.03611	87.7254	88.4478	102.196	34.6044	32.0506	38.4101
S1042	Sunitinib Malate	yes	VEGFR,PDGFR,c-Kit	Protein Tyrosine Kinase	84.8507	88.8688	9.36455	-0.251589	82.3033	79.9126	92.0376	34.0161	21.9334	34.4161
S2820	TAE226 (NVP-TAE226)	yes	FAK	Angiogenesis	95.164	71.3327	55.6278	-2.18672	56.5279	95.3797	20.4958	66.9008	18.4491	-8.32141
S2784	TAK-285	yes	EGFR,HER2	Protein Tyrosine Kinase	97.9747	91.8187	12.648	0.191117	88.4771	98.065	101.427	57.7099	41.4275	26.5933
S7291	TAK-632	no	Raf	MAPK	97.8168	90.016	105.936	72.2518	4.82236	98.6922	36.4462	83.6741	24.4257	-10.0649
S2928	TAK-715	no	p38 MAPK	MAPK	95.1895	80.762	92.0116	42.2482	20.8459	112.046	80.4297	65.8854	38.7131	20.3542
S2617	TAK-733	no	MEK	MAPK	32.7403	54.6161	46.4471	20.7153	10.097	35.7395	6.15128	6.02101	5.73103	-8.51484
S2718	TAK-901	no	Aurora Kinase	Cell Cycle	40.1244	45.5149	32.1074	21.4045	16.0637	42.7943	7.46989	10.97	7.1277	-7.50097
S1043	Tandutinib (MLN518)	yes	FLT3	Angiogenesis	83.7395	90.7837	77.5326	78.97	9.01031	100.364	104.276	57.0195	31.483	34.4847
S8023	TCS 359	yes	FLT3	Angiogenesis	89.5862	97.5918	12.7505	3.07099	85.6783	96.1859	81.7546	55.9946	44.7242	15.0266
S2231	Telatinib	yes	VEGFR,PDGFR,c-Kit	Protein Tyrosine Kinase	97.0542	87.3429	78.5939	71.5581	17.1226	94.027	61.9776	66.7371	65.9556	-11.9283
S1044	Temsirolimus	no	mTOR	PI3K/Akt/mTOR	26.0176	26.4819	29.1155	14.2892	4.5474	58.8137	69.82	25.5962	16.5589	19.6551
S7320	TG003	no	CDK	Cell Cycle	96.2365	92.9437	99.1696	92.1872	-1.08829	96.5885	93.3593	57.5367	73.9852	5.62877
S1352	TG100-115	no	PI3K	PI3K/Akt/mTOR	103.057	109.576	99.8027	87.1121	12.8592	NA	107.094	75.6077	53.3115	19.0505
S2870	TG100713	no	PI3K	PI3K/Akt/mTOR	80.142	94.2222	98.0926	91.6578	-7.69309	84.3662	78.2419	57.8736	27.3276	15.1193
S2692	TG101209	yes	JAK,FLT3,c-RET	JAK/STAT	74.6684	92.4924	41.288	7.36569	59.2535	75.798	24.5477	29.9236	9.89142	6.68114
S2736	TG101348 (SAR302503)	yes	JAK	JAK/STAT	91.7642	100.199	77.9162	47.4283	33.3091	92.1315	35.4116	40.3434	29.805	5.11305
S1169	TGX-221	no	PI3K	PI3K/Akt/mTOR	91.3219	89.9703	98.2371	94.9348	-5.93985	79.4537	83.3823	50.2817	52.7637	6.31111
S1459	Thiazovivin	no	ROCK	Cell Cycle	90.7682	107.183	28.7451	8.60253	80.3017	93.2448	125.822	50.8843	32.1147	44.4496
S7127	TIC10	no	Akt	PI3K/Akt/mTOR	97.4678	91.3622	101.14	77.6966	4.99681	98.6972	95.7853	85.2684	82.2467	-10.1005
S1577	Tie2 kinase inhibitor	yes	Tie-2	Protein Tyrosine Kinase	105.322	109.412	9.18067	0.925917	102.314	106.223	94.7768	42.3173	23.8532	43.8304
S1207	Tivozanib (AV-951)	yes	VEGFR,PDGFR,c-Kit	Protein Tyrosine Kinase	84.0079	88.8275	51.8767	27.6708	46.6439	106.03	98.7851	61.7691	43.0808	26.3984
S5001	Tofacitinib (CP-690550) Citrate	yes	JAK	JAK/STAT	101.995	97.952	100.543	79.3716	10.0161	100.045	90.8876	79.3799	67.6533	-1.63474
S2789	Tofacitinib (CP-690550,Tasocitinib)	yes	JAK	JAK/STAT	101.505	89.5494	103.548	93.5245	-3.00931	101.438	97.3221	95.3537	82.3405	-13.0514
S2817	Torin 2	no	ATM/ATR,mTOR	PI3K/Akt/mTOR	-1.45604	-2.25081	-6.83756	-7.49006	5.31039	3.068	17.6077	0.0518978	-0.600864	-12.9719
S2824	TPCA-1	no	IÎºB/IKK	NF-ÎºB	99.1675	103.739	22.9556	2.88843	88.5311	99.2047	64.7893	59.8949	42.3455	7.29259
S2673	Trametinib (GSK1120212)	no	MEK	MAPK	51.4829	49.5567	54.774	29.962	8.15181	53.6463	4.8647	9.18113	2.04442	0.0585189
S1117	Triciribine	no	Akt	PI3K/Akt/mTOR	82.2128	68.1353	93.7925	100.608	-22.0261	60.7217	48.776	51.1453	23.1918	-6.00393
S1470	TSU-68 (SU6668, Orantinib)	yes	VEGFR,PDGFR,FGFR	Protein Tyrosine Kinase	99.6262	107.159	108.017	77.3087	10.7298	99.6089	125.468	91.4866	59.831	13.2953
S1590	TWS119	no	GSK-3	PI3K/Akt/mTOR	100.443	107.226	74.8402	52.2616	40.2835	102.034	97.5876	36.7919	39.1376	38.262
S2895	Tyrphostin 9	yes	EGFR	Protein Tyrosine Kinase	61.4005	34.0613	15.3116	6.69935	36.7255	92.3474	31.866	3.0839	8.98828	32.4864
S8024	Tyrphostin AG 1296	yes	FGFR,c-Kit,PDGFR	Protein Tyrosine Kinase	95.9689	102.952	10.4573	4.48582	91.9889	107.64	93.2312	54.2769	52.9364	23.2449
S2816	Tyrphostin AG 879	yes	HER2	Protein Tyrosine Kinase	104.021	98.1585	107.166	77.5369	8.73854	103.842	113.503	87.2114	65.0475	8.9587
S1102	U0126-EtOH	no	MEK	MAPK	96.9806	64.314	69.8151	30.5781	30.4507	98.6446	65.0391	56.7751	35.1351	12.3025
S1046	Vandetanib (ZD6474)	yes	VEGFR	Protein Tyrosine Kinase	92.0922	91.3175	107.518	95.8612	-9.98454	88.8004	103.331	45.978	71.8482	13.5681
S2755	Varlitinib	yes	EGFR	Protein Tyrosine Kinase	111.25	112.386	4.70985	-3.82519	111.376	110.749	116.877	55.7455	56.4108	34.1505
S1101	Vatalanib (PTK787) 2HCl	yes	c-Kit,VEGFR	Protein Tyrosine Kinase	97.2327	87.6317	92.9625	67.5555	12.1733	90.5248	89.6422	70.2673	58.1727	2.27929
S8007	VE-821	no	ATM/ATR	DNA Damage	94.6111	103.004	17.9358	9.77547	84.9518	93.2415	92.2335	52.6446	30.1851	27.7384
S7102	VE-822	no	ATM/ATR	PI3K/Akt/mTOR	95.6888	77.3259	17.2922	1.38688	77.1678	25.2789	10.989	15.9355	7.53239	-17.1842
S1267	Vemurafenib (PLX4032, RG7204)	no	Raf	MAPK	101.075	98.2597	106.328	80.0608	6.47317	NA	98.5989	64.265	89.9358	-2.08576
S2235	Volasertib (BI 6727)	no	PLK	Cell Cycle	23.3814	34.2423	21.1169	20.5875	7.95967	8.63624	0.306393	2.74702	6.09624	-23.5345
S7016	VS-5584	no	PI3K	PI3K/Akt/mTOR	-2.37277	-2.0246	-3.22308	-4.43219	1.62896	16.188	5.15014	7.73156	3.27329	-18.4176
S1048	VX-680 (Tozasertib, MK-0457)	ambiguous	Aurora Kinase	Cell Cycle	45.1789	34.0229	36.5703	22.6505	9.9905	37.2753	37.0708	13.0981	14.0321	0.0237666
S6005	VX-702	no	p38 MAPK	MAPK	98.3791	87.719	99.0855	68.6097	9.20138	99.9745	59.2809	70.813	54.0271	-6.3766
S1458	VX-745	no	p38 MAPK	MAPK	103.595	111.31	100.993	95.4003	9.25597	95.0267	101.467	67.5793	44.3738	18.686
S2689	WAY-600	no	mTOR	PI3K/Akt/mTOR	55.1677	56.3695	-1.43423	-5.58232	59.2768	57.1668	51.395	43.1572	17.2005	0.517851
S7565	WH-4-023	yes	Src	Angiogenesis	64.0384	85.3718	89.4741	78.4314	-9.24769	104.495	85.4769	82.6231	54.8562	2.66193
S2867	WHI-P154	yes	JAK,EGFR	JAK/STAT	92.7603	97.7469	28.204	9.15021	76.5765	108.647	87.9918	64.7062	31.8729	26.4455
S2758	Wortmannin	no	Autophagy,ATM/ATR,PI3K	PI3K/Akt/mTOR	104.997	102.143	101.865	76.5647	14.355	104.774	95.8006	88.9338	75.446	-5.48697
S2796	WP1066	yes	JAK	JAK/STAT	100.481	108.449	96.5034	60.7551	25.836	100.46	90.8785	77.2708	68.1665	-0.633808
S2661	WYE-125132	no	mTOR	PI3K/Akt/mTOR	-2.69717	-4.65391	-8.50558	-7.58134	4.36792	1.88221	4.76327	12.9201	0.440468	-26.9418
S1266	WYE-354	no	mTOR	PI3K/Akt/mTOR	89.0928	106.48	78.0528	57.0309	30.2444	NA	106.854	52.1654	63.0734	25.6507
S1170	WZ3146	yes	EGFR	Protein Tyrosine Kinase	71.2315	60.535	26.5359	11.5417	46.8444	31.7446	27.2518	17.3187	18.0493	-11.77
S1173	WZ4002	yes	EGFR	Protein Tyrosine Kinase	96.439	96.2996	40.8021	46.4151	52.7607	78.1399	101.119	53.5201	69.8741	4.34835
S7317	WZ4003	no	AMPK	PI3K/Akt/mTOR	95.141	93.7204	58.2099	21.9659	54.3428	100.35	89.9784	44.6423	52.7538	22.882
S1179	WZ8040	yes	EGFR	Protein Tyrosine Kinase	92.4984	91.953	88.0504	66.0995	15.1508	90.6939	74.5186	56.3623	42.4096	9.63607
S7036	XL019	yes	JAK	JAK/STAT	101.811	83.2944	57.9183	12.3176	57.4347	100.51	86.3554	69.9565	50.3405	9.70015
S1118	XL147	no	PI3K	PI3K/Akt/mTOR	85.7051	76.5151	62.4548	61.5766	19.0944	88.0662	84.6964	67.7762	61.7804	-1.98123
S7525	XMD8-92	no	ERK	MAPK	80.7561	88.5948	69.8046	40.806	29.3701	104.176	80.9846	50.1441	25.2844	31.2821
S1049	Y-27632 2HCl	no	Autophagy,ROCK	Cell Cycle	95.3138	88.7078	105.632	78.258	0.0660443	104.03	96.8864	64.5686	26.5972	31.2913
S1219	YM201636	no	PI3K	PI3K/Akt/mTOR	54.6201	87.1384	1.80199	-0.297229	70.1269	105.052	91.2904	40.4882	29.9778	39.3539
S7293	ZCL278	no	Rac	Cell Cycle	100.938	94.4735	99.9287	90.0285	2.72737	101.733	87.3834	59.838	52.6749	14.7173
S2897	ZM 306416	yes	VEGFR	Protein Tyrosine Kinase	82.2436	92.7572	53.9729	43.736	38.646	94.0092	96.3977	45.6459	42.2813	27.6556
S2896	ZM 323881 HCl	yes	VEGFR	Protein Tyrosine Kinase	85.5906	95.2478	13.1865	2.92038	82.3657	99.1443	88.0146	52.4169	42.6564	22.4586
S2720	ZM 336372	no	Raf	MAPK	96.2168	111.02	22.5957	2.66023	90.9903	96.3855	117.283	71.4156	84.5564	5.2639
S8004	ZM 39923 HCl	yes	JAK	JAK/STAT	86.9225	94.6273	104.397	103.935	-13.3911	101.972	77.4628	81.0668	28.1369	11.5312
S1103	ZM 447439	no	Aurora Kinase	Cell Cycle	87.5587	67.5168	34.0959	20.2179	50.3809	64.2189	50.6428	40.5214	27.8211	-0.324624
S7091	Zotarolimus	no	mTOR	PI3K/Akt/mTOR	31.6943	27.653	35.3646	20.4963	1.74321	60.6808	47.4569	37.5344	21.6521	0.891366
S1072	ZSTK474	no	PI3K	PI3K/Akt/mTOR	10.3113	11.8405	-5.45586	-4.5965	16.1021	44.8155	43.9756	14.7042	6.21468	10.3518

## Sheet: THZ1
					Hs578T					MDA-MB-231
Catalogue	Product Name	Tyrosine Kinase	Targets (Selleckchem)	Pathway (Selleckchem)	DMSO_R1	DMSO_R2	THZ1_R1	THZ1_R2	Synergy (%)*	DMSO_R1	DMSO_R2	THZ1_R1	THZ1_R2	Synergy (%)*	* calculated by proliferation of (KI+DMSO - KI+THZ531)+(correction single CDKi effect)
S7153	10058-F4	no	c-Myc	Cell Cycle	106.365	96.0378	94.5027	83.1724	12.3638	99.6974	46.4759	31.5871	16.3128	7.28653	NA values represent outliers or technical errors
S2767	3-Methyladenine	no	Autophagy,PI3K	PI3K/Akt/mTOR	97.8686	103.915	93.3513	101.802	3.31522	86.3844	103.74	42.9958	44.9009	9.26374
S7330	6H05	no	Rho	Cell Cycle	101.711	98.1561	95.6542	107.397	-1.59218	98.767	98.5369	31.9324	51.6672	15.002
S2636	A66	no	PI3K	PI3K/Akt/mTOR	101.767	96.0526	96.2687	102.474	-0.461444	79.3528	96.2287	39.576	54.7467	-1.22082
S2670	A-674563	no	PKA,CDK,Akt	PI3K/Akt/mTOR	25.3581	45.9582	13.9773	19.8455	18.7467	9.9934	48.368	-1.64832	-1.9125	-10.8891
S2697	A-769662	no	AMPK	PI3K/Akt/mTOR	103.132	105.426	94.3044	113.018	0.617695	83.5026	105.184	46.0589	57.3991	0.764301
S1056	AC480 (BMS-599626)	yes	HER2,EGFR	Protein Tyrosine Kinase	103.4	91.3032	54.8883	85.8202	26.9971	84.1459	93.4955	3.13033	21.703	34.5538
S1802	Acadesine	no	AMPK	PI3K/Akt/mTOR	101.134	104.714	104.59	116.422	-7.58229	103.487	104.802	NA	66.8557	-4.5614
S1486	AEE788 (NVP-AEE788)	yes	HER2,VEGFR,EGFR	Protein Tyrosine Kinase	86.3152	95.6479	86.1135	107.696	-5.92328	105.416	98.7943	33.9651	44.6162	20.9644
S1011	Afatinib (BIBW2992)	yes	EGFR,HER2	Protein Tyrosine Kinase	92.3893	82.4944	74.3569	102.064	-0.768739	94.2459	85.7893	21.5825	12.7636	30.9944
S1234	AG-1024	yes	IGF-1R	Protein Tyrosine Kinase	94.9168	87.303	87.7729	111.852	-8.70247	84.3595	102.042	39.9893	48.5023	7.10467
S2728	AG-1478 (Tyrphostin AG-1478)	yes	EGFR	Protein Tyrosine Kinase	95.1206	99.5877	78.9579	96.4482	9.6511	92.2864	99.6061	19.9971	26.6757	30.7596
S8009	AG-18	yes	EGFR	Protein Tyrosine Kinase	98.1138	99.3418	86.815	107.281	1.67975	93.668	99.6218	34.5482	59.2638	7.88866
S1143	AG-490 (Tyrphostin B42)	yes	JAK,EGFR	Protein Tyrosine Kinase	96.4788	96.0935	89.0115	112.892	-4.6656	91.6926	94.3649	36.7054	73.7169	-4.03257
S1133	Alisertib (MLN8237)	no	Aurora Kinase	Cell Cycle	47.8706	54.1992	41.9657	55.302	2.40103	26.2659	32.6382	13.9276	29.1146	-33.9192
S2747	AMG-458	yes	c-Met	Protein Tyrosine Kinase	95.0381	100.558	91.0193	105.952	-0.687406	113.825	100.533	43.1996	50.6565	18.401
S2719	AMG-900	no	Aurora Kinase	Cell Cycle	44.0113	57.1477	37.5534	41.7688	10.9184	32.241	59.0585	16.0621	16.8537	-12.6584
S1244	Amuvatinib (MP-470)	yes	FLT3,c-RET,PDGFR,c-Kit	Protein Tyrosine Kinase	83.8536	76.9501	65.9192	71.5199	11.6823	104.798	NA	9.8963	20.6306	47.684
S7000	AP26113	yes	ALK	Protein Tyrosine Kinase	66.6634	81.583	60.1135	78.7856	4.67367	60.2474	62.8195	10.4398	23.5488	2.68896
S2221	Apatinib	yes	VEGFR	Protein Tyrosine Kinase	92.7016	83.2975	92.6401	106.309	-11.4751	91.9234	101.465	30.5792	78.0964	0.506117
S7435	AR-A014418	no	GSK-3	PI3K/Akt/mTOR	99.2683	98.1561	92.3643	117.284	-6.11196	106.008	96.3581	34.8993	48.3647	17.7009
S2671	AS-252424	no	PI3K	PI3K/Akt/mTOR	94.5235	100.814	102.457	116.879	-11.9991	75.1223	100.778	33.9424	35.1976	11.53
S2681	AS-604850	no	PI3K	PI3K/Akt/mTOR	98.8493	105.929	96.109	107.15	0.759552	83.8888	105.664	44.5075	50.4857	5.42967
S2266	Asiatic Acid	no	p38 MAPK	MAPK	100.58	92.6565	80.9754	111.258	0.50147	109.93	101.433	31.3606	54.0254	21.1384
S2185	AST-1306	yes	EGFR	Protein Tyrosine Kinase	97.3233	87.0588	70.9944	93.8319	9.77792	96.4002	72.7684	9.65284	35.0173	20.3991
S1524	AT7519	no	CDK	Cell Cycle	-0.143348	-0.488445	-0.164495	2.13559	-1.30144	-2.02632	8.32169	-5.96835	-7.51151	-31.9626
S1558	AT7867	no	S6 Kinase,Akt	PI3K/Akt/mTOR	66.9534	72.7877	55.0335	82.8782	0.914715	73.256	57.3094	33.7556	52.9246	-19.9076
S1134	AT9283	ambiguous	JAK,Aurora Kinase,Bcr-Abl	JAK/STAT	24.6274	42.1301	15.0175	22.5353	14.6023	34.5967	42.1878	5.55928	13.1052	-12.7902
S1451	Aurora A Inhibitor I	no	Aurora Kinase	Cell Cycle	93.8138	96.941	89.9211	104.728	-1.9471	99.606	NA	41.62	68.0704	2.91059
S7173	AVL-292	yes	BTK	Angiogenesis	89.3478	94.7532	72.1894	99.8946	6.00855	85.5741	90.9337	12.5461	25.0719	27.5947
S1005	Axitinib	yes	c-Kit,VEGFR,PDGFR	Protein Tyrosine Kinase	101.773	74.901	90.4726	85.0322	0.584606	101.939	86.7583	43.1713	40.7444	10.5404
S2746	AZ 628	ambiguous	Raf	MAPK	63.2714	75.4411	64.9855	81.1445	-3.70874	35.2265	76.5362	8.01089	8.80154	5.62496
S2214	AZ 960	yes	JAK	JAK/STAT	44.3785	39.9085	39.15	49.46	-2.16146	22.3207	26.9142	13.6785	22.7943	-35.4691
S7050	AZ20	no	ATM/ATR	PI3K/Akt/mTOR	59.146	64.3071	41.3658	64.2857	8.9008	28.4196	46.7915	12.9651	17.3709	-19.4126
S7145	AZD1080	no	GSK-3	PI3K/Akt/mTOR	94.1295	96.6631	93.0223	108.605	-5.4174	100.611	95.7621	25.9535	41.9306	22.3942
S7104	AZD1208	no	Pim	JAK/STAT	101.461	106.174	83.7138	110.78	6.57033	86.2578	105.614	41.586	28.958	18.8139
S2162	AZD1480	yes	JAK	JAK/STAT	62.7221	73.2974	57.3654	93.3854	-7.36564	65.6245	31.9407	29.1015	42.6898	-28.9632
S2783	AZD2014	no	mTOR	PI3K/Akt/mTOR	-4.37928	-3.19459	-3.64309	-4.59953	0.334377	13.0135	1.40697	4.22307	7.19301	-40.348
S7253	AZD2858	no	GSK-3	PI3K/Akt/mTOR	80.739	82.2762	62.2422	84.8273	7.97285	48.5621	65.364	15.4846	20.5357	-2.89735
S7106	AZD3463	yes	ALK	Protein Tyrosine Kinase	80.4307	88.7474	72.6442	100.987	-2.22672	54.8055	54.9858	22.7375	20.4741	-8.56033
S2801	AZD4547	yes	FGFR	Angiogenesis	82.9878	98.8874	83.9073	105.117	-3.57436	101.773	98.9371	38.6418	58.367	10.0005
S8019	AZD5363	no	Akt	PI3K/Akt/mTOR	48.8895	32.1165	43.7317	55.3808	-9.05325	88.1438	94.4726	34.2085	51.0409	6.83332
S2621	AZD5438	no	CDK	Cell Cycle	50.7987	61.7838	22.6327	29.0393	30.4553	6.02803	63.4879	-3.53374	-0.45581	-5.09746
S1462	AZD6482	no	PI3K	PI3K/Akt/mTOR	75.7124	82.92	79.4079	103.84	-12.3077	105.28	87.2555	36.1336	17.3472	27.6772
S1532	AZD7762	no	Chk	Cell Cycle	3.44035	7.25588	1.75623	8.59226	0.173868	-0.959611	4.13756	-3.2563	-3.3597	-36.9532
S1555	AZD8055	no	mTOR	PI3K/Akt/mTOR	-6.594	0.403498	1.96911	-6.02851	-1.06555	4.59521	7.15069	-1.73891	-1.3526	-34.4315
S2134	AZD8330	no	MEK	MAPK	41.2694	39.833	51.3468	51.0414	-10.6429	7.59107	10.0805	6.88983	8.51685	-40.7178
S2192	AZD8931 (Sapitinib)	yes	HER2,EGFR	Protein Tyrosine Kinase	98.2329	93.831	95.3397	93.3171	1.7035	99.9124	100.729	36.8187	51.9756	14.0733
S7297	AZD9291	yes	EGFR	Protein Tyrosine Kinase	106.252	99.935	87.1198	101.24	8.91401	99.0416	96.6036	19.4706	26.3056	33.0843
S1147	Barasertib (AZD1152-HQPA)	no	Aurora Kinase	Cell Cycle	74.9981	79.7336	69.5623	88.8358	-1.8332	54.8302	67.4987	30.6925	47.5249	-19.7945
S8078	Bardoxolone Methyl	no	IÎºB/IKK	NF-ÎºB	-2.74909	-13.2972	-5.38965	22.2149	-16.4357	-8.15345	-2.88382	-4.17353	-2.46766	-44.0482
S2913	BAY 11-7082	no	IÎºB/IKK,E2 conjugating	NF-ÎºB	98.1916	94.38	92.4127	105.243	-2.54192	95.1185	108.73	20.5633	46.4525	26.566
S2749	BGT226	no	PI3K,mTOR	PI3K/Akt/mTOR	-10.351	-3.99626	-4.27689	-5.51365	-2.27837	-7.09574	0.641054	-4.79634	-4.55068	-40.404
S1109	BI 2536	no	PLK	Cell Cycle	29.6324	26.3257	16.8995	24.5685	7.24507	12.6316	15.6065	-1.10478	0.972413	-27.665
S2843	BI-D1870	no	S6 Kinase	PI3K/Akt/mTOR	89.3965	96.9509	78.5902	99.5584	4.09941	93.1451	97.0869	27.2217	25.0102	27.1498
S7198	BIO	no	GSK-3	PI3K/Akt/mTOR	88.1586	87.8361	69.5381	78.649	13.9038	64.8207	87.2722	13.9502	21.0767	16.6828
S1574	BIRB 796 (Doramapimod)	no	p38 MAPK	MAPK	95.3115	103.666	88.8857	111.81	-0.859003	99.0216	101.488	NA	48.7443	9.66027
S1530	BIX 02188	no	MEK	MAPK	108.386	101.438	98.3007	115.219	-1.84787	112.089	104.061	43.6356	18.4195	35.1974
S1531	BIX 02189	no	MEK	MAPK	96.5671	99.5554	100.144	111.137	-7.5794	116.736	104.922	44.0829	18.0067	37.9341
S2247	BKM120 (NVP-BKM120, Buparlisib)	no	PI3K	PI3K/Akt/mTOR	33.8237	33.2754	22.0134	48.4566	-1.68543	31.0005	52.8628	10.5587	29.1573	-19.7766
S2014	BMS-265246	no	CDK	Cell Cycle	101.406	92.4246	98.112	99.5426	-1.91183	103.884	89.3244	NA	40.3695	14.3846
S8044	BMS-345541	no	IÎºB/IKK	NF-ÎºB	102.697	89.2317	90.9419	111.978	-5.49545	92.7111	98.3251	39.8251	39.2402	14.1352
S1012	BMS-536924	yes	IGF-1R	Protein Tyrosine Kinase	92.1913	79.7961	78.0919	102.868	-4.48635	73.1372	63.7275	21.5032	29.5985	1.03126
S1124	BMS-754807	yes	IGF-1R,Trk receptor,c-Met	Protein Tyrosine Kinase	67.675	69.9335	63.0599	77.2778	-1.36461	46.0365	48.7329	18.1853	30.1869	-18.6516
S1561	BMS-777607	yes	Axl,c-Met	Protein Tyrosine Kinase	103.458	99.6876	100.207	114.542	-5.80164	120.35	97.614	36.7337	67.4251	15.0524
S2201	BMS-794833	yes	VEGFR,c-Met	Protein Tyrosine Kinase	104.599	96.3463	88.6244	115.02	-1.34916	100.559	103.205	27.0915	55.9186	18.5269
S1014	Bosutinib (SKI-606)	yes	Src	Angiogenesis	87.4145	80.8425	80.269	100.641	-6.32629	78.0648	60.844	31.3323	40.8772	-8.50057
S1084	Brivanib (BMS-540215)	yes	FGFR,VEGFR	Protein Tyrosine Kinase	86.6556	89.5897	83.8686	100.142	-3.8824	77.9713	80.9753	29.6903	60.2413	-7.34272
S1138	Brivanib Alaninate (BMS-582664)	yes	VEGFR,FGFR	Protein Tyrosine Kinase	93.0495	85.0048	86.9311	105.857	-7.36709	84.0914	84.598	29.5997	65.1048	-4.85776
S1572	BS-181 HCl	no	CDK	Cell Cycle	99.7257	97.5639	99.3747	103.73	-2.90744	108.44	95.3183	44.1452	57.3137	9.29972
S8036	Butein	yes	EGFR	Protein Tyrosine Kinase	NA	89.3008	85.5184	100.951	-3.93363	101.628	103.329	26.6159	35.7527	29.4441
S1274	BX-795	no	IÎºB/IKK,PDK-1	PI3K/Akt/mTOR	52.3813	49.3282	35.265	55.6173	5.41365	54.6794	NA	3.64556	16.6591	2.67686
S1275	BX-912	no	PDK-1	PI3K/Akt/mTOR	86.6019	86.0347	74.3859	89.8129	4.2189	61.4995	NA	29.3733	50.0112	-20.0429
S2814	BYL719	no	PI3K	PI3K/Akt/mTOR	91.2511	92.1119	79.2337	94.8879	4.62073	77.9868	92.4637	28.6825	48.4074	4.83006
S1119	Cabozantinib (XL184, BMS-907351)	yes	FLT3,Tie-2,c-Kit,c-Met,VEGFR,Axl	Protein Tyrosine Kinase	88.7582	93.4416	87.0666	106.614	-5.74039	90.0918	90.6021	31.6946	47.3968	8.95105
S4001	Cabozantinib malate (XL184)	yes	VEGFR	Protein Tyrosine Kinase	94.1001	92.6398	79.0353	91.9039	7.90035	107.572	102.464	17.6022	28.9248	39.9041
S2226	CAL-101 (Idelalisib, GS-1101)	no	PI3K	PI3K/Akt/mTOR	100.151	91.1551	97.8023	112.939	-9.71786	90.4539	101.729	45.7192	70.1582	-3.69759
S2682	CAY10505	no	PI3K	PI3K/Akt/mTOR	101.049	102.538	95.6978	96.9053	5.49202	89.5313	102.425	45.4304	35.5107	13.6575
S2635	CCT128930	no	Akt	PI3K/Akt/mTOR	88.1633	85.7034	68.9624	85.9883	9.45803	74.9263	86.3409	35.7146	46.742	-2.44485
S1519	CCT129202	no	Aurora Kinase	Cell Cycle	79.8102	95.176	40.1756	110.796	12.0073	75.8377	99.7292	19.2724	58.7656	6.91424
S2744	CCT137690	ambiguous	Aurora Kinase	Cell Cycle	75.0352	74.0503	65.4451	66.1402	8.7501	57.3934	75.2074	28.6089	31.5962	-5.65233
S1017	Cediranib (AZD2171)	yes	VEGFR	Protein Tyrosine Kinase	82.8097	82.2968	81.6237	93.0439	-4.78054	98.8364	NA	27.1878	43.3209	21.7319
S8015	CEP-32496	no	CSF-1R,Raf	MAPK	96.3597	78.2047	84.6766	101.87	-5.99105	90.3125	45.7335	32.6628	20.4835	-0.400376
S2806	CEP-33779	yes	JAK	JAK/STAT	90.8967	102.027	85.7748	105.526	0.810985	90.782	101.936	32.7194	52.8487	11.7248
S7051	CGI1746	yes	BTK	Angiogenesis	105.117	104.957	74.0376	116.344	9.84628	89.8839	109.551	23.9718	37.4656	27.1486
S7136	CGK 733	no	ATM/ATR	DNA Damage	91.653	92.7998	84.7443	107.139	-3.71541	94.5132	98.7122	47.163	42.5427	9.90969
S2699	CH5132799	no	mTOR,PI3K	PI3K/Akt/mTOR	31.3298	33.4116	30.0301	37.5133	-1.40103	49.4166	36.3809	22.4374	25.162	-22.7512
S2683	CHIR-124	no	Chk	Cell Cycle	10.9579	11.7763	4.26237	7.06872	5.70155	3.84938	15.7103	-1.45582	-2.53409	-30.0754
S2924	CHIR-99021 (CT99021) HCl	no	GSK-3	PI3K/Akt/mTOR	90.312	89.9592	83.7283	102.506	-2.98135	88.3259	95.5567	18.5534	33.0908	24.269
S2406	Chrysophanic Acid	yes	mTOR,EGFR	Protein Tyrosine Kinase	98.5678	101.292	105.882	109.02	-7.52094	71.7275	101.235	35.4088	44.0184	4.91735
S7206	CNX-2006	yes	EGFR	Protein Tyrosine Kinase	104.471	98.5584	79.8481	97.6513	12.7649	92.1145	97.3499	10.219	13.5987	40.9731
S7257	CNX-774	yes	BTK	Angiogenesis	101.402	99.3388	79.3401	110.176	5.61249	85.2378	99.5287	13.3501	22.7848	32.4656
S7284	CO-1686 (AVL-301)	yes	EGFR	Protein Tyrosine Kinase	99.5277	95.2428	101.058	108.405	-7.34663	86.8295	98.7673	27.7426	22.0826	26.0356
S1536	CP-673451	yes	PDGFR	Protein Tyrosine Kinase	81.5057	78.6679	80.1965	92.1193	-6.07108	89.9318	90.4723	12.8858	17.3044	33.2568
S1167	CP-724714	yes	EGFR,HER2	Protein Tyrosine Kinase	98.0593	94.422	87.5214	103.514	0.722828	94.7309	88.7714	25.2684	48.2603	13.1366
S2730	Crenolanib (CP-868596)	yes	PDGFR	Protein Tyrosine Kinase	84.2744	82.5402	70.3025	85.3789	5.56659	41.1976	83.3188	6.87851	16.8347	8.55139
S1068	Crizotinib (PF-02341066)	yes	c-Met,ALK	Protein Tyrosine Kinase	76.9522	84.9675	78.5612	94.3888	-5.51519	44.3595	50.6602	22.562	33.181	-22.2119
S1194	CUDC-101	ambiguous	HDAC,HER2,EGFR	Epigenetics	86.6601	83.9301	79.9449	91.7095	-0.532112	61.9832	105.918	35.3466	34.0588	7.3976
S2759	CUDC-907	no	PI3K,HDAC	Cytoskeletal Signaling	-4.5929	-8.26054	-6.5895	-5.7238	-0.270071	-6.36376	-3.43308	-4.31508	-5.26242	-41.9599
S7041	CX-6258 HCl	no	Pim	JAK/STAT	66.9619	81.3698	47.4183	84.6802	8.11662	36.6021	53.6885	22.177	18.0494	-16.818
S1171	CYC116	ambiguous	Aurora Kinase,VEGFR	Cell Cycle	55.3134	60.3295	52.8612	72.2659	-4.74206	37.3736	42.294	15.3431	25.0434	-22.2096
S2219	CYT387	yes	JAK	JAK/STAT	57.3639	59.1443	52.3483	55.3336	4.41315	59.6782	70.3616	0.939168	3.75294	20.8236
S7018	CZC24832	no	PI3K	PI3K/Akt/mTOR	92.5731	100.643	88.7309	107.134	-1.32454	104.478	109.561	26.6612	48.3315	27.673
S2807	Dabrafenib (GSK2118436)	no	Raf	MAPK	92.5038	102.471	88.518	101.46	2.49818	74.8629	102.361	30.4773	44.1845	9.43068
S2727	Dacomitinib (PF299804, PF299)	yes	EGFR	Protein Tyrosine Kinase	89.3625	101.635	83.588	91.431	7.98942	83.5257	101.562	22.9357	27.0458	25.7031
S1107	Danusertib (PHA-739358)	ambiguous	c-RET,FGFR,Bcr-Abl,Aurora Kinase	Cell Cycle	64.4134	57.7663	47.6312	61.1545	6.69699	31.0356	33.981	13.1236	24.3602	-28.0837
S1021	Dasatinib	yes	Bcr-Abl,c-Kit,Src	Angiogenesis	17.5055	13.8457	12.7	13.6567	2.4972	1.06653	NA	1.04108	0.198991	-41.4037
S2634	DCC-2036 (Rebastinib)	yes	Bcr-Abl	Angiogenesis	89.2897	95.787	33.9974	45.3254	52.877	35.7856	95.9749	-0.674474	-0.0477452	24.3911
S2243	Degrasyn (WP1130)	no	DUB,Bcr-Abl	Angiogenesis	91.1774	94.0057	80.8496	99.5846	2.37444	86.0746	83.0228	28.7504	38.6139	9.01629
S2768	Dinaciclib	no	CDK	Cell Cycle	0.89819	1.63955	0.149981	1.22672	0.580523	-4.5194	6.02556	-3.51109	-1.58985	-38.5467
S2769	Dovitinib (TKI-258) Dilactic Acid	yes	PDGFR,FGFR,c-Kit,FLT3,VEGFR	Angiogenesis	65.9125	79.9324	59.4071	78.938	3.7499	37.5147	80.8272	19.1365	22.7089	-3.60197
S1018	Dovitinib (TKI-258, CHIR-258)	yes	FGFR,FLT3,c-Kit,VEGFR,PDGFR	Angiogenesis	79.481	70.0362	69.4317	91.9039	-5.90915	72.6679	NA	17.3474	32.3174	5.9853
S7319	EHop-016	no	Rac	Cell Cycle	103.624	99.6733	89.2631	109.025	2.50449	101.244	97.5703	22.7885	36.3411	27.9922
S7482	EHT 1864	no	Rho	Cell Cycle	87.7181	78.9509	86.0361	102.732	-11.0493	109.701	96.7188	28.0937	33.8595	30.3833
S1181	ENMD-2076	ambiguous	Aurora Kinase,FLT3,VEGFR	Angiogenesis	59.4191	62.2049	51.221	75.2342	-2.41565	29.4408	62.164	19.1931	25.4657	-18.3772
S1055	Enzastaurin (LY317615)	no	PKC	TGF-beta/Smad	93.9452	94.3847	101.107	105.621	-9.19897	84.6523	98.7557	29.1638	59.2828	5.63049
S1023	Erlotinib HCl (OSI-744)	yes	Autophagy,EGFR	Protein Tyrosine Kinase	97.7672	97.5689	77.4968	103.893	6.97333	84.979	NA	17.7267	40.3363	14.0972
S8050	ETP-46464	no	mTOR,ATM/ATR	PI3K/Akt/mTOR	100.731	82.4339	86.5247	111.143	-7.25125	99.4842	101.639	39.8591	49.793	13.8855
S1120	Everolimus	no	mTOR	PI3K/Akt/mTOR	27.4819	29.3699	26.5999	34.4137	-2.08092	47.5502	55.4857	16.9397	28.8156	-13.2099
S1573	Fasudil (HA-1077) HCl	no	ROCK,Autophagy	Cell Cycle	97.9363	103.024	100.962	112.524	-6.26274	101.331	99.6598	NA	53.1286	5.51649
S7605	Filgotinib (GLPG0634)	yes	JAK	JAK/STAT	101.797	86.6544	85.3249	107.413	-2.1432	72.8451	103.821	39.6043	68.9719	-7.80543
S5002	Fingolimod (FTY720) HCl	no	S1P Receptor	GPCR & G Protein	99.0285	99.3631	90.4533	109.062	-0.561913	87.3675	90.6181	22.8168	48.08	11.6942
S2679	Flavopiridol	no	CDK	Cell Cycle	-2.30616	-3.54713	-2.01265	-3.08649	-0.377074	-5.59719	1.07015	-5.37385	-2.33955	-40.257
S1111	Foretinib	yes	VEGFR,c-Met	Protein Tyrosine Kinase	56.2713	58.2892	65.4064	74.2465	-12.5462	44.5991	52.6647	9.50563	21.2759	-8.60909
S2625	Fostamatinib (R788)	yes	Syk	Angiogenesis	64.0773	73.2196	64.3033	65.3469	3.82337	65.7852	74.4138	-9.63727	18.5713	23.7823
S2808	GDC-0068	no	Akt	PI3K/Akt/mTOR	59.8048	70.4186	56.3107	71.5882	1.16227	93.1278	71.7377	35.8788	63.9613	-9.33747
S8040	GDC-0349	no	mTOR	PI3K/Akt/mTOR	6.04517	-7.19129	4.51879	11.3294	-8.49715	36.5931	33.0573	8.21472	17.3282	-19.7965
S1104	GDC-0879	no	Raf	MAPK	96.1387	97.3354	93.2787	109.236	-4.52001	97.3772	99.5962	43.1487	59.0503	5.53698
S1065	GDC-0941	no	PI3K	PI3K/Akt/mTOR	22.635	21.1152	39.387	31.1355	-13.3862	47.5557	58.9055	11.493	23.5677	-6.14996
S2696	GDC-0980	no	mTOR,PI3K	PI3K/Akt/mTOR	5.36	-2.24805	1.49498	2.59265	-0.487835	26.9903	2.31131	17.738	13.2096	-42.6732
S1025	Gefitinib (ZD1839)	yes	EGFR	Protein Tyrosine Kinase	98.8927	96.0188	89.6453	102.411	1.42756	86.9882	NA	28.3088	42.073	9.94706
S1342	Genistein	yes	Topoisomerase,EGFR	Protein Tyrosine Kinase	100.749	99.9235	88.968	107.286	2.20902	107.385	NA	32.4477	62.5521	18.0349
S7208	GF109203X	no	PKC	TGF-beta/Smad	103.384	99.4552	84.3959	106.357	6.0435	85.3107	98.3166	19.6574	36.0042	22.1326
S7367	GNE-0877	no	LRRK2	Autophagy	103.977	104.259	94.6672	110.701	1.43343	106.888	95.8873	31.1284	33.1383	27.404
S7528	GNE-7915	no	LRRK2	Autophagy	94.9545	88.4533	87.7488	102.043	-3.19214	79.1833	102.187	35.0691	46.4383	8.08125
S7368	GNE-9605	no	LRRK2	Autophagy	104.549	99.4358	95.5139	107.528	0.47145	109.64	101.502	29.2996	36.3743	30.8837
S2899	GNF-2	yes	Bcr-Abl	Angiogenesis	100.507	98.9074	58.754	95.739	22.4605	104.069	102.694	12.3819	36.8773	36.9018
S7526*	GNF-5	yes	Bcr-Abl	Angiogenesis	91.6018	80.1161	50.3453	77.2463	22.0631	77.866	94.4398	8.26001	26.4716	26.9369
S2911	Go 6983	no	PKC	TGF-beta/Smad	97.4722	88.8395	86.3844	100.268	-0.170172	98.1898	111.81	16.9454	41.8215	33.7663
S2859	Golvatinib (E7050)	yes	VEGFR,c-Met	Protein Tyrosine Kinase	90.9404	97.1875	90.9564	105.784	-4.30617	93.491	97.3129	66.4531	48.3078	-3.82869
S1360	GSK1059615	no	PI3K,mTOR	PI3K/Akt/mTOR	7.36512	16.4349	8.61667	15.548	-0.182356	24.5903	NA	11.074	22.2487	-33.9212
S2703	GSK1838705A	yes	IGF-1R,ALK	Protein Tyrosine Kinase	97.7715	99.5153	92.853	108.994	-2.28001	66.1253	99.5369	20.4501	32.4692	14.5212
S1093	GSK1904529A	yes	IGF-1R	Protein Tyrosine Kinase	94.7163	86.9938	77.221	91.1106	6.68922	95.5476	82.2505	21.5711	22.41	25.0583
S2658	GSK2126458	no	PI3K,mTOR	PI3K/Akt/mTOR	-4.62689	-4.05904	-3.48828	-4.73087	-0.233391	-0.692355	0.581072	-2.75805	-1.35735	-39.8481
S7087	GSK2334470	no	PDK-1	PI3K/Akt/mTOR	70.2655	74.6901	63.297	80.5193	0.56968	78.3107	82.6993	26.6952	42.3719	4.12122
S8002	GSK2636771	no	PI3K	PI3K/Akt/mTOR	94.6716	91.5927	80.5497	109.545	-1.91541	103.915	103.839	40.8556	60.5402	11.329
S1474	GSK429286A	no	ROCK	Cell Cycle	80.0623	74.3168	78.1693	92.466	-8.12813	98.8513	94.911	29.2374	21.0767	29.874
S2193	GSK461364	no	PLK	Cell Cycle	33.8103	63.5521	26.2032	29.7853	20.687	5.93995	5.2021	3.56063	2.44809	-39.2835
S7209	GSK650394	no	Others	Others	103.105	94.3752	95.2914	104.822	-1.31666	99.7982	91.9504	37.7246	46.0207	12.1515
S1113	GSK690693	no	Akt	PI3K/Akt/mTOR	55.2847	56.7205	57.9944	72.0242	-9.00675	84.5924	84.6415	33.7839	58.6517	-3.45108
S2872	GW5074	no	Raf	MAPK	96.454	82.1658	83.1042	100.01	-2.24728	93.5996	92.0619	29.2657	45.9448	13.3753
S7194	GZD824	yes	Bcr-Abl	Angiogenesis	11.7509	13.129	8.01674	8.61853	4.12231	-0.314551	-4.79369	2.59811	-3.71557	-43.8456
S1582	H 89 2HCl	no	PKA	PI3K/Akt/mTOR	106.122	104.223	93.6658	115.745	0.467144	104.945	103.617	NA	66.5995	-4.16852
S2752	HER2-Inhibitor-1	yes	HER2,EGFR	Protein Tyrosine Kinase	91.3871	102.707	80.1916	100.641	6.63114	83.4853	102.587	27.3972	30.0114	22.4815
S1529	Hesperadin	no	Aurora Kinase	Cell Cycle	17.2116	28.5304	22.473	27.5	-2.11549	8.14712	13.8203	-0.521602	-5.03941	-28.086
S1485	HMN-214	no	PLK	Cell Cycle	24.5174	31.9802	28.5158	36.4258	-4.22203	35.5241	42.7019	18.2533	27.1502	-25.4389
S2310	Honokiol	no	MEK,Akt	PI3K/Akt/mTOR	102.891	91.5235	90.5936	112.157	-4.16799	97.8127	105.089	36.8753	55.0741	13.6261
S7356	HS-173	no	PI3K	PI3K/Akt/mTOR	17.8833	16.5706	16.7544	23.3286	-2.81455	15.4901	22.1835	7.19557	13.3045	-33.2635
S2680	Ibrutinib (PCI-32765)	yes	BTK	Angiogenesis	95.5188	105.122	93.9851	111.263	-2.3038	85.8138	104.894	33.9877	47.6245	12.6974
S2922	Icotinib	yes	EGFR	Protein Tyrosine Kinase	99.3613	94.094	91.6483	108.826	-3.50933	91.5092	105.985	44.4509	47.3446	10.9991
S2882	IKK-16 (IKK Inhibitor VII)	no	IÎºB/IKK	NF-ÎºB	96.4587	85.5301	84.1589	97.4779	0.175982	83.1851	97.9225	33.999	53.6126	4.89779
S7566	IM-12	no	GSK-3	PI3K/Akt/mTOR	99.0616	75.9907	77.6081	96.485	0.47962	83.8314	106.157	55.5765	68.2839	-8.78652
S2475	Imatinib (STI571)	yes	PDGFR	Protein Tyrosine Kinase	92.9699	92.0008	85.8667	96.7214	1.19127	65.4394	92.3575	26.3328	30.3909	8.68639
S1026	Imatinib Mesylate (STI571)	yes	c-Kit,Bcr-Abl,PDGFR	Protein Tyrosine Kinase	94.8169	98.3299	81.5318	97.3991	7.10793	92.2698	NA	26.0667	36.0042	19.3841
S2864	IMD 0354	no	IÎºB/IKK	NF-ÎºB	31.0045	26.5781	28.4626	29.3545	-0.117219	18.489	29.8521	14.3013	10.1206	-29.8906
S2386	Indirubin	no	GSK-3	PI3K/Akt/mTOR	90.3239	76.2588	78.9289	102.117	-7.2315	85.5029	102.608	39.3892	44.8725	10.0746
S2811	INK 128	no	mTOR	PI3K/Akt/mTOR	-5.47167	-5.36295	-6.16859	-7.48375	1.40886	2.96178	-0.6647	-1.17838	-1.41428	-39.4053
S7093	IPA-3	no	PAK	Cytoskeletal Signaling	94.6972	107.162	89.0792	106.509	3.13574	112.599	111.354	45.872	42.723	25.8289
S7028	IPI-145 (INK1197)	no	PI3K	Angiogenesis	83.4504	85.1167	76.505	96.0542	-1.99604	97.2034	99.3083	24.6456	41.6222	23.2717
S1114	JNJ-38877605	yes	c-Met	Protein Tyrosine Kinase	96.0334	101.57	99.0602	112.498	-6.97735	91.3822	96.5772	40.329	56.0705	3.92977
S1249	JNJ-7706621	no	CDK,Aurora Kinase	Cell Cycle	68.0853	78.1535	52.1354	75.3288	9.38732	46.055	NA	10.1058	26.6425	-14.1694
S7508	JNK Inhibitor IX	no	JNK	MAPK	98.1138	88.3928	91.4547	109.157	-7.05243	87.6778	110.641	21.3277	53.9258	19.6824
S4901	JNK-IN-8	yes	JNK	MAPK	93.596	92.4895	58.7782	80.5351	23.3861	96.4692	107.508	7.58058	17.4183	47.6387
S1363	Ki8751	yes	PDGFR,c-Kit,VEGFR	Protein Tyrosine Kinase	96.3545	96.4832	95.63	111.095	-6.94379	105.989	NA	46.0476	77.138	2.54623
S7422	KN-62	no	Others	Others	104.03	100.4	95.1559	113.522	-2.12379	113.653	100.105	25.2797	41.2094	31.7839
S7423	KN-93 Phosphate	no	Others	Others	95.5781	95.3349	91.2564	115.429	-7.88641	103.161	96.869	26.1799	38.8274	25.6611
S7332	K-Ras(G12C) inhibitor 9	no	Rho	Cell Cycle	98.7936	93.905	86.157	108.195	-0.826879	87.8271	91.0188	17.0529	28.5404	24.776
S1557	KRN 633	yes	PDGFR,VEGFR	Protein Tyrosine Kinase	78.8265	101.368	68.9092	114.205	-1.4602	68.7793	90.3751	30.8397	47.0124	-1.19908
S1226	KU-0063794	no	mTOR	PI3K/Akt/mTOR	22.6906	16.2896	20.8813	36.3575	-9.1293	37.7737	72.1674	15.2978	28.678	-8.86754
S1092	KU-55933 (ATM Kinase Inhibitor)	no	ATM/ATR	DNA Damage	99.8601	94.7489	92.8917	107.25	-2.76615	87.5272	86.0906	29.4072	40.9342	9.78799
S1570	KU-60019	no	ATM/ATR	DNA Damage	99.434	92.8588	94.406	109.02	-5.56663	66.4416	56.8928	26.6782	34.4194	-10.7318
S2158	KW-2449	yes	Aurora Kinase,Bcr-Abl,FLT3	Angiogenesis	74.4569	84.501	74.2891	87.2807	-1.306	58.9746	56.666	36.5469	43.4063	-24.0065
S2700	KX2-391	yes	Src	Angiogenesis	12.2688	13.2202	10.1987	15.9893	-0.349521	2.82345	17.0899	8.97341	11.8193	-42.2899
S1028	Lapatinib (GW-572016) Ditosylate	yes	HER2,EGFR	Protein Tyrosine Kinase	105.703	91.8635	45.3718	77.0467	37.5741	105.795	100.538	8.14677	35.7148	39.3856
S7461	LDC000067	no	CDK	Cell Cycle	103.727	94.5448	87.6036	112.671	-1.00162	109.959	95.9825	9.29048	23.8192	44.5658
S7083	LDK378	yes	ALK	Protein Tyrosine Kinase	98.3238	100.362	93.6174	114.274	-4.60286	78.8095	89.5162	13.2085	24.4503	23.4832
S1164	Lenvatinib (E7080)	yes	VEGFR	Protein Tyrosine Kinase	79.1314	101.757	83.3751	108.106	-5.29639	87.0644	102.944	33.9254	25.0339	23.6741
S1003	Linifanib (ABT-869)	yes	CSF-1R,PDGFR,VEGFR	Protein Tyrosine Kinase	102.697	94.7235	98.3539	106.877	-3.9049	95.0723	111.249	54.4612	76.6018	-4.22075
S7215	Losmapimod (GW856553X)	no	p38 MAPK	MAPK	94.056	99.5521	77.1291	100.625	7.92709	104.831	98.552	25.6421	32.0374	31.0016
S1494	LY2228820	no	p38 MAPK	MAPK	103.458	98.621	95.0301	110.223	-1.5873	111.635	96.443	25.5741	43.4158	27.6938
S2626	LY2603618	no	Chk	Cell Cycle	89.7801	96.2072	57.0074	73.2378	27.871	76.8053	96.3763	23.9208	27.8239	18.8682
S2179	LY2784544	yes	JAK	JAK/STAT	62.9545	99.7112	53.2918	114.573	-2.59964	47.8877	59.4431	7.9939	75.3918	-29.8777
S7158	LY2835219	no	CDK	Cell Cycle	68.2834	71.171	20.9925	32.8429	42.8095	25.2363	26.4008	0.163487	-0.460554	-15.8831
S1105	LY294002	no	Autophagy,PI3K	PI3K/Akt/mTOR	100.751	101.276	94.1399	107.717	0.084947	93.2716	96.9781	24.1473	59.9376	11.2322
S1064	Masitinib (AB1010)	yes	PDGFR,c-Kit	Protein Tyrosine Kinase	96.201	84.762	86.5683	107.365	-6.48522	91.3278	90.4379	19.6744	38.5807	19.9051
S7007	MEK162 (ARRY-162, ARRY-438162)	no	MEK	MAPK	68.2638	63.3037	64.9661	71.6775	-2.53804	24.0481	23.6761	10.6097	13.295	-29.9405
S1361	MGCD-265	yes	Tie-2,VEGFR,c-Met	Protein Tyrosine Kinase	87.6053	95.9924	86.1038	107.413	-4.95928	100.032	NA	46.4496	67.1594	1.37684
S2751	Milciclib (PHA-848125)	no	CDK	Cell Cycle	60.0913	68.7139	56.6494	73.8893	-0.866749	13.8723	70.109	20.6199	14.187	-17.2631
S1078	MK-2206 2HCl	no	Akt	PI3K/Akt/mTOR	57.119	57.883	58.9572	76.369	-10.162	75.8151	79.2025	23.2414	38.2438	4.916
S2774	MK-2461	yes	c-Met,PDGFR,FGFR	Protein Tyrosine Kinase	76.3412	97.3517	68.3383	83.3247	11.015	79.5776	97.4698	26.4121	29.219	18.858
S2770	MK-5108 (VX-689)	no	Aurora Kinase	Cell Cycle	38.8018	60.5475	38.6758	52.9957	3.83888	41.653	62.3068	25.659	27.1644	-16.2821
S7065	MK-8745	no	Aurora Kinase	Cell Cycle	38.796	51.6362	36.1407	54.1305	0.0805538	31.0425	39.4436	14.5334	22.3673	-25.0575
S2735	MK-8776 (SCH 900776)	no	CDK,Chk	Cell Cycle	96.8539	90.243	78.0629	95.5131	6.76046	77.4911	90.6781	32.4873	41.0528	5.46434
S1100	MLN8054	no	Aurora Kinase	Cell Cycle	59.212	64.3121	58.5459	72.6757	-3.84873	47.0384	47.506	24.7928	35.8713	-24.9101
S1032	Motesanib Diphosphate (AMG-706)	yes	VEGFR,PDGFR,c-Kit	Protein Tyrosine Kinase	93.1932	84.2158	84.2702	108.206	-7.53349	106.568	92.2879	26.0384	69.176	9.9707
S2216	Mubritinib (TAK 165)	yes	HER2	Protein Tyrosine Kinase	61.7187	62.5941	60.7376	65.9143	-1.16956	18.2582	22.1562	2.87554	5.29504	-25.7283
S1033	Nilotinib (AMN-107)	yes	Bcr-Abl	Angiogenesis	95.9136	83.5668	94.7688	90.4486	-2.86853	87.6906	84.5449	33.0025	31.2071	12.1627
S1010	Nintedanib (BIBF 1120)	yes	VEGFR,PDGFR,FGFR	Protein Tyrosine Kinase	90.8238	82.4512	56.7704	101.197	7.65356	95.265	94.3556	22.7658	18.448	32.3532
S7255	NMS-P937	no	PLK	Cell Cycle	29.9523	39.61	19.2412	28.9762	10.6724	-1.39061	-1.16735	2.71701	2.53349	-45.7544
S8031	NSC 23766	no	Rac	Cell Cycle	91.1727	82.529	87.7826	104.623	-9.35185	88.2805	93.1198	38.0077	45.6744	7.00895
S7114	NU6027	no	CDK	Cell Cycle	99.3907	100.575	97.3185	114.936	-6.1443	100	98.3065	54.4555	56.2366	1.95704
S2638	NU7441 (KU-57788)	no	DNA-PK,PI3K	DNA Damage	100.825	88.0553	94.9333	96.9999	-1.52627	99.318	88.5879	47.1686	41.6317	7.7026
S1088	NVP-ADW742	yes	IGF-1R	Protein Tyrosine Kinase	103.122	102.084	100.047	115.855	-5.34837	74.8677	88.6024	28.2862	57.6031	-3.05983
S1034	NVP-AEW541	yes	IGF-1R	Protein Tyrosine Kinase	95.9615	89.5663	102.403	114.4	-15.6377	81.4125	78.3669	30.1829	57.3421	-5.72302
S2202	NVP-BHG712	yes	Raf,Src,Bcr-Abl,VEGFR,Ephrin receptor	Protein Tyrosine Kinase	103.744	99.3478	75.4503	100.746	13.4481	82.8677	98.6971	10.5927	32.0137	27.629
S2686	NVP-BSK805 2HCl	yes	JAK	JAK/STAT	101.335	99.4863	97.9862	112.755	-4.96009	85.589	99.5092	36.5299	51.6672	6.60035
S2761	NVP-BVU972	yes	c-Met	Protein Tyrosine Kinase	94.4652	102.157	87.3472	98.5392	5.36787	81.8484	102.061	44.7397	44.1275	5.67078
S2624	OSI-027	no	mTOR	PI3K/Akt/mTOR	29.0188	37.1109	22.5117	32.7956	5.41117	50.9439	39.9152	25.4496	29.2095	-23.7502
S2205	OSI-420	yes	EGFR	Protein Tyrosine Kinase	105.969	87.8988	93.8109	111.726	-5.83453	96.5193	99.4099	21.3277	49.6364	20.6324
S1091	OSI-906 (Linsitinib)	yes	IGF-1R	Protein Tyrosine Kinase	96.1435	105.74	92.3256	111.82	-1.13142	80.1166	84.3034	21.5938	43.0884	8.0187
S1220	OSI-930	yes	c-Kit,CSF-1R,VEGFR	Protein Tyrosine Kinase	92.427	97.7246	92.7997	110.397	-6.52235	91.1949	106.639	42.9278	64.0799	3.56267
S1106	OSU-03012 (AR-12)	no	PDK-1	PI3K/Akt/mTOR	51.9273	52.5511	48.1634	62.0897	-2.88733	49.1728	47.989	24.6852	42.5332	-26.8785
S8058	P276-00	no	CDK	Cell Cycle	3.52242	-14.5858	-0.522515	9.33828	-9.93958	-5.00299	-0.178173	-2.11826	-1.6373	-42.563
S8057	Pacritinib (SB1518)	yes	JAK	JAK/STAT	77.9129	72.0642	41.2497	51.9712	28.3781	17.5039	19.0375	-6.07027	-5.10584	-17.9915
S1116	Palbociclib (PD-0332991) HCl	no	CDK	Cell Cycle	69.3561	67.8465	72.9974	81.218	-8.5064	40.5916	34.6959	18.4797	26.595	-26.7438
S2238	Palomid 529 (P529)	no	mTOR	PI3K/Akt/mTOR	92.8231	90.0187	81.4592	104.355	-1.48616	89.8961	99.4111	42.8146	38.7515	12.0204
S3012	Pazopanib	yes	PDGFR,c-Kit,VEGFR	Protein Tyrosine Kinase	93.4981	92.2956	87.7101	97.9718	0.0559602	108.048	104.222	23.2414	37.1572	34.0854
S1035	Pazopanib HCl (GW786034 HCl)	yes	VEGFR,PDGFR,c-Kit	Protein Tyrosine Kinase	90.5782	86.7463	83.8057	100.488	-3.48472	87.3639	85.4192	28.2012	54.405	3.23818
S1036	PD0325901	no	MEK	MAPK	48.0335	44.3665	52.1016	59.694	-9.69785	8.8964	8.07117	1.91868	8.36975	-38.5106
S7039	PD168393	yes	EGFR	Protein Tyrosine Kinase	86.7686	99.872	62.0487	95.5183	14.5368	79.4372	103.516	12.5234	39.2735	23.7278
S1264	PD173074	yes	VEGFR,FGFR	Angiogenesis	92.6374	87.2759	87.7439	97.5252	-2.67795	107.958	NA	40.1365	67.4868	12.2962
S7269	PD173955	yes	BCR-ABL	Angiogenesis	36.1238	54.6513	14.4176	50.1745	13.0915	11.3876	41.8128	-1.31993	8.24164	-18.7109
S1020	PD184352 (CI-1040)	no	MEK	MAPK	69.7967	67.8652	63.297	85.962	-5.79855	29.6635	NA	10.8135	15.1787	-25.1828
S1568	PD318088	no	MEK	MAPK	60.5769	66.9594	72.8571	88.3577	-16.8392	23.0583	21.9849	9.86799	17.3234	-32.9243
S1177	PD98059	no	MEK	MAPK	97.0966	97.4102	96.2493	113.239	-7.49064	87.1406	85.651	33.6763	60.023	-2.30404
S1392	Pelitinib (EKB-569)	yes	EGFR	Protein Tyrosine Kinase	83.6806	86.1905	61.6085	92.5185	7.87202	50.7984	NA	9.77174	30.5333	-11.2043
S2672	PF-00562271	yes	FAK	Angiogenesis	76.8753	89.1612	74.8746	94.0263	-1.4322	36.4945	89.6445	13.1406	25.5084	1.89481
S1094	PF-04217903	yes	c-Met	Protein Tyrosine Kinase	94.0793	97.4008	99.4376	107.733	-7.84526	86.2041	90.1287	41.3425	71.0075	-9.85881
S2743	PF-04691502	no	Akt,mTOR,PI3K	PI3K/Akt/mTOR	NA	-3.10766	NA	-3.9008	0.793136	NA	1.49002	NA	11.9522	-52.3124
S7094	PF-3758309	no	PAK	Cytoskeletal Signaling	8.02153	19.2706	6.88946	10.4363	4.98318	8.90482	7.03198	0.0389264	-1.06791	-33.3673
S2163	PF-4708671	no	S6 Kinase	PI3K/Akt/mTOR	97.6842	94.8267	95.3833	107.486	-5.17921	86.9814	46.3723	42.9392	78.011	-35.6485
S2904	PF-477736	no	Chk	Cell Cycle	78.3996	64.089	25.6226	27.9308	44.4676	53.4324	70.7183	2.66605	15.0696	11.3573
S7177	PF-543	no	S1P Receptor	GPCR & G Protein	99.5571	95.4949	94.1205	110.538	-4.80349	94.5861	96.1578	28.8807	36.4834	20.8397
S2890	PF-562271	yes	FAK	Angiogenesis	92.5072	78.9399	69.7897	96.0174	2.81996	44.8452	57.4877	10.9438	23.8335	-8.07241
S2013	PF-573228	yes	FAK	Angiogenesis	91.3176	92.1415	94.0431	110.081	-10.3327	96.0314	100.201	NA	49.6553	6.6108
S7289	PFK15	no	Others	Others	100.34	94.2734	95.1849	115.834	-8.20273	93.7902	94.004	25.1891	33.9971	22.4538
S2726	PH-797804	no	p38 MAPK	MAPK	97.2035	102.891	90.9854	107.124	0.992713	85.7677	102.762	50.9564	50.1251	1.8739
S1070	PHA-665752	yes	c-Met	Protein Tyrosine Kinase	99.7452	100.338	93.0997	108.584	-0.800502	87.4945	99.8763	33.9254	51.9899	8.87759
S1454	PHA-680632	no	Aurora Kinase	Cell Cycle	69.8697	80.5509	76.0744	72.4078	0.969259	57.2384	45.678	24.2322	28.8014	-16.9088
S2742	PHA-767491	no	CDK	Cell Cycle	101.165	105.591	67.8545	92.0615	23.4199	104.534	105.341	11.4477	16.4978	49.1147
S1487	PHA-793887	no	CDK	Cell Cycle	14.7797	21.3004	11.2583	29.696	-2.43707	18.173	22.2163	8.70164	10.3294	-31.171
S2542	Phenformin HCl	no	AMPK	PI3K/Akt/mTOR	97.8152	86.988	91.2709	97.8142	-2.14092	75.9465	87.5682	39.9893	54.1061	-7.14055
S1556	PHT-427	no	PDK-1,Akt	PI3K/Akt/mTOR	90.9617	104.284	93.061	116.958	-7.38674	106.057	91.2036	45.2889	47.9092	10.1812
S1038	PI-103	no	PI3K,Autophagy,DNA-PK,mTOR	PI3K/Akt/mTOR	91.3924	14.9709	88.2374	NA	-35.0558	67.0432	NA	23.7	NA	1.493
S3026	Piceatannol	yes	Syk	Angiogenesis	101.206	103.299	85.5958	102.39	8.25982	96.4019	108.159	22.6979	35.003	31.5797
S2207	PIK-293	no	PI3K	PI3K/Akt/mTOR	103.324	94.218	99.336	113.822	-7.80789	98.0059	94.2908	50.9225	60.7063	-1.51622
S2227	PIK-294	no	PI3K	PI3K/Akt/mTOR	90.4575	88.8474	89.1131	112.545	-11.1767	96.1902	90.2964	38.1209	65.7074	-0.521034
S1205	PIK-75	no	PI3K,DNA-PK	PI3K/Akt/mTOR	NA	-20.1987	NA	-2.69772	-17.501	NA	-4.18983	NA	-5.00145	-41.0386
S1489	PIK-93	no	PI3K	PI3K/Akt/mTOR	74.4025	85.5392	73.5102	103.241	-8.40482	86.97	84.048	32.8836	51.6482	1.39288
S1475	Pimasertib (AS-703026)	no	MEK	MAPK	60.2704	53.0942	52.4741	71.7143	-5.41191	10.6834	13.5611	6.60107	0.81583	-33.4364
S1152	PLX-4720	no	Raf	MAPK	93.0831	87.7641	88.2567	92.0562	0.267115	85.2185	88.926	27.2217	48.7159	7.25327
S1490	Ponatinib (AP24534)	yes	PDGFR,FGFR,VEGFR,Bcr-Abl	Angiogenesis	101.248	53.3632	67.3416	23.2603	32.0047	78.6123	NA	10.5757	-4.70726	33.8278
S7060	PP1	yes	Src	Angiogenesis	93.5813	98.4615	78.837	101.345	5.93061	91.1225	104.487	39.5477	48.9673	11.6972
S2622	PP121	yes	DNA-PK,PDGFR,mTOR	Protein Tyrosine Kinase	-1.08754	-0.127976	-0.711202	-1.00081	0.24825	7.92426	4.33684	3.85505	7.68648	-41.4904
S7008	PP2	yes	Src	Angiogenesis	89.5926	100.803	85.5764	101.276	1.77127	99.5965	114.916	24.7588	54.666	25.6934
S2218	PP242	no	mTOR,Autophagy	PI3K/Akt/mTOR	12.9161	7.68534	19.8991	11.2663	-5.282	41.3059	49.5058	18.2193	10.9937	-11.0509
S8003	PQ 401	yes	IGF-1R	Protein Tyrosine Kinase	97.5338	94.9051	80.9367	99.2064	6.14794	96.8992	110.224	39.6156	46.1583	18.8246
S8032	PRT062607 (P505-15, BIIB057) HCl	yes	Syk	Angiogenesis	92.3563	86.0144	82.0833	102.038	-2.87535	82.1784	73.0287	29.4185	39.3162	1.38603
S2391	Quercetin	ambiguous	PKC,Src,PI3K,Sirtuin	Epigenetics	102.235	90.3992	89.205	109.004	-2.78752	86.7146	100.661	31.1115	39.8476	16.3581
S1526	Quizartinib (AC220)	yes	FLT3	Angiogenesis	79.4592	90.6407	81.4011	102.926	-7.11356	122.069	101.618	41.0877	7.88577	45.5065
S2194	R406	yes	Syk,FLT3	Angiogenesis	71.2983	81.0087	65.3048	80.0938	3.45422	79.2534	85.7096	15.1619	23.1787	21.461
S1533	R406 (free base)	yes	Syk	Angiogenesis	84.516	65.2558	73.0603	87.6169	-5.45274	86.6466	95.5636	11.391	6.96051	40.0791
S2688	R547	no	CDK	Cell Cycle	77.6958	32.0256	66.6546	11.4555	15.8056	35.411	35.0567	9.40938	-3.08924	-9.77647
S2161	RAF265 (CHIR-265)	ambiguous	VEGFR,Raf	MAPK	67.7442	99.5743	65.3096	111.757	-4.87414	43.1669	59.0821	12.8914	59.6292	-26.986
S1039	Rapamycin	no	Autophagy,mTOR	PI3K/Akt/mTOR	26.6868	28.8703	27.8433	25.2357	1.23908	54.6233	68.3102	13.837	28.4693	-1.53662
S1089	Refametinib (RDEA119, Bay 86-9766)	no	MEK	MAPK	46.0506	49.0774	52.5177	65.3732	-11.3814	6.55506	9.05656	1.54499	9.46583	-39.5498
S1178	Regorafenib (BAY 73-4506)	yes	c-RET,VEGFR	Protein Tyrosine Kinase	84.4429	87.4467	84.5701	105.731	-9.20596	45.4376	49.1724	28.4164	43.0552	-30.281
S1022	Ridaforolimus	no	mTOR	PI3K/Akt/mTOR	25.4991	29.538	22.4585	34.4715	-0.946485	49.1184	NA	13.6898	31.0505	-15.102
S1362	Rigosertib	no	PLK	Cell Cycle	10.9192	13.2918	9.623	15.4745	-0.443242	7.33007	NA	9.60754	7.99016	-43.319
S7195	RKI-1447	no	ROCK	Cell Cycle	87.8453	88.5487	78.4693	90.5169	3.70391	66.2218	77.7907	13.1802	24.4503	11.3408
S7207	Ro 31-8220 Mesylate	no	PKC	TGF-beta/Smad	85.1927	81.3988	26.0048	42.4149	49.0859	51.0393	62.4288	-2.69577	-2.15449	17.309
S7248	Ro3280	no	PLK	Cell Cycle	37.7927	44.4913	32.0621	29.1496	10.5361	10.5189	8.6999	7.60889	5.51805	-38.8043
S1153	Roscovitine (Seliciclib,CYC202)	no	CDK	Cell Cycle	96.5458	102.205	91.8902	113.444	-3.29142	87.0698	95.0219	32.1872	55.0361	5.58399
S1378	Ruxolitinib (INCB018424)	yes	JAK	JAK/STAT	97.1256	98.7013	96.3316	112.981	-6.743	105.609	NA	57.5299	86.661	-8.33663
S2842	SAR131675	yes	VEGFR	Protein Tyrosine Kinase	98.0677	100.626	89.0502	104.418	2.61277	99.5543	100.598	40.4762	38.8369	18.5694
S1523	SAR245409 (XL765)	no	PI3K,mTOR	PI3K/Akt/mTOR	101.456	99.4422	97.8023	109.824	-3.36416	109.308	93.6798	48.2387	50.4288	10.3102
S1006	Saracatinib (AZD0530)	yes	Src,Bcr-Abl	Angiogenesis	95.1667	78.3172	71.3282	90.1439	6.00586	68.2344	70.7257	19.0176	28.028	4.10701
S1077	SB202190 (FHPI)	no	p38 MAPK	MAPK	96.5746	93.2268	70.5493	101.203	9.02467	82.5178	85.3177	18.0494	40.1513	12.9672
S1076	SB203580	no	p38 MAPK	MAPK	102.389	101.206	85.1217	115.251	1.61121	96.0813	90.9596	22.7262	54.8083	12.9029
S1075	SB216763	no	GSK-3	PI3K/Akt/mTOR	99.4291	98.2832	96.8879	106.997	-3.08654	97.8835	93.2491	41.4105	57.1666	4.42762
S2729	SB415286	no	GSK-3	PI3K/Akt/mTOR	93.7564	102.311	95.393	102.642	-0.983699	100.805	102.208	34.4293	40.9911	21.9462
S2220	SB590885	no	Raf	MAPK	105.376	99.0174	92.4079	113.118	-0.566389	96.5534	101.669	34.3274	58.7039	10.7451
S4907	SC-514	no	IÎºB/IKK	NF-ÎºB	97.8686	102	89.1324	103.709	3.51373	104.556	105.945	33.8292	46.9555	23.0081
S1008	Selumetinib (AZD6244)	no	MEK	MAPK	63.479	50.1833	62.0294	83.8606	-16.1138	20.7165	10.9814	8.83752	13.4516	-37.1458
S2845	Semaxanib (SU5416)	yes	VEGFR	Protein Tyrosine Kinase	87.2214	95.0771	83.6364	103.682	-2.51013	86.9377	95.2966	43.0581	35.0125	10.2317
S2198	SGI-1776 free base	no	Pim	JAK/STAT	96.6412	97.8282	86.7134	110.265	-1.2546	82.9699	89.0375	31.1115	38.2723	9.4616
S1112	SGX-523	yes	c-Met	Protein Tyrosine Kinase	102.834	99.7866	90.729	112.808	-0.457973	89.9611	92.2831	36.4223	57.8403	2.14055
S7214	Skepinone-L	no	p38 MAPK	MAPK	99.8801	94.6369	87.0956	102.626	2.39746	106.148	101.763	32.4703	39.7859	25.977
S7176	SKI II	no	S1P Receptor	GPCR & G Protein	100.541	96.9539	96.6025	110.554	-4.83095	104.91	97.425	32.6798	54.7704	15.592
S1066	SL-327	no	MEK	MAPK	94.5965	39.6509	102.123	52.6332	-10.2543	80.8789	65.4603	27.9691	29.1478	2.76094
S8005	SMI-4a	no	Pim	JAK/STAT	89.6732	87.1387	86.7811	104.765	-7.36694	77.4683	93.2789	34.0217	50.5616	1.23176
S1145	SNS-032	no	CDK	Cell Cycle	-0.272999	-1.18824	-2.13844	-0.696102	0.686652	-5.89214	-4.00947	-6.95919	-2.32531	-42.1588
S1154	SNS-314 Mesylate	no	Aurora Kinase	Cell Cycle	53.9101	59.6619	28.9899	50.0537	17.2642	45.1762	51.8871	10.3606	18.6947	-7.84621
S7397	Sorafenib	yes	Raf	MAPK	96.9828	96.0814	92.524	103.288	-1.37411	102.32	96.4683	38.1492	46.2865	15.3262
S1040	Sorafenib Tosylate	yes	PDGFR,Raf,VEGFR	MAPK	97.1158	89.3983	93.8786	104.938	-6.15132	83.0732	96.5289	39.14	62.6802	-2.95924
S2791	Sotrastaurin	no	PKC	TGF-beta/Smad	95.0041	102.625	93.7432	106.241	-1.17733	79.445	102.508	32.5099	39.7622	12.9904
S1460	SP600125	no	JNK	MAPK	98.6975	102.34	96.1864	115.324	-5.23676	108.072	85.6124	34.1179	21.8738	26.9959
S2902	S-Ruxolitinib (INCB018424)	yes	JAK	JAK/STAT	100.663	97.9913	88.5615	104.329	2.88212	92.0977	103.956	24.2492	48.9578	19.5733
S7167	SSR128129E	yes	FGFR	Angiogenesis	100.639	101.583	90.1775	114.699	-1.32745	87.8439	108.62	32.3967	36.0754	22.1455
S1080	SU11274	yes	c-Met	Protein Tyrosine Kinase	91.0476	94.0252	87.1392	99.0067	-0.536586	83.0024	88.4478	17.8343	39.7622	15.0767
S1042	Sunitinib Malate	yes	VEGFR,PDGFR,c-Kit	Protein Tyrosine Kinase	91.1242	84.8507	83.5299	107.586	-7.57044	83.0732	79.9126	19.2045	29.7267	15.1771
S2820	TAE226 (NVP-TAE226)	yes	FAK	Angiogenesis	54.7798	95.164	47.5005	98.4341	2.00462	32.166	95.3797	8.05618	31.6389	2.07513
S2784	TAK-285	yes	EGFR,HER2	Protein Tyrosine Kinase	83.517	97.9747	75.3293	95.9964	5.08299	75.8427	98.065	25.9704	34.5143	14.8613
S7291	TAK-632	no	Raf	MAPK	81.4095	97.8168	73.9069	115.965	-5.323	47.1218	98.6922	12.2743	38.4051	5.71706
S2928	TAK-715	no	p38 MAPK	MAPK	93.2044	95.1895	91.566	106.997	-5.08477	93.213	112.046	24.9909	43.5724	26.4974
S2617	TAK-733	no	MEK	MAPK	43.8365	32.7403	49.7503	51.8872	-12.5303	8.22973	35.7395	3.18128	3.92376	-23.4181
S2718	TAK-901	no	Aurora Kinase	Cell Cycle	31.4415	40.1244	28.182	34.9286	4.22764	5.71103	42.7943	6.04055	5.49907	-23.3674
S1043	Tandutinib (MLN518)	yes	FLT3	Angiogenesis	92.4078	83.7395	95.3784	107.423	-13.3271	86.9827	100.364	29.5601	44.9626	14.5619
S8023	TCS 359	yes	FLT3	Angiogenesis	101.132	89.5862	81.4447	99.8788	4.69721	104.3	96.1859	23.4339	35.8808	28.7354
S2231	Telatinib	yes	VEGFR,PDGFR,c-Kit	Protein Tyrosine Kinase	100.966	97.0542	68.7785	114.967	7.13743	99.2145	94.027	24.4927	51.1832	16.9326
S1044	Temsirolimus	no	mTOR	PI3K/Akt/mTOR	28.3679	26.0176	24.8921	38.9633	-4.73493	45.0129	58.8137	15.8243	23.4349	-9.5665
S7320	TG003	no	CDK	Cell Cycle	101.828	96.2365	92.3498	106.782	-0.533676	99.5909	96.5885	26.2082	47.3683	19.4512
S1352	TG100-115	no	PI3K	PI3K/Akt/mTOR	101.693	103.057	102.524	104.612	-1.19326	108.469	NA	45.5776	49.3185	19.1705
S2870	TG100713	no	PI3K	PI3K/Akt/mTOR	87.3768	80.142	81.9962	104.901	-9.68935	76.5548	84.3662	19.329	36.5878	10.6519
S2692	TG101209	yes	JAK,FLT3,c-RET	JAK/STAT	82.4246	74.6684	59.1894	76.5896	10.657	38.4196	75.798	7.69382	12.55	5.13665
S2736	TG101348 (SAR302503)	yes	JAK	JAK/STAT	80.2641	91.7642	67.2545	89.2561	7.75887	51.9525	92.1315	13.084	17.2095	15.045
S1169	TGX-221	no	PI3K	PI3K/Akt/mTOR	91.6127	91.3219	86.4618	107.749	-5.63799	89.7161	79.4537	30.3754	55.7905	-0.348275
S1459	Thiazovivin	no	ROCK	Cell Cycle	79.5729	90.7682	71.9039	95.9386	1.24924	107.561	93.2448	34.3954	40.7159	20.997
S7127	TIC10	no	Akt	PI3K/Akt/mTOR	98.265	97.4678	90.8887	109.982	-2.56871	95.8359	98.6972	56.1088	53.8641	0.429908
S1577	Tie2 kinase inhibitor	yes	Tie-2	Protein Tyrosine Kinase	106.038	105.322	81.256	112.572	8.76638	90.4085	106.223	NA	32.8251	23.6404
S1207	Tivozanib (AV-951)	yes	VEGFR,PDGFR,c-Kit	Protein Tyrosine Kinase	79.4077	84.0079	84.7927	95.9807	-8.67883	99.9068	106.03	30.7774	44.9294	23.2648
S5001	Tofacitinib (CP-690550) Citrate	yes	JAK	JAK/STAT	100.095	101.995	91.5999	110.186	0.152149	108.026	100.045	34.435	54.5901	17.6724
S2789	Tofacitinib (CP-690550,Tasocitinib)	yes	JAK	JAK/STAT	94.3438	101.505	89.1276	104.528	1.09644	74.033	101.438	47.3724	51.4537	-3.52787
S2817	Torin 2	no	ATM/ATR,mTOR	PI3K/Akt/mTOR	-1.49536	-1.45604	-3.44957	-5.5084	3.00328	-0.871026	3.068	-2.95056	-0.792699	-38.8801
S2824	TPCA-1	no	IÎºB/IKK	NF-ÎºB	95.912	99.1675	86.4715	99.5531	4.52748	87.2835	99.2047	23.9718	27.8572	25.4794
S2673	Trametinib (GSK1120212)	no	MEK	MAPK	41.7779	51.4829	60.844	58.3123	-12.9478	8.32771	53.6463	5.36678	7.37332	-17.2332
S1117	Triciribine	no	Akt	PI3K/Akt/mTOR	76.2338	82.2128	73.2876	103.535	-9.18822	68.5134	60.7217	29.5148	40.7634	-12.3717
S1470	TSU-68 (SU6668, Orantinib)	yes	VEGFR,PDGFR,FGFR	Protein Tyrosine Kinase	93.1317	99.6262	93.5255	114.258	-7.51275	109.206	99.6089	41.6369	22.0256	30.7261
S1590	TWS119	no	GSK-3	PI3K/Akt/mTOR	106.275	100.443	96.0364	113.533	-1.42576	104.962	102.034	NA	56.2603	5.38772
S2895	Tyrphostin 9	yes	EGFR	Protein Tyrosine Kinase	41.9767	61.4005	36.3439	85.463	-9.21478	14.4715	92.3474	4.27969	37.9971	-9.57914
S8024	Tyrphostin AG 1296	yes	FGFR,c-Kit,PDGFR	Protein Tyrosine Kinase	103.23	95.9689	81.1689	101.723	8.1536	92.4128	107.64	20.9144	33.2142	31.1121
S2816	Tyrphostin AG 879	yes	HER2	Protein Tyrosine Kinase	101.981	104.021	91.8079	108.637	2.77868	75.6987	103.842	36.83	40.7823	9.11382
S1102	U0126-EtOH	no	MEK	MAPK	95.9232	96.9806	87.0182	106.393	-0.253839	87.2168	98.6446	27.72	46.9318	13.7547
S1046	Vandetanib (ZD6474)	yes	VEGFR	Protein Tyrosine Kinase	96.5458	92.0922	90.8113	112.188	-7.18061	93.0865	88.8004	35.7825	67.055	-2.3255
S2755	Varlitinib	yes	EGFR	Protein Tyrosine Kinase	99.1358	111.25	86.4183	76.2639	23.8521	78.8053	110.749	31.0379	21.1621	26.8269
S1101	Vatalanib (PTK787) 2HCl	yes	c-Kit,VEGFR	Protein Tyrosine Kinase	94.2948	97.2327	87.7197	103.756	0.0259023	88.0935	90.5248	30.1829	48.8297	7.95263
S8007	VE-821	no	ATM/ATR	DNA Damage	98.0855	94.6111	92.432	96.7792	1.74268	90.735	93.2415	35.1371	47.392	8.87351
S7102	VE-822	no	ATM/ATR	PI3K/Akt/mTOR	82.3149	95.6888	71.7927	84.1548	11.0281	27.6462	25.2789	23.281	14.5714	-34.3139
S1267	Vemurafenib (PLX4032, RG7204)	no	Raf	MAPK	103.878	101.075	95.6203	110.265	-0.466344	108.525	NA	50.8715	65.138	8.67049
S2235	Volasertib (BI 6727)	no	PLK	Cell Cycle	32.5836	23.3814	22.7681	32.5592	0.318836	6.07645	8.63624	5.03839	5.31877	-39.6724
S7016	VS-5584	no	PI3K	PI3K/Akt/mTOR	-5.23186	-2.37277	-5.19129	-5.8026	1.69463	11.4436	16.188	1.18263	6.88934	-32.0704
S1048	VX-680 (Tozasertib, MK-0457)	ambiguous	Aurora Kinase	Cell Cycle	52.0853	45.1789	38.371	57.5663	0.663414	33.3498	37.2753	11.9289	25.6413	-25.3228
S6005	VX-702	no	p38 MAPK	MAPK	92.8863	98.3791	86.4957	106.194	-0.711983	85.0529	99.9745	37.8265	57.5177	2.99137
S1458	VX-745	no	p38 MAPK	MAPK	88.3122	103.595	91.2128	112.445	-5.87547	108.316	95.0267	37.0961	54.4193	14.0632
S2689	WAY-600	no	mTOR	PI3K/Akt/mTOR	38.6318	55.1677	40.7852	59.8096	-3.39768	52.6557	57.1668	16.0338	27.7955	-8.8536
S7565	WH-4-023	yes	Src	Angiogenesis	89.8618	64.0384	76.9501	100.215	-11.6325	83.4834	104.495	35.1654	61.0906	4.01085
S2867	WHI-P154	yes	JAK,EGFR	JAK/STAT	98.6325	92.7603	88.3825	101.255	0.877495	97.067	108.647	21.8089	44.8155	27.6945
S2758	Wortmannin	no	Autophagy,ATM/ATR,PI3K	PI3K/Akt/mTOR	96.1062	104.997	87.4198	105.626	4.02836	81.4623	104.774	45.5663	42.3719	7.2987
S2796	WP1066	yes	JAK	JAK/STAT	96.3344	100.481	89.1953	108.978	-0.678944	71.5027	100.46	33.4668	42.0303	6.38247
S2661	WYE-125132	no	mTOR	PI3K/Akt/mTOR	-5.27261	-2.69717	-3.96725	-2.8133	-0.594616	4.16061	1.88221	-2.24282	7.97118	-41.693
S1266	WYE-354	no	mTOR	PI3K/Akt/mTOR	87.8574	89.0928	81.3286	91.8408	1.89042	96.8087	NA	38.2511	72.0988	-0.216485
S1170	WZ3146	yes	EGFR	Protein Tyrosine Kinase	63.4603	71.2315	53.0934	86.2615	-2.33157	29.4675	31.7446	13.1123	24.5974	-30.099
S1173	WZ4002	yes	EGFR	Protein Tyrosine Kinase	87.5513	96.439	91.3773	106.603	-6.99526	84.9735	78.1399	23.6944	44.6779	5.52035
S7317	WZ4003	no	AMPK	PI3K/Akt/mTOR	98.9698	95.141	91.5612	99.9261	1.31176	102.976	100.35	15.847	30.7563	36.5112
S1179	WZ8040	yes	EGFR	Protein Tyrosine Kinase	95.3293	92.4984	89.8146	115.692	-8.83952	83.4925	90.6939	32.9403	59.7858	-1.12003
S7036	XL019	yes	JAK	JAK/STAT	87.7328	101.811	76.2147	99.4008	6.96414	102.528	100.51	24.5323	50.22	22.2926
S1118	XL147	no	PI3K	PI3K/Akt/mTOR	94.108	85.7051	93.5884	103.157	-8.46614	91.4803	88.0662	43.1147	42.2438	5.24379
S7525	XMD8-92	no	ERK	MAPK	93.106	80.7561	87.5117	105.18	-9.41465	83.8748	104.176	28.7788	34.5617	20.5052
S1049	Y-27632 2HCl	no	Autophagy,ROCK	Cell Cycle	99.1944	95.3138	92.2917	107.476	-2.62954	78.7771	104.03	37.9454	73.5413	-6.18977
S1219	YM201636	no	PI3K	PI3K/Akt/mTOR	86.1178	54.6201	56.7171	43.886	20.0674	86.4474	105.052	12.8801	26.3957	34.2615
S7293	ZCL278	no	Rac	Cell Cycle	99.6109	100.938	91.9773	116.78	-4.10379	116.797	101.733	35.3975	41.8215	28.8049
S2897	ZM 306416	yes	VEGFR	Protein Tyrosine Kinase	94.714	82.2436	80.4287	106.803	-5.13708	77.9965	94.0092	32.4477	38.1015	8.87807
S2896	ZM 323881 HCl	yes	VEGFR	Protein Tyrosine Kinase	98.0195	85.5906	83.1525	99.5741	0.441735	82.1163	99.1443	32.7761	37.162	13.8111
S2720	ZM 336372	no	Raf	MAPK	100.369	96.2168	85.9103	108.295	1.19022	88.7821	96.3855	32.4363	43.7242	12.6533
S8004	ZM 39923 HCl	yes	JAK	JAK/STAT	92.8278	86.9225	85.9345	107.066	-6.62495	77.6361	101.972	36.5865	54.4952	2.41281
S1103	ZM 447439	no	Aurora Kinase	Cell Cycle	82.5079	87.5587	71.2847	93.6008	2.5906	58.4402	64.2189	23.4905	39.6246	-12.0782
S7091	Zotarolimus	no	mTOR	PI3K/Akt/mTOR	28.2932	31.6943	25.8355	49.2289	-7.53846	50.0417	60.6808	13.4407	16.1799	-1.29926
S1072	ZSTK474	no	PI3K	PI3K/Akt/mTOR	4.97146	10.3113	4.73167	15.9526	-2.70072	37.4662	44.8155	4.33631	17.7315	-11.7433

## Sheet: Single CDKi effect
Effect of CDK inhibitors only
MDA-MB-231	R1	R2	average	correct % synergy for additive effects
THZ1 0.0316 uM	59.6941	56.6055	58.1498	41.8502
THZ531 0.0316 uM	81.5068	71.3247	76.4158	23.5842
Hs578T	R1	R2	average	correct for additive effects
THZ1 0.0316 uM	94.5356	111.493	103.015	0
THZ531 0.1 uM	109.158	88.765	98.9614	0
