# Supplementary material for: Systematic screening identifies ABCG2 as critical factor underlying synergy of kinase inhibitors with transcriptional CDK inhibitors
Source: Breast Cancer Res. 2023 May 5;25:51. doi: 10.1186/s13058-023-01648-x (PMC10161439; doi:10.1186/s13058-023-01648-x)
Supplement: Supplementary file 3 — Additional file 3: Table S2. CRISPR-Cas9 knockout sensitization screening results with THZ531. Log2 fold changes and FDR p values of targets of the synergistic kinases, and their main interactors, are highlighted. [file 13058_2023_1648_MOESM3_ESM.xlsx]

## Sheet: CRISPR KO screen THZ531
GeneSymbol	Log2FC_THZ531vsDMSO	FDRpval_THZ531vsDMSO
ABCG2	-2.865	0.002475
TTC14	-1.0495	0.002475
CDK10	-1.18	0.008663
GART	-0.9825	0.008663
FKBP8	-0.691	0.010891
ZRSR2	-1.0415	0.020509
MTHFD1	-0.938	0.020509
CDK13	-0.7955	0.08849
TYMS	-1.005	0.114961
CYP2A13	-0.5825	0.115347
ARHGEF1	-0.648	0.175968
FAM58A	-0.8635	0.269389
G6PD	-0.853	0.272277
HSF5	-0.7375	0.272277
DNAJA1	-0.406	0.272277
ARNT	-0.9265	0.333608
OR8S1	-0.852	0.333608
AHR	-0.3355	0.333608
IGBP1	-1.317	0.389109
RPL36A-HNRNPH2	-0.7335	0.389109
TAOK1	-0.5305	0.389109
POTEH	-0.5265	0.389109
TGIF1	-0.5095	0.389109
POLR3GL	-0.41	0.389109
MTR	-0.3045	0.389109
KDM4B	-0.6095	0.401815
DESI1	-0.531	0.401815
ST6GALNAC3	-0.492	0.401815
EPB41L3	-0.4355	0.401815
MSX1	-0.398	0.401815
C1orf111	-0.4725	0.421392
CENPV	-0.442	0.421392
C7orf26	-0.3995	0.421392
CLIP1	-0.3835	0.490827
TPI1	-1.076	0.501238
SPIB	-0.4786	0.501238
MEX3A	-0.3455	0.510813
DCUN1D3	-0.3325	0.510813
PDCD10	-0.5575	0.545189
RPIA	-0.969	0.552687
PFAS	-0.52	0.552687
CTNNA2	-0.49815	0.552687
CCNK	-0.965	0.554793
GNE	-0.5695	0.554793
EPGN	-0.488	0.577668
APOOL	-0.219	0.613754
COX7B	-0.763	0.627354
MAD2L1	-0.6365	0.627354
ARPP21	-0.42	0.627354
ITGAL	-0.2865	0.627354
PYCR2	0.070335	0.627354
TBK1	-0.309	0.649181
FAM214B	-0.564	0.652824
SLC9C2	-0.4685	0.652824
MICAL1	-0.02105	0.660396
ADSL	-1.193	0.666206
RNASEH2B	-0.737	0.666206
NDUFA11	-0.6335	0.666206
FRAS1	-0.565	0.666206
ZC4H2	-0.457	0.666206
TACC3	-0.3669	0.666206
FRMD6	-0.335	0.666206
MAP4K4	-0.299	0.666206
COLEC12	-0.296	0.666206
C5orf38	-0.23015	0.666206
OTUD6A	-0.11895	0.666206
PLAG1	0.0575	0.666206
CHMP2A	0.585	0.666206
SLC16A1	-0.4585	0.667169
CTXN1	-0.511	0.682825
PRTFDC1	-0.419	0.682825
DOCK11	-0.3332	0.682825
RNF223	-0.4095	0.701953
PTH2	-0.38245	0.724177
ZC3H10	-0.764	0.730294
RNASEH2A	-0.6	0.730294
OR13G1	-0.5985	0.730294
DSC2	-0.964	0.741867
GOLGA6L10	-0.885	0.741867
PRY	-0.818	0.741867
CORT	-0.576	0.741867
NDUFC2	-0.54	0.741867
ATL1	-0.483	0.741867
FOXA1	-0.4415	0.741867
DDRGK1	-0.436	0.741867
TTC26	-0.4205	0.741867
HNRNPUL1	-0.38	0.741867
USH2A	-0.344	0.741867
SH3PXD2A	-0.2915	0.741867
ARID5B	-0.13745	0.741867
RIPK4	0.0208	0.741867
APOA1BP	-0.4565	0.749596
ADAMTS20	-0.435	0.749596
CERKL	-0.3355	0.749596
OR56B4	-0.2319	0.749596
HIGD2A	-0.17975	0.749596
GPR143	-0.1125	0.749596
EZH2	0.2075	0.749596
USP6	-0.467	0.76203
CNTFR	-0.0846	0.76203
SEPSECS	-0.5855	0.765851
PON2	-0.512	0.765851
SPPL3	-0.383	0.765851
BRDT	-0.029	0.765851
NHLRC3	-0.0105	0.799387
DUSP7	-0.4845	0.806335
C7orf65	-0.368	0.806335
MTPN	0.2092	0.806335
TXNRD1	-0.951	0.809639
TMEM30A	-0.6105	0.809639
BRMS1L	-0.5045	0.809639
NUP50	-0.5	0.809639
TMEM161B	-0.3585	0.809639
ZCCHC4	-0.3495	0.809639
MTAP	-0.2185	0.809639
LUC7L	-0.001365	0.809639
ABCB7	0.036	0.809639
AP3S2	-0.6805	0.811262
CD2BP2	-0.535	0.811262
VNN1	-0.016	0.811262
KCTD6	0.04515	0.825833
ACTR8	-0.515	0.82726
FPGS	-0.9155	0.833515
PHF12	-0.8155	0.833515
FLT3LG	-0.322	0.833515
NF2	-0.17245	0.833515
SDHD	-0.14175	0.833515
RHBDL1	-0.4115	0.834816
SERPINB4	-0.24345	0.855484
ENTPD6	-0.001	0.855484
EIF4G1	-1.0385	0.860572
HSD17B10	-0.909	0.860572
PAK1IP1	-0.8465	0.860572
FADS6	-0.7545	0.860572
MRPL22	-0.753	0.860572
SEPHS2	-0.716	0.860572
GOLGA8K	-0.6775	0.860572
GLRX5	-0.6275	0.860572
PAPOLA	-0.6155	0.860572
GTF3C2	-0.6055	0.860572
PDZD7	-0.5715	0.860572
PPM1G	-0.557	0.860572
FAM156B	-0.5565	0.860572
TMEM140	-0.546	0.860572
VPS28	-0.517	0.860572
MAD1L1	-0.511	0.860572
DMRTC1	-0.5075	0.860572
RABL2A	-0.496	0.860572
CDH2	-0.489	0.860572
PCP4L1	-0.4735	0.860572
ZNF610	-0.46	0.860572
TTC9C	-0.439	0.860572
ZNF808	-0.4355	0.860572
PPP1R2	-0.432415	0.860572
CD86	-0.428	0.860572
LCP2	-0.427	0.860572
C1D	-0.4235	0.860572
TMEM204	-0.42	0.860572
HHIPL2	-0.4195	0.860572
RSPH4A	-0.419	0.860572
CECR1	-0.413	0.860572
ARID1A	-0.41	0.860572
FGF21	-0.409	0.860572
CAND1	-0.4085	0.860572
C1QTNF9B-AS1	-0.408	0.860572
RNF38	-0.408	0.860572
CLTA	-0.407	0.860572
SMARCB1	-0.399	0.860572
TAPT1	-0.397	0.860572
ASTL	-0.3915	0.860572
ZNF691	-0.384	0.860572
MILR1	-0.3825	0.860572
FAM169A	-0.3736	0.860572
RNASEH2C	-0.368	0.860572
ATOH1	-0.3675	0.860572
PLEKHA2	-0.361	0.860572
OR6C1	-0.359	0.860572
GRSF1	-0.358	0.860572
ADGRL4	-0.3565	0.860572
MCHR2	-0.3545	0.860572
KIRREL	-0.344	0.860572
RNF207	-0.3395	0.860572
MASP2	-0.3355	0.860572
SLC26A8	-0.3345	0.860572
CT47A4	-0.3265	0.860572
LYPD4	-0.3245	0.860572
SMIM12	-0.3205	0.860572
S1PR2	-0.3189	0.860572
CEP76	-0.317	0.860572
NUDT19	-0.309	0.860572
PRPSAP2	-0.307	0.860572
DYNLRB2	-0.3055	0.860572
GALNT7	-0.29915	0.860572
ATF1	-0.2985	0.860572
IL12A	-0.2895	0.860572
SNTN	-0.2878	0.860572
TRMT10B	-0.279	0.860572
ACO2	-0.2785	0.860572
ARMS2	-0.2785	0.860572
SCRT2	-0.2775	0.860572
MIER3	-0.2715	0.860572
MGA	-0.26755	0.860572
ARFGAP1	-0.2602	0.860572
CELA2A	-0.252	0.860572
ABRA	-0.23715	0.860572
GUCY1A2	-0.224	0.860572
SPATS2L	-0.205	0.860572
VPREB3	-0.2	0.860572
TC2N	-0.1935	0.860572
DTD2	-0.1913	0.860572
SERPIND1	-0.1835	0.860572
MGP	-0.1735	0.860572
FAM71B	-0.1685	0.860572
OR13C3	-0.16609	0.860572
HS3ST5	-0.15925	0.860572
PTPN12	-0.15905	0.860572
GAPT	-0.1245	0.860572
VTA1	-0.119	0.860572
CCDC28A	-0.06835	0.860572
PBLD	-0.05945	0.860572
GNG7	-0.0473	0.860572
IFIT1B	-0.0415	0.860572
PSIP1	-0.0218	0.860572
PITPNM1	0.0343	0.860572
ARHGAP27	0.10575	0.860572
CDKN2AIP	-0.2915	0.862372
CALCOCO2	-0.2775	0.86372
TTL	-0.498	0.865928
KRTAP5-5	-0.124	0.865928
ZNF764	0.1395	0.865928
COX6B1	-0.1235	0.870966
DUSP14	-0.5105	0.872112
BHLHE22	-0.386	0.872112
KRAS	-0.305	0.872112
BATF	-0.473	0.879777
CYC1	-0.2264	0.885362
PMF1-BGLAP	-0.678	0.889672
DAZAP1	-0.399	0.889672
PCDH15	-0.3965	0.889672
EMC8	-0.2725	0.889672
TRAF2	-0.1406	0.889672
C7orf34	-0.334	0.896346
FDXR	-1.2955	0.899386
CDC20B	-0.546	0.899386
FAM188B	-0.447	0.899386
CWF19L2	-0.382	0.899386
RLN2	-0.3225	0.899386
PLA2G3	-0.3005	0.899386
GREM1	-0.22345	0.899386
BAG1	-0.06555	0.899386
POLR2G	-0.6445	0.901599
RASL10B	-0.375	0.901599
APC2	-0.274	0.907036
OSBP	-0.744	0.908567
DOLK	-0.5625	0.908567
NDUFS8	-0.4585	0.908567
NPIPB3	-0.4555	0.908567
COPZ1	-0.4485	0.908567
ATP5D	-0.4435	0.908567
GABPB1	-0.4325	0.908567
B3GALT2	-0.4025	0.908567
ZNF679	-0.367	0.908567
GCNT3	-0.3365	0.908567
ARHGEF35	-0.318	0.908567
F7	-0.31645	0.908567
DMRT3	-0.309	0.908567
IQGAP3	-0.301	0.908567
ASIC1	-0.2886	0.908567
BSG	-0.2835	0.908567
VAT1L	-0.273	0.908567
C16orf97	-0.259	0.908567
LOC149373	-0.2586	0.908567
PLEKHF2	-0.2	0.908567
APTX	-0.19975	0.908567
OR5T3	-0.1586	0.908567
TAC3	-0.1475	0.908567
PCCA	-0.121	0.908567
LHX6	-0.021	0.908567
STK33	0.1911	0.908567
CPXCR1	-0.022	0.909247
C21orf59	-0.7995	0.909976
POTEM	-0.559	0.909976
PAICS	-0.5507	0.909976
CCNJL	-0.5365	0.909976
CBLN4	-0.507	0.909976
SPATA31A3	-0.476	0.909976
SH3BGRL3	-0.4365	0.909976
PFKFB2	-0.428	0.909976
RBM41	-0.419	0.909976
HOMER2	-0.418	0.909976
TLR9	-0.4125	0.909976
FOCAD	-0.3815	0.909976
FUBP3	-0.38	0.909976
AGO1	-0.3575	0.909976
CUL9	-0.345	0.909976
PGAM2	-0.3245	0.909976
ZNF823	-0.3235	0.909976
RPL31	-0.31	0.909976
CTR9	-0.307	0.909976
SHISA6	-0.28895	0.909976
CRYAB	-0.2853	0.909976
CBFA2T2	-0.284	0.909976
RPL39L	-0.2815	0.909976
FAM65C	-0.275	0.909976
ZNF330	-0.2745	0.909976
DHCR7	-0.2727	0.909976
PAK1	-0.2565	0.909976
AMMECR1	-0.2543	0.909976
FOXE3	-0.2445	0.909976
MIS12	-0.2395	0.909976
CS	-0.23245	0.909976
NFKB2	-0.2245	0.909976
MINA	-0.193	0.909976
PAN3	-0.1796	0.909976
HSD17B2	-0.1608	0.909976
OR51B4	-0.1445	0.909976
GTPBP6	-0.1405	0.909976
CHMP3	-0.10405	0.909976
USP25	-0.099	0.909976
TTLL4	-0.098	0.909976
PLA2G12A	-0.07155	0.909976
MSRB2	-0.06534	0.909976
BIN3	-0.06123	0.909976
DENND4B	-0.03605	0.909976
ZDHHC24	-0.024	0.909976
SRRM4	-0.0215	0.909976
RDM1	-0.01505	0.909976
XKR5	0.1355	0.909976
PRG4	0.159	0.909976
CUL3	0.2099	0.909976
OSBPL6	-0.3865	0.912591
LECT2	-0.3595	0.912591
NMBR	-0.327	0.912591
LSM14A	-0.306	0.912591
IGFBPL1	-0.292	0.912591
PRC1	-1.0385	0.916258
DCAF13	-0.799	0.916258
PPAN	-0.71815	0.916258
SURF6	-0.6705	0.916258
AARS2	-0.6045	0.916258
AAMP	-0.5995	0.916258
SLC25A5	-0.5855	0.916258
MOGS	-0.5435	0.916258
CHST6	-0.5265	0.916258
C15orf62	-0.5095	0.916258
C1QTNF7	-0.5085	0.916258
LRTM1	-0.491	0.916258
SAMD9L	-0.486	0.916258
CLASRP	-0.482	0.916258
CXorf49	-0.472	0.916258
FOXD4L6	-0.46455	0.916258
DNAH17	-0.456	0.916258
LAPTM4A	-0.4475	0.916258
LARS2	-0.447	0.916258
PSTK	-0.446	0.916258
NFE4	-0.4455	0.916258
GTF2H2C	-0.4445	0.916258
CDH4	-0.4435	0.916258
SRPR	-0.439	0.916258
CNTNAP3	-0.4325	0.916258
ELF3	-0.421	0.916258
SLC22A2	-0.4095	0.916258
ANKRD20A4	-0.3995	0.916258
SEC24C	-0.395	0.916258
N4BP1	-0.392	0.916258
MRPL30	-0.389	0.916258
SLITRK5	-0.3835	0.916258
GPR173	-0.38	0.916258
ARL16	-0.377	0.916258
MPG	-0.3735	0.916258
CCDC125	-0.3715	0.916258
OLFML3	-0.369	0.916258
SIRT7	-0.3685	0.916258
NXT2	-0.3655	0.916258
VPS33A	-0.363	0.916258
UBE2E3	-0.363	0.916258
TANGO2	-0.362	0.916258
ARHGAP26	-0.3615	0.916258
CUX2	-0.3595	0.916258
CA5B	-0.357	0.916258
FBXO48	-0.3535	0.916258
CCDC40	-0.349	0.916258
SLC38A10	-0.3475	0.916258
TBCD	-0.347	0.916258
SELENBP1	-0.344	0.916258
THRA	-0.344	0.916258
MCOLN1	-0.343	0.916258
CA9	-0.3405	0.916258
SIGMAR1	-0.3405	0.916258
ZNF750	-0.34	0.916258
CASP5	-0.339	0.916258
ZNF592	-0.3385	0.916258
SLC8B1	-0.338	0.916258
TCEB1	-0.335	0.916258
HS6ST2	-0.3335	0.916258
WAC	-0.333	0.916258
BLMH	-0.3325	0.916258
MAP4K1	-0.3325	0.916258
FTMT	-0.3285	0.916258
SLC39A3	-0.3285	0.916258
CTAGE15	-0.324	0.916258
ATG4D	-0.322	0.916258
PAFAH1B2	-0.322	0.916258
LYRM9	-0.3175	0.916258
PPM1A	-0.3172	0.916258
TES	-0.316	0.916258
HOXA6	-0.311	0.916258
CTNNB1	-0.3065	0.916258
MYLPF	-0.303	0.916258
SPRY4	-0.303	0.916258
FAM157B	-0.3	0.916258
SH3BP5L	-0.295	0.916258
LILRB4	-0.292	0.916258
RMND5B	-0.2899	0.916258
BRWD3	-0.287	0.916258
IL10	-0.2859	0.916258
RIIAD1	-0.2855	0.916258
DAPP1	-0.2845	0.916258
COX8C	-0.2835	0.916258
SLCO1A2	-0.28305	0.916258
AIFM3	-0.28235	0.916258
HBE1	-0.276	0.916258
OR10S1	-0.27375	0.916258
AWAT2	-0.27	0.916258
GNAI3	-0.27	0.916258
UQCR10	-0.2665	0.916258
METTL21C	-0.2663	0.916258
KRTAP9-1	-0.26505	0.916258
MFN1	-0.2615	0.916258
ARRDC3	-0.2565	0.916258
DNAJC2	-0.2545	0.916258
AP1AR	-0.25425	0.916258
PNMAL2	-0.254	0.916258
MRPL4	-0.2525	0.916258
DDO	-0.251	0.916258
OR11A1	-0.24965	0.916258
OR5A1	-0.249	0.916258
TRIM61	-0.248	0.916258
SLC39A11	-0.2475	0.916258
ATF7	-0.2465	0.916258
DUSP6	-0.24545	0.916258
FAM8A1	-0.24515	0.916258
SUGCT	-0.24415	0.916258
LOC283710	-0.243	0.916258
FBXO9	-0.2379	0.916258
SLC10A6	-0.233	0.916258
FKBP5	-0.2303	0.916258
UTRN	-0.23	0.916258
FAM96A	-0.2285	0.916258
NDUFA2	-0.2265	0.916258
KRTAP9-3	-0.2265	0.916258
MEDAG	-0.22325	0.916258
RCBTB2	-0.2171	0.916258
SMOC1	-0.2125	0.916258
IFI44	-0.21025	0.916258
ATP11C	-0.20765	0.916258
PRG3	-0.2051	0.916258
CSK	-0.20435	0.916258
ADO	-0.2021	0.916258
OR2V2	-0.201	0.916258
ARHGAP35	-0.20075	0.916258
MND1	-0.2	0.916258
CALHM2	-0.199	0.916258
GIMAP1-GIMAP5	-0.19795	0.916258
HMX3	-0.1975	0.916258
PITPNM2	-0.1975	0.916258
CCL8	-0.1865	0.916258
GUCD1	-0.1838	0.916258
FLT3	-0.17875	0.916258
HIST1H3A	-0.17495	0.916258
FGF16	-0.168	0.916258
PPP2R5B	-0.165	0.916258
ACTR1B	-0.164	0.916258
CLINT1	-0.157	0.916258
DEF8	-0.15145	0.916258
ISL1	-0.1475	0.916258
HOOK1	-0.147	0.916258
BCL2L10	-0.1427	0.916258
EREG	-0.1417	0.916258
OMP	-0.1387	0.916258
NDUFS7	-0.13825	0.916258
ANKRD42	-0.136	0.916258
TRPV5	-0.13595	0.916258
CKAP4	-0.134	0.916258
SOX9	-0.1334	0.916258
PLP2	-0.132	0.916258
PTPN13	-0.1315	0.916258
ASPG	-0.12375	0.916258
OR5F1	-0.12155	0.916258
GAK	-0.119	0.916258
KRTAP19-4	-0.1076	0.916258
PDIA4	-0.1075	0.916258
TRIP6	-0.10275	0.916258
SKOR1	-0.09675	0.916258
C4orf3	-0.09615	0.916258
ZC3H12C	-0.0934	0.916258
TRMT10C	-0.0877	0.916258
MPZ	-0.081	0.916258
DEFA1	-0.07655	0.916258
BPIFB2	-0.0745	0.916258
KRT36	-0.073	0.916258
SMARCE1	-0.0717	0.916258
DMBT1	-0.0495	0.916258
BRF2	-0.049	0.916258
C8A	-0.047515	0.916258
HMGB3	-0.0395	0.916258
MOCS1	-0.03465	0.916258
GUF1	-0.02555	0.916258
TMEM185B	-0.0245	0.916258
ANO6	-0.0235	0.916258
ZKSCAN8	-0.01865	0.916258
SP5	-0.0155	0.916258
ASXL1	-0.0135	0.916258
INSRR	-0.0105	0.916258
OR2AG2	-0.010145	0.916258
IZUMO1R	-0.0088	0.916258
LAMTOR3	-0.0073	0.916258
MTHFSD	-0.0055	0.916258
SPHK2	-0.0046	0.916258
BAK1	-0.00415	0.916258
DCX	-5e-05	0.916258
MEX3B	0.0137	0.916258
DCAF4L1	0.0146	0.916258
HKDC1	0.017	0.916258
TSACC	0.0228	0.916258
LMO1	0.0253	0.916258
OR51A2	0.02767	0.916258
SLC5A11	0.028	0.916258
B3GALNT2	0.03295	0.916258
ING1	0.0387	0.916258
KIF5B	0.04155	0.916258
DHX30	0.04795	0.916258
GLT8D1	0.0515	0.916258
RNF19B	0.059	0.916258
ZNF628	0.0708	0.916258
GNLY	0.079605	0.916258
RRAGB	0.0949	0.916258
COL4A6	0.10245	0.916258
NAAA	0.10455	0.916258
THRAP3	0.1096	0.916258
R3HDM2	0.1114	0.916258
TBC1D28	0.1235	0.916258
ERCC8	0.1565	0.916258
SUPT4H1	0.2985	0.916258
ITGAM	0.317	0.916258
DCTN2	0.334	0.916258
TPST1	0.4275	0.916258
JAKMIP1	-0.363	0.91679
CFHR1	-0.24455	0.917147
SMARCA4	-0.21385	0.917147
LURAP1	-0.211	0.918429
RNF39	-0.296	0.918824
TOMM7	-0.20085	0.918824
GHR	-0.15665	0.918824
MRPL14	-0.12145	0.918824
CAST	-0.1134	0.918824
DIS3	-0.0025	0.91993
NDUFA7	-0.1975	0.920819
CHRNB4	-0.12505	0.920819
HOXB9	0.5005	0.920819
CLCN7	0.14155	0.921772
EGR4	-0.583	0.922049
NCDN	-0.1655	0.922049
PDE1A	0.15846	0.922714
ARPC1A	-0.4	0.923827
LDLR	-0.2995	0.923827
C2orf81	-0.6805	0.924403
GCLM	-0.301	0.924403
DEFB134	-0.198	0.924403
KLRC4-KLRK1	-0.11555	0.924448
SLC13A1	-0.00525	0.925673
YARS2	-0.5695	0.926013
TULP1	-0.496	0.926013
GOLGA8H	-0.483	0.926013
CAPN14	-0.468	0.926013
SLC23A1	-0.4665	0.926013
TUBA3D	-0.39945	0.926013
ANGEL2	-0.316	0.926013
ACBD4	-0.3065	0.926013
ARHGAP10	-0.3017	0.926013
CSNK1E	-0.2915	0.926013
USP15	-0.26565	0.926013
SOX7	-0.23195	0.926013
SFXN4	-0.2146	0.926013
PIAS2	-0.1784	0.926013
ENTPD4	-0.17055	0.926013
SLC35G6	-0.1565	0.926013
PYGM	-0.1538	0.926013
SPNS2	-0.14885	0.926013
B3GNT7	-0.14185	0.926013
FILIP1	-0.1325	0.926013
ZNF202	-0.12865	0.926013
CEP250	-0.12395	0.926013
DEXI	-0.0956	0.926013
CASP8	-0.083	0.926013
COX15	-0.05075	0.926013
STEAP1B	-0.0235	0.926013
KLHL17	-0.0053	0.926013
OR4K15	0.02237	0.926013
MS4A14	0.064105	0.926013
CLCN3	0.0748	0.926013
TBATA	0.07935	0.926013
DHRS9	0.0892	0.926013
TIMM23B	0.1179	0.926013
GRAMD1C	-0.3955	0.926607
PRSS36	-0.255	0.926607
MRPL36	-0.073	0.926607
TEPP	0.1865	0.927803
PGRMC2	-0.3165	0.929059
FAM111A	-0.639	0.931001
TUFM	-0.5625	0.931001
NAA40	-0.5125	0.931001
KBTBD4	-0.457	0.931001
NAGA	-0.374	0.931001
UBAC1	-0.3685	0.931001
TAGLN	-0.3595	0.931001
TNS4	-0.358	0.931001
ELL	-0.3445	0.931001
LCTL	-0.3375	0.931001
TKT	-0.3345	0.931001
ZNF28	-0.333	0.931001
TMX2	-0.33	0.931001
CRHBP	-0.3213	0.931001
C1QBP	-0.3115	0.931001
MAGEE2	-0.296	0.931001
CD300LF	-0.283	0.931001
MAP3K5	-0.2785	0.931001
MTX1	-0.2785	0.931001
PODNL1	-0.277	0.931001
MRPS34	-0.2755	0.931001
ZNF830	-0.273	0.931001
CCL16	-0.2642	0.931001
SPDYE5	-0.2577	0.931001
SDR42E1	-0.2505	0.931001
AGBL1	-0.25	0.931001
KAZN	-0.2415	0.931001
GSDMB	-0.241	0.931001
FAM181B	-0.2395	0.931001
NPY	-0.208	0.931001
CELSR2	-0.2032	0.931001
SIMC1	-0.1917	0.931001
GAL3ST3	-0.172	0.931001
ILKAP	-0.169	0.931001
KIAA1161	-0.1461	0.931001
OR52M1	-0.121	0.931001
SPATA31A7	-0.11915	0.931001
SEMA6D	-0.092	0.931001
RPS6KA4	-0.0851	0.931001
NTN4	-0.08445	0.931001
FAM179B	-0.0825	0.931001
PPP6R3	-0.0771	0.931001
SURF2	-0.0641	0.931001
GHDC	-0.06395	0.931001
NF1	-0.053	0.931001
DEFB113	-0.004	0.931001
ZCCHC6	0.004	0.931001
C15orf52	0.0945	0.931001
KCNMB4	0.13915	0.931001
TFEC	0.14785	0.931001
RAB4B	0.1495	0.931001
C3orf56	0.0205	0.931015
YAE1D1	-0.557	0.931651
MRPL13	-0.385	0.931651
DUSP22	-0.31255	0.931651
DENND5B	-0.2185	0.931651
COL2A1	-0.017	0.931651
CTNNA3	0.1545	0.931651
SLAMF9	-0.1535	0.936807
DHX29	-0.3805	0.937399
LPAR2	-0.342	0.937399
TAP1	0.1032	0.937399
USP36	-0.2105	0.937846
HLA-DOB	-0.29843	0.938475
DSG1	-0.11772	0.938475
TCOF1	-0.0865	0.938475
SPINK4	-0.1426	0.939635
KLK9	-0.0855	0.940631
ENDOU	0.2155	0.940631
SCAF4	-0.3845	0.943781
ZDHHC15	-0.2735	0.943781
MTMR1	0.09355	0.943781
SH2D4A	0.1092	0.943781
NIP7	-0.8065	0.943825
RBMY1F	-0.4145	0.943825
FRG1	-0.362	0.943825
PYHIN1	-0.312	0.943825
KRTAP12-3	-0.234	0.943825
ISY1	-0.19	0.943825
C9orf131	-0.1175	0.943825
ARHGAP32	0.04375	0.943825
RAPGEF2	0.24395	0.943825
EME1	-0.523	0.945902
2010-09-01	-0.2579	0.945902
SPZ1	-0.4255	0.94724
RCOR2	-0.2905	0.94724
UCK1	-0.228	0.94724
NCK1	-0.22	0.94724
POLE4	0.152	0.94724
GATB	-0.2225	0.95177
PNMA3	-0.2815	0.952138
CORO6	-0.1165	0.952138
GRXCR1	0.0513	0.952138
CHST14	-0.477	0.95264
ADTRP	-0.2605	0.95264
CENPT	-0.31505	0.95364
ESPNL	-0.3135	0.95364
ASS1	-0.298	0.95364
OR4K5	-0.2475	0.95364
SFRP2	-0.243	0.95364
CCDC158	-0.1509	0.95364
TERF1	-0.14455	0.95364
FNDC3B	-0.06505	0.95364
SSTR3	-0.02755	0.95364
EPHB2	-0.04545	0.956243
SNRPB2	-0.525	0.956382
ATRX	-0.4695	0.956382
RNF157	-0.4225	0.956382
AMOTL2	-0.3085	0.956382
DYM	-0.25215	0.956382
COASY	-0.501	0.95753
DOHH	-0.3995	0.95753
SYTL3	-0.392	0.95753
RPS12	-0.3835	0.95753
RTN3	-0.3785	0.95753
PDIA6	-0.3605	0.95753
FAM90A1	-0.3095	0.95753
EXOC8	-0.265	0.95753
MS4A3	-0.2516	0.95753
PLXNA3	-0.19525	0.95753
CREB3	-0.1949	0.95753
C6orf58	-0.18	0.95753
SHD	-0.171	0.95753
TNFAIP3	-0.12855	0.95753
TMEM104	-0.1232	0.95753
FKBP10	-0.113	0.95753
LINGO3	-0.0619	0.95753
C11orf24	-0.020245	0.95753
RCHY1	-0.00295	0.95753
THBS2	0.008	0.95753
CNTNAP5	0.07255	0.95753
TYW5	0.2685	0.95753
NINJ1	-0.1982	0.957821
DAZ2	-0.1385	0.957821
RBCK1	0.073	0.957821
UBFD1	-0.4705	0.960601
ZNF333	-0.0714	0.960601
MAP2K3	-0.0106	0.960601
EXOSC2	-1.137	0.961585
GARS	-0.9585	0.961585
ELAC2	-0.717	0.961585
CAD	-0.665	0.961585
GBF1	-0.6275	0.961585
UQCRQ	-0.5655	0.961585
HNRNPU	-0.5645	0.961585
MLLT6	-0.56375	0.961585
ARL17A	-0.5555	0.961585
SEH1L	-0.544	0.961585
HNF1B	-0.5265	0.961585
ADGRA2	-0.5205	0.961585
RPS19BP1	-0.4775	0.961585
CENPC	-0.4695	0.961585
ERICH3	-0.456	0.961585
WFDC2	-0.4535	0.961585
CMYA5	-0.4525	0.961585
GJB6	-0.449	0.961585
SRSF12	-0.447	0.961585
HAS2	-0.4375	0.961585
ZNF624	-0.436	0.961585
PTPRZ1	-0.432	0.961585
CCDC24	-0.4305	0.961585
TEAD4	-0.4305	0.961585
LARP1	-0.429	0.961585
ZBTB39	-0.4284	0.961585
ATMIN	-0.4265	0.961585
COMMD10	-0.425	0.961585
MAP1LC3C	-0.4245	0.961585
DNM2	-0.41635	0.961585
GMPS	-0.4145	0.961585
GRIA2	-0.4132	0.961585
RARS2	-0.4035	0.961585
DDX56	-0.403	0.961585
POSTN	-0.402	0.961585
WNT10B	-0.3995	0.961585
DTNB	-0.396	0.961585
CLDN22	-0.395	0.961585
KRT5	-0.395	0.961585
SLCO4C1	-0.395	0.961585
ZNF222	-0.392	0.961585
TP53I3	-0.3863	0.961585
CCDC42	-0.386	0.961585
HSPH1	-0.386	0.961585
CDK5R1	-0.3845	0.961585
CHAC2	-0.384	0.961585
GANAB	-0.376	0.961585
UBQLN2	-0.371	0.961585
OTUD7B	-0.3705	0.961585
ATP2B3	-0.368	0.961585
KIF4A	-0.367	0.961585
SLITRK1	-0.367	0.961585
PLEKHA3	-0.3665	0.961585
PLA2G2D	-0.366	0.961585
CIB2	-0.363	0.961585
ORM1	-0.36195	0.961585
DCTN1	-0.3565	0.961585
PLA2G4E	-0.3545	0.961585
TMEM87A	-0.35085	0.961585
UFSP2	-0.35	0.961585
TNFSF15	-0.349	0.961585
CLDN1	-0.3465	0.961585
PCDHB14	-0.345	0.961585
SOCS1	-0.344	0.961585
MSANTD1	-0.3415	0.961585
CCDC64	-0.3395	0.961585
MNT	-0.337	0.961585
COX11	-0.336	0.961585
BCL2L1	-0.3358	0.961585
COX5A	-0.33225	0.961585
TMEM89	-0.33118	0.961585
DENND1C	-0.329	0.961585
ATP6V0D2	-0.327	0.961585
SDHAF2	-0.3265	0.961585
LOC101927844	-0.32335	0.961585
COX17	-0.3225	0.961585
CCDC102A	-0.32215	0.961585
TSPAN10	-0.316	0.961585
TBC1D5	-0.3148	0.961585
CHRNA3	-0.312	0.961585
PEBP4	-0.31105	0.961585
CAMK2D	-0.308	0.961585
MXRA5	-0.306	0.961585
LSMEM1	-0.3045	0.961585
MKLN1	-0.304	0.961585
DKK2	-0.3015	0.961585
UNC45A	-0.30055	0.961585
ZNF687	-0.2985	0.961585
CHRNA7	-0.2965	0.961585
IL11RA	-0.295	0.961585
LHB	-0.291	0.961585
TRIM27	-0.291	0.961585
KLK2	-0.286	0.961585
SLC25A48	-0.28415	0.961585
ERICH2	-0.2837	0.961585
CYB5R2	-0.283	0.961585
ZNF354B	-0.2815	0.961585
REC8	-0.27952	0.961585
PRR20D	-0.277	0.961585
KLHDC9	-0.275	0.961585
COL12A1	-0.2745	0.961585
RHOV	-0.273	0.961585
ZNF649	-0.273	0.961585
DCAF8L1	-0.272325	0.961585
ASH1L	-0.271	0.961585
ASTN2	-0.269	0.961585
ALMS1	-0.26845	0.961585
ZNF236	-0.2645	0.961585
ZC3H18	-0.261	0.961585
C15orf26	-0.2595	0.961585
HBG1	-0.258	0.961585
LILRA2	-0.2575	0.961585
TCAF1	-0.2575	0.961585
HS6ST3	-0.2565	0.961585
PLCB2	-0.2565	0.961585
LMO7DN	-0.256	0.961585
NHEJ1	-0.2555	0.961585
C1orf204	-0.25525	0.961585
FHIT	-0.2545	0.961585
FCAR	-0.2535	0.961585
UBR1	-0.2535	0.961585
SPRY1	-0.253	0.961585
SEMA4F	-0.2527	0.961585
ARL5A	-0.2505	0.961585
ROBO2	-0.249	0.961585
UBA7	-0.2428	0.961585
HEMK1	-0.2425	0.961585
HMHA1	-0.242	0.961585
PCDHGB4	-0.2415	0.961585
IL32	-0.2404	0.961585
ST3GAL4	-0.23975	0.961585
TRIM14	-0.238435	0.961585
BAGE2	-0.238	0.961585
SLC25A39	-0.236	0.961585
TBC1D2	-0.23295	0.961585
ELANE	-0.2327	0.961585
C16orf90	-0.2325	0.961585
MAPK1	-0.23235	0.961585
SLC20A1	-0.228	0.961585
HMMR	-0.227	0.961585
CHN2	-0.2265	0.961585
BACE1	-0.2261	0.961585
CCDC77	-0.2245	0.961585
CCDC88C	-0.2245	0.961585
PRAMEF12	-0.224	0.961585
ADAMTS1	-0.2239	0.961585
ZCCHC10	-0.2215	0.961585
PNPLA7	-0.2206	0.961585
VSTM1	-0.2205	0.961585
USP48	-0.2193	0.961585
STMN2	-0.21845	0.961585
RPH3AL	-0.2183	0.961585
HS3ST2	-0.2156	0.961585
IPO7	-0.215	0.961585
MKX	-0.2135	0.961585
CCM2L	-0.207	0.961585
SRPK3	-0.206	0.961585
G3BP1	-0.205	0.961585
BTRC	-0.204	0.961585
FAM35A	-0.20375	0.961585
MMAB	-0.201	0.961585
NELFE	-0.201	0.961585
C22orf39	-0.19915	0.961585
TFF3	-0.1985	0.961585
OCA2	-0.198	0.961585
CD3G	-0.1965	0.961585
VN1R4	-0.1945	0.961585
GSTCD	-0.1935	0.961585
DOCK2	-0.1918	0.961585
TTC21A	-0.19045	0.961585
DRICH1	-0.1895	0.961585
VPS37B	-0.1865	0.961585
NACC1	-0.1845	0.961585
CTXN2	-0.1835	0.961585
CCDC6	-0.18325	0.961585
NUDT17	-0.1825	0.961585
DGKI	-0.1792	0.961585
SPOCD1	-0.17815	0.961585
MFSD6	-0.17575	0.961585
TREX1	-0.17	0.961585
PIKFYVE	-0.1695	0.961585
LRRC52	-0.1676	0.961585
DENND4A	-0.167295	0.961585
FIP1L1	-0.1655	0.961585
THAP6	-0.16265	0.961585
SOX1	-0.15925	0.961585
LAIR2	-0.159	0.961585
KRTAP24-1	-0.1586	0.961585
PLA2G4A	-0.1529	0.961585
KRTAP13-2	-0.15105	0.961585
GTPBP2	-0.14905	0.961585
ARHGAP15	-0.149	0.961585
GEM	-0.1471	0.961585
CCDC74A	-0.14485	0.961585
C9orf139	-0.14115	0.961585
DSEL	-0.1371	0.961585
VSIG1	-0.1368	0.961585
ZMYM6NB	-0.1355	0.961585
KCNN2	-0.135	0.961585
ZNF384	-0.1298	0.961585
ZNF75D	-0.12735	0.961585
PRAMEF1	-0.12365	0.961585
GALNT14	-0.1215	0.961585
ZNF263	-0.121	0.961585
SPRR3	-0.1209	0.961585
HIPK4	-0.1185	0.961585
PCDHB1	-0.118	0.961585
ARSF	-0.1135	0.961585
JARID2	-0.1124	0.961585
SLC7A5	-0.1055	0.961585
VPS13D	-0.1052	0.961585
DPH7	-0.1045	0.961585
KRTAP3-1	-0.102	0.961585
MROH6	-0.1	0.961585
PDE8A	-0.1	0.961585
GC	-0.09895	0.961585
FAM170A	-0.098	0.961585
NOX3	-0.0975	0.961585
UBE2E1	-0.09575	0.961585
EPHA2	-0.095	0.961585
FRAT2	-0.095	0.961585
FAM221B	-0.08595	0.961585
YBEY	-0.08435	0.961585
MYO5A	-0.0795	0.961585
PRDX2	-0.0781	0.961585
HMGB1	-0.0775	0.961585
RRP1B	-0.0774	0.961585
IVD	-0.076	0.961585
ALDH1L2	-0.068	0.961585
FAM208B	-0.06435	0.961585
C9orf173	-0.06065	0.961585
SUSD3	-0.05832	0.961585
ZNF816	-0.05765	0.961585
ANO8	-0.0516	0.961585
RFPL4A	-0.0478	0.961585
CCDC148	-0.0475	0.961585
CXCL9	-0.0465	0.961585
CT45A9	-0.0446	0.961585
RCN3	-0.04355	0.961585
FREM1	-0.041	0.961585
ITPRIP	-0.041	0.961585
PCSK4	-0.0369	0.961585
LMOD3	-0.03405	0.961585
HCAR2	-0.0306	0.961585
ATP5SL	-0.028	0.961585
IPO9	-0.0265	0.961585
CENPJ	-0.025	0.961585
ASH2L	-0.02275	0.961585
PARP9	-0.0215	0.961585
LAMTOR2	-0.01335	0.961585
TMPRSS11B	-0.00562	0.961585
GATA6	-0.0019	0.961585
CROT	0.0005	0.961585
OTX2	0.0005	0.961585
GPATCH2	0.0107	0.961585
RIMBP3B	0.012	0.961585
SAMD7	0.01235	0.961585
TRIM37	0.0125	0.961585
LOC643802	0.019975	0.961585
WDR41	0.0214	0.961585
FBXO18	0.022	0.961585
OR5K4	0.0245	0.961585
TAX1BP1	0.0285	0.961585
RGS12	0.0341	0.961585
APOO	0.0461	0.961585
GABRB3	0.052	0.961585
TMEM170A	0.06295	0.961585
INCA1	0.06565	0.961585
PHKA1	0.066635	0.961585
HLA-DRB5	0.0675	0.961585
C4orf51	0.06895	0.961585
SMCO4	0.07045	0.961585
WDFY1	0.0815	0.961585
PIK3C2G	0.0829	0.961585
MAP10	0.0924	0.961585
LYPLAL1	0.0963	0.961585
WASL	0.119	0.961585
PLAU	0.137	0.961585
PPP1R15B	0.1565	0.961585
TEX38	0.157	0.961585
CCDC140	0.16465	0.961585
BPIFB1	0.2055	0.961585
LRR1	0.207501	0.961585
SCEL	0.212	0.961585
TMEM239	0.212	0.961585
ADH7	0.222	0.961585
LARP6	0.247	0.961585
ADCY8	0.264	0.961585
ROMO1	0.2808	0.961585
APOA1	0.3525	0.961585
XXYLT1	-0.375	0.962073
TMEM198	-0.2495	0.962073
PCDHGB7	-0.2335	0.962073
KRT28	-0.2171	0.962073
NAT16	-0.1107	0.962073
GAPDH	-1.425	0.963534
SNAPC3	-0.6	0.963534
TICRR	-0.584999	0.963534
PKM	-0.487	0.963534
ATP5A1	-0.43	0.963534
DOCK7	-0.43	0.963534
SYNRG	-0.32815	0.963534
GABRD	-0.3245	0.963534
GPR84	-0.311	0.963534
ARHGAP29	-0.30195	0.963534
TMEM219	-0.299	0.963534
PAWR	-0.29	0.963534
IRF3	-0.278	0.963534
PVRL1	-0.27285	0.963534
ICE2	-0.271	0.963534
SYN3	-0.26285	0.963534
TMEM62	-0.261	0.963534
AGBL5	-0.23355	0.963534
PPP1CA	-0.22948	0.963534
TXNDC17	-0.228	0.963534
CORO2B	-0.226	0.963534
UPP1	-0.192315	0.963534
TMPO	-0.191	0.963534
NIPAL3	-0.1703	0.963534
TMEM121	-0.166	0.963534
PIN1	-0.15415	0.963534
SERPINB10	-0.1533	0.963534
MDH1B	-0.14045	0.963534
SPTY2D1	-0.1403	0.963534
BIRC3	-0.1285	0.963534
CHPF	-0.1165	0.963534
RBFOX3	-0.111	0.963534
IL11	-0.099	0.963534
SMIM14	-0.07805	0.963534
ANGEL1	-0.0755	0.963534
RCAN1	-0.036	0.963534
ADIG	-0.034815	0.963534
CCDC92	-0.025	0.963534
CEACAM5	-0.022875	0.963534
AIDA	-0.0138	0.963534
PDE1C	0.04685	0.963534
PCDHGB2	0.0521	0.963534
SRC	0.0736	0.963534
TAF1L	0.0983	0.963534
MRPS17	0.1258	0.963534
IFT22	0.12835	0.963534
PDE3A	0.1753	0.963534
OR52D1	0.192	0.963534
C15orf54	-0.1108	0.964076
SPDL1	-0.914	0.964562
UPF1	0.0665	0.965283
SLC17A4	0.0496001	0.965876
EXD3	-0.3535	0.966141
EDARADD	-0.2485	0.966141
P4HB	-0.07845	0.966141
SDC2	0.0245	0.966586
CCDC85C	-0.4275	0.966629
HDAC4	-0.01305	0.966629
BRD1	-0.151	0.96692
ECSCR	-0.0791	0.967462
ST5	0.1425	0.968022
BPIFB6	-0.2115	0.968669
RRS1	-0.615	0.968799
LMBR1	-0.4315	0.968799
GRPR	-0.2675	0.968799
WLS	-0.26035	0.968799
UMODL1	-0.18175	0.968799
SLC29A3	-0.0999	0.968799
ZNF614	-0.07	0.968799
FAM73B	-0.06359	0.968799
TANGO6	0.0966	0.968799
MSR1	0.23215	0.968799
HOXC12	-0.1841	0.970017
SSR1	-0.4015	0.970059
TESK2	-0.3728	0.970059
FOXRED1	-0.3115	0.970059
BCL9L	-0.3075	0.970059
SPTBN5	-0.3035	0.970059
SIRT4	-0.3025	0.970059
KLF8	-0.2915	0.970059
RFK	-0.275	0.970059
NARS2	-0.2695	0.970059
LGALS3	-0.267	0.970059
ZNF112	-0.266	0.970059
ONECUT3	-0.2315	0.970059
MELK	-0.221	0.970059
MYOZ3	-0.19075	0.970059
PLA2G16	-0.1785	0.970059
CDK11A	-0.143	0.970059
ZNF584	-0.1425	0.970059
LOC100129083	-0.1384	0.970059
WFDC1	-0.13635	0.970059
SLC4A4	-0.1155	0.970059
PFDN1	-0.112499	0.970059
ST6GALNAC4	-0.07765	0.970059
FRYL	-0.06539	0.970059
ACSBG1	-0.0445	0.970059
DEFB126	-0.0095	0.970059
SLC6A5	0.0115	0.970059
P3H2	0.0913	0.970059
CD59	0.1176	0.970059
SFMBT2	0.1775	0.970059
SLIT1	0.2065	0.970059
ACADS	-0.096925	0.970751
PLAUR	0.0235	0.971346
OR11H12	-0.009805	0.973432
CENPA	-0.65	0.97624
PLK1	-0.5405	0.97624
HSPA1L	-0.4435	0.97624
YEATS4	-0.439	0.97624
C12orf79	-0.435	0.97624
ZNF595	-0.4205	0.97624
C9orf92	-0.4165	0.97624
DLL1	-0.4135	0.97624
CD79B	-0.3955	0.97624
UGT2B10	-0.3815	0.97624
FKBP6	-0.3705	0.97624
NPHP3	-0.345	0.97624
METTL1	-0.3435	0.97624
CSF2RA	-0.334	0.97624
TTBK2	-0.334	0.97624
USP10	-0.3235	0.97624
ZNF432	-0.3185	0.97624
KLHL28	-0.309	0.97624
STON1-GTF2A1L	-0.307	0.97624
WDYHV1	-0.306	0.97624
NUP43	-0.30225	0.97624
OGDH	-0.2905	0.97624
ZNF449	-0.27955	0.97624
MS4A4A	-0.2795	0.97624
PRAMEF8	-0.2735	0.97624
PON1	-0.27	0.97624
CX3CL1	-0.269	0.97624
CCR2	-0.2675	0.97624
DPM2	-0.2675	0.97624
PPM1F	-0.2665	0.97624
KRTAP9-9	-0.2635	0.97624
SOCS5	-0.25745	0.97624
CDR2L	-0.2565	0.97624
PTTG1IP	-0.25475	0.97624
ADRBK1	-0.2515	0.97624
MOSPD2	-0.251	0.97624
TMEM231	-0.247	0.97624
PIN4	-0.246	0.97624
DTNA	-0.244	0.97624
CALU	-0.23885	0.97624
SYNM	-0.23835	0.97624
LCLAT1	-0.2375	0.97624
ZYG11A	-0.2232	0.97624
EPT1	-0.2195	0.97624
CTNNAL1	-0.21735	0.97624
MMP27	-0.2089	0.97624
ARHGAP20	-0.2045	0.97624
RBAK	-0.19975	0.97624
GALNT10	-0.197	0.97624
CCM2	-0.19	0.97624
TMEM45B	-0.1895	0.97624
ZNF223	-0.18925	0.97624
NEUROG1	-0.18515	0.97624
NCOA5	-0.1778	0.97624
CD300C	-0.17215	0.97624
ABHD12	-0.17185	0.97624
LAMC1	-0.1667	0.97624
CCDC127	-0.16525	0.97624
TNFRSF1B	-0.16445	0.97624
KLK5	-0.1641	0.97624
CXCL2	-0.1638	0.97624
QPCTL	-0.158	0.97624
PURA	-0.1556	0.97624
UCKL1	-0.15425	0.97624
SLC35A5	-0.1485	0.97624
CD72	-0.146	0.97624
RNF216	-0.14308	0.97624
TMEM256	-0.13465	0.97624
ANKRD50	-0.13405	0.97624
VASN	-0.13395	0.97624
SLC28A1	-0.13265	0.97624
ZBTB26	-0.1305	0.97624
SMG5	-0.13	0.97624
SSC5D	-0.12785	0.97624
MFNG	-0.1239	0.97624
DDI1	-0.119	0.97624
ENTPD7	-0.1185	0.97624
SERPINA4	-0.11205	0.97624
EAPP	-0.1115	0.97624
ARL10	-0.098	0.97624
KDM3B	-0.09085	0.97624
LATS2	-0.085	0.97624
SYNPO	-0.082	0.97624
PDXK	-0.08	0.97624
MFSD2B	-0.075	0.97624
BHLHB9	-0.0709999	0.97624
HPR	-0.05315	0.97624
CT55	-0.049	0.97624
SNX9	-0.037	0.97624
HAUS6	-0.0365	0.97624
ZMYM3	-0.028	0.97624
C12orf49	-0.0257	0.97624
HOXA11	-0.02	0.97624
ARIH2	-0.0199	0.97624
CNOT8	-0.0135	0.97624
LDHA	-0.008065	0.97624
LOC100506422	-0.0074	0.97624
ODF3L1	-0.002	0.97624
CCNI	0.0056	0.97624
SLC24A4	0.0312	0.97624
SAG	0.0415	0.97624
CXADR	0.0441	0.97624
RXRB	0.0475	0.97624
ANKRD10	0.05475	0.97624
GPC5	0.0549	0.97624
OTOS	0.0658	0.97624
CIC	0.066	0.97624
TXNRD3	0.067	0.97624
GOLT1A	0.06803	0.97624
JAK2	0.07295	0.97624
C11orf31	0.0805	0.97624
PTPRA	0.086145	0.97624
PINLYP	0.0953	0.97624
TCP11L2	0.11125	0.97624
HNF1A	0.1355	0.97624
IGFL3	0.151	0.97624
PDE2A	0.2225	0.97624
RNPS1	0.243	0.97624
NAA25	0.713	0.97624
XRCC2	-0.3295	0.977813
WDR45	-0.1105	0.979032
RPL3	-1.21	0.97954
GPX4	-0.8465	0.97954
CPSF6	-0.8065	0.97954
FKBP2	-0.6935	0.97954
ATR	-0.691	0.97954
HJURP	-0.6495	0.97954
ATP1A1	-0.5975	0.97954
KDM8	-0.5885	0.97954
EVI2B	-0.5285	0.97954
UQCRB	-0.5095	0.97954
HPD	-0.504	0.97954
PSMB4	-0.5005	0.97954
CLASP2	-0.497	0.97954
CCDC51	-0.4945	0.97954
NBPF10	-0.4814	0.97954
MESP1	-0.478	0.97954
ERAL1	-0.469	0.97954
NKTR	-0.455	0.97954
MRPS26	-0.448	0.97954
RBBP5	-0.446	0.97954
HOPX	-0.44	0.97954
NUBP2	-0.429	0.97954
GAA	-0.427	0.97954
AHSP	-0.4265	0.97954
TINAGL1	-0.4245	0.97954
UFC1	-0.4245	0.97954
ARF5	-0.4155	0.97954
UFM1	-0.4155	0.97954
MALL	-0.4095	0.97954
CST1	-0.404	0.97954
HEATR1	-0.394	0.97954
MANSC1	-0.383	0.97954
MARS2	-0.3825	0.97954
KATNAL2	-0.3825	0.97954
HELB	-0.382	0.97954
SIDT1	-0.375	0.97954
CNOT11	-0.371	0.97954
HOXD9	-0.37	0.97954
ODF4	-0.3675	0.97954
CDKN2C	-0.367	0.97954
HIST1H1A	-0.3655	0.97954
SPAG16	-0.3635	0.97954
ASL	-0.36175	0.97954
SLC5A8	-0.361	0.97954
NTS	-0.3595	0.97954
BTBD1	-0.358	0.97954
KERA	-0.355	0.97954
RPP25	-0.354	0.97954
ZNF140	-0.3485	0.97954
ERICH4	-0.348	0.97954
TRIM65	-0.3455	0.97954
IMPACT	-0.3435	0.97954
PPIAL4D	-0.3371	0.97954
ARID4B	-0.3365	0.97954
PATL2	-0.334	0.97954
AGAP5	-0.3302	0.97954
PRAMEF19	-0.3235	0.97954
EGFL6	-0.3205	0.97954
SRSF11	-0.31974	0.97954
ABHD2	-0.31275	0.97954
GRAMD4	-0.3119	0.97954
CYP46A1	-0.31	0.97954
TMEM159	-0.309	0.97954
PTPN3	-0.3085	0.97954
MOAP1	-0.3075	0.97954
SLC35E2B	-0.3075	0.97954
WIPF2	-0.306	0.97954
DTWD1	-0.304	0.97954
ERMN	-0.304	0.97954
NCS1	-0.3023	0.97954
KRCC1	-0.302	0.97954
CLDN2	-0.3005	0.97954
DLEC1	-0.30025	0.97954
DPF3	-0.298	0.97954
STX17	-0.29755	0.97954
PRKRIR	-0.297	0.97954
SCRN2	-0.2945	0.97954
WNT6	-0.293	0.97954
CCDC86	-0.292	0.97954
GIMD1	-0.292	0.97954
STARD5	-0.29	0.97954
SRPX2	-0.2895	0.97954
PODXL2	-0.2876	0.97954
FPR2	-0.287	0.97954
SELPLG	-0.2845	0.97954
MAP3K3	-0.284	0.97954
GNG11	-0.28196	0.97954
PGBD4	-0.2813	0.97954
FBXL14	-0.2805	0.97954
ACAN	-0.2798	0.97954
CDV3	-0.2795	0.97954
ARHGAP44	-0.2785	0.97954
IL15RA	-0.2785	0.97954
GGTLC1	-0.27825	0.97954
CBR4	-0.277715	0.97954
NOVA1	-0.27695	0.97954
SLC1A5	-0.2745	0.97954
PRSS42	-0.274065	0.97954
KRT6A	-0.274	0.97954
KRTAP6-3	-0.273	0.97954
DDR2	-0.268	0.97954
TXNDC2	-0.2675	0.97954
IMMP1L	-0.265	0.97954
USP14	-0.2645	0.97954
GIMAP1	-0.26225	0.97954
CDHR2	-0.259	0.97954
TRNP1	-0.258	0.97954
CD96	-0.2565	0.97954
ZNF396	-0.2565	0.97954
FAM174A	-0.2555	0.97954
TNFRSF12A	-0.2548	0.97954
FUS	-0.25365	0.97954
ZCCHC5	-0.253	0.97954
CCDC69	-0.25155	0.97954
GJA10	-0.2505	0.97954
UBE2L6	-0.247	0.97954
ZCCHC7	-0.2465	0.97954
RGS16	-0.24645	0.97954
PIK3R3	-0.244	0.97954
HS3ST4	-0.24325	0.97954
FBXW2	-0.243	0.97954
PNMA6A	-0.2425	0.97954
TPPP2	-0.2404	0.97954
CAMSAP2	-0.2395	0.97954
CDYL2	-0.2391	0.97954
CXorf40B	-0.239	0.97954
DENND2A	-0.237	0.97954
CEP97	-0.2365	0.97954
IGSF21	-0.235275	0.97954
OAS2	-0.234	0.97954
PPP1R12B	-0.234	0.97954
FOXI2	-0.23115	0.97954
RBMY1E	-0.2308	0.97954
EPB41L4A	-0.2296	0.97954
ERRFI1	-0.2295	0.97954
ZNF587	-0.228	0.97954
CTPS2	-0.2276	0.97954
HIST1H3D	-0.227	0.97954
CRLF2	-0.22695	0.97954
CKB	-0.2265	0.97954
C1orf122	-0.22575	0.97954
DPH6	-0.2235	0.97954
WDSUB1	-0.2227	0.97954
FN3K	-0.219	0.97954
OXR1	-0.217	0.97954
SERPINB3	-0.21525	0.97954
P2RY10	-0.214695	0.97954
FBXO10	-0.2145	0.97954
LRRC24	-0.2135	0.97954
ACOX1	-0.21285	0.97954
TRIM77	-0.20945	0.97954
MANBAL	-0.2093	0.97954
ZFP36L2	-0.2092	0.97954
FAM167B	-0.206	0.97954
CCDC94	-0.2055	0.97954
BTN3A2	-0.2055	0.97954
RBM7	-0.20535	0.97954
DLC1	-0.20225	0.97954
FAM216B	-0.20025	0.97954
CCDC186	-0.1995	0.97954
MIER1	-0.19685	0.97954
TMEM72	-0.19626	0.97954
KRTAP20-2	-0.19595	0.97954
GRIN2D	-0.19575	0.97954
SUMO4	-0.194	0.97954
CIT	-0.193	0.97954
IGFBP6	-0.1915	0.97954
LCN1	-0.19085	0.97954
OR14I1	-0.1905	0.97954
MBD4	-0.18985	0.97954
RPL22L1	-0.1895	0.97954
TNNI3K	-0.187895	0.97954
APOC2	-0.1863	0.97954
LEKR1	-0.1856	0.97954
PRLHR	-0.1855	0.97954
ZNF362	-0.1852	0.97954
GTSF1	-0.1823	0.97954
SLC10A2	-0.18105	0.97954
CUL1	-0.18	0.97954
SULF1	-0.1798	0.97954
C9orf142	-0.17925	0.97954
KRT80	-0.17795	0.97954
UBXN6	-0.1755	0.97954
PDE6B	-0.1752	0.97954
SLC25A52	-0.17445	0.97954
OR6Q1	-0.1735	0.97954
ELF2	-0.1718	0.97954
PHF21B	-0.1671	0.97954
KLHL25	-0.167	0.97954
KPRP	-0.16685	0.97954
PRSS22	-0.166	0.97954
ARFGEF3	-0.16535	0.97954
RGS19	-0.1641	0.97954
SRXN1	-0.1585	0.97954
FAM171A2	-0.1585	0.97954
PPM1B	-0.15815	0.97954
OR4P4	-0.158	0.97954
H2AFZ	-0.15655	0.97954
THEG	-0.1558	0.97954
ADAM8	-0.15385	0.97954
KRT3	-0.153	0.97954
UBQLN3	-0.15265	0.97954
MBLAC1	-0.1465	0.97954
SAPCD1	-0.1465	0.97954
GAD2	-0.14635	0.97954
TMEM190	-0.1461	0.97954
TULP4	-0.14495	0.97954
LIN7B	-0.1445	0.97954
GSX1	-0.1438	0.97954
FAM49B	-0.143	0.97954
CCDC107	-0.14259	0.97954
ZBTB17	-0.1421	0.97954
YME1L1	-0.1415	0.97954
RNF208	-0.13895	0.97954
SMIM24	-0.13465	0.97954
ERVMER34-1	-0.133	0.97954
ZBTB11	-0.1325	0.97954
GBP1	-0.1315	0.97954
KLF9	-0.1283	0.97954
FBXO21	-0.12565	0.97954
PCSK6	-0.12195	0.97954
PDCD2L	-0.11925	0.97954
FASTKD1	-0.11725	0.97954
SMIM22	-0.117	0.97954
POU2F1	-0.11625	0.97954
PCMTD1	-0.11555	0.97954
GCOM1	-0.1123	0.97954
KHDRBS1	-0.1115	0.97954
FAM83F	-0.11	0.97954
ZDHHC5	-0.1092	0.97954
SSH2	-0.109	0.97954
GDPD3	-0.095	0.97954
SLC25A37	-0.0945	0.97954
PPP4C	-0.0935	0.97954
DYTN	-0.0935	0.97954
PRELID2	-0.08775	0.97954
C4BPB	-0.0872	0.97954
BNC1	-0.08515	0.97954
SMARCAD1	-0.084	0.97954
TMEM39B	-0.0827	0.97954
FAM155A	-0.0802	0.97954
XAF1	-0.08	0.97954
NME9	-0.07535	0.97954
EHD4	-0.07405	0.97954
WDR83	-0.07235	0.97954
ISG15	-0.0705	0.97954
DEFA3	-0.07	0.97954
NR2E1	-0.069	0.97954
KRTAP21-2	-0.066	0.97954
RAB22A	-0.0652	0.97954
RERE	-0.065	0.97954
TPRG1	-0.06265	0.97954
UAP1	-0.062445	0.97954
PBX1	-0.0615	0.97954
CLK1	-0.06	0.97954
INHBA	-0.05475	0.97954
LSP1	-0.05425	0.97954
TXLNG	-0.0539	0.97954
NYX	-0.04845	0.97954
ZNF548	-0.0481	0.97954
GOLGA8N	-0.048	0.97954
PRKCSH	-0.045	0.97954
BBS9	-0.0445	0.97954
MATN3	-0.044	0.97954
MYO18A	-0.0435	0.97954
LRCH3	-0.0389	0.97954
CLEC10A	-0.0384	0.97954
GLP2R	-0.038	0.97954
RGS10	-0.0345	0.97954
FLRT2	-0.033765	0.97954
LANCL1	-0.02215	0.97954
AKR1D1	-0.02	0.97954
CFAP45	-0.0184	0.97954
ZNF593	-0.017	0.97954
ZNF543	-0.0145	0.97954
AASDH	-0.013755	0.97954
TMEM38A	-0.01362	0.97954
MAP2K2	-0.0135	0.97954
CSTF3	-0.0109	0.97954
FAM228A	-0.00984	0.97954
ZNF302	-0.00594994	0.97954
ZNF660	-0.005	0.97954
BMP2	-0.00255	0.97954
N4BP2L2	-0.0015	0.97954
SOX8	0.0005	0.97954
FAM175B	0.0017	0.97954
C17orf97	0.0025	0.97954
TOB1	0.0095	0.97954
LYL1	0.01645	0.97954
IL17RC	0.01855	0.97954
SCML1	0.019	0.97954
PTPRG	0.0245	0.97954
HHAT	0.03025	0.97954
SCN7A	0.0336	0.97954
PIK3R4	0.03605	0.97954
SNTB2	0.037	0.97954
LEP	0.0403	0.97954
PRR23C	0.0403	0.97954
KCNK17	0.04055	0.97954
ANXA2	0.0409	0.97954
SH3RF2	0.0415	0.97954
SYNJ2	0.04248	0.97954
GNG13	0.05495	0.97954
ITGB4	0.06375	0.97954
SELP	0.067965	0.97954
SRY	0.0697	0.97954
TKFC	0.07	0.97954
TOPAZ1	0.07065	0.97954
OPRK1	0.074	0.97954
SSX5	0.0769	0.97954
LINC00452	0.0806	0.97954
CEP57L1	0.0822	0.97954
UMAD1	0.08405	0.97954
MPEG1	0.0855	0.97954
CTRB2	0.0908	0.97954
IFT43	0.091	0.97954
CRISPLD2	0.0947	0.97954
OBP2B	0.1022	0.97954
PYROXD1	0.10355	0.97954
KLRC4	0.1044	0.97954
CLDN10	0.10905	0.97954
OR5B12	0.10975	0.97954
UBAC2	0.1194	0.97954
MYCBPAP	0.12455	0.97954
SNRNP40	0.1338	0.97954
HNRNPA2B1	0.13445	0.97954
BGLAP	0.13935	0.97954
MAL	0.153	0.97954
PLAT	0.1555	0.97954
TAF3	0.1655	0.97954
ZNF319	0.1745	0.97954
MSH2	0.1837	0.97954
C11orf21	0.184	0.97954
TEKT4	0.1865	0.97954
CD40LG	0.18655	0.97954
IFRD1	0.1975	0.97954
DHRS11	0.2045	0.97954
GRIP2	0.2056	0.97954
FAM50A	0.21605	0.97954
CYP21A2	0.2229	0.97954
HCRTR1	0.2255	0.97954
RASGRF2	0.2345	0.97954
VPRBP	0.2405	0.97954
CLDN24	0.26095	0.97954
CDC40	0.278	0.97954
DYNLL1	0.284	0.97954
DNAH6	0.332	0.97954
PSMD11	0.6715	0.97954
POLH	-0.492	0.979761
TPRKB	-0.223	0.979761
CSF1R	-0.0414	0.979761
MMP1	0.1375	0.979761
GPR161	-0.3375	0.97983
TRIM54	-0.238	0.97983
IFT52	-0.1956	0.97983
MS4A6A	-0.16295	0.97983
LAYN	-0.1241	0.97983
MED14OS	-0.248	0.980499
MESDC1	-0.0062	0.980499
ZNF16	0.1475	0.980499
SUPT3H	-0.4695	0.980752
HTR1E	-0.25	0.980752
VEZT	-0.224	0.980752
GPR17	-0.1565	0.980752
NKAIN4	-0.109	0.980752
SLC44A1	0.0025	0.980752
LYZ	-0.4475	0.981065
SIPA1	-0.1547	0.981065
STAM2	0.0798	0.981065
FUT5	-0.216195	0.981721
AFF3	-0.095	0.981721
APOB	-0.010805	0.981721
RIN2	0.16995	0.982022
RAD51D	-0.697	0.982235
TBCA	-0.544	0.982235
ADRA1D	-0.494	0.982235
DPP4	-0.387	0.982235
NKX2-1	-0.3645	0.982235
KRT17	-0.3525	0.982235
C20orf24	-0.3205	0.982235
C22orf31	-0.29865	0.982235
SASH3	-0.2845	0.982235
CEBPG	-0.262	0.982235
CDHR3	-0.2465	0.982235
SPTSSA	-0.2365	0.982235
HIST1H4H	-0.234	0.982235
PPIB	-0.2335	0.982235
MLIP	-0.231	0.982235
SMIM2	-0.2281	0.982235
AMN	-0.228	0.982235
TNFRSF10D	-0.22645	0.982235
ARL13B	-0.2155	0.982235
NEMF	-0.2115	0.982235
KRTAP21-1	-0.198	0.982235
AGTR1	-0.197	0.982235
WNT7B	-0.1959	0.982235
ZNF646	-0.1945	0.982235
FAM101A	-0.1888	0.982235
GSG1L	-0.1808	0.982235
LRRC10	-0.1748	0.982235
HSD17B11	-0.1728	0.982235
GCNT1	-0.1718	0.982235
FHL1	-0.14315	0.982235
SLC5A4	-0.1424	0.982235
HIVEP1	-0.14025	0.982235
SNCA	-0.129	0.982235
PAK6	-0.0835	0.982235
KRT6B	-0.0775	0.982235
GSTP1	-0.05	0.982235
SLC25A53	-0.04935	0.982235
XKR7	-0.040105	0.982235
ZNF717	-0.035	0.982235
PPP1R32	-0.02395	0.982235
PLEKHB1	-0.02	0.982235
RHBDF2	0.0347	0.982235
ZNF521	0.0715	0.982235
MLLT1	0.0739	0.982235
IL10RA	0.0855	0.982235
KCNJ4	0.16405	0.982235
CSNK2A3	0.2898	0.982235
KCNS2	-0.20515	0.982468
SNX1	-0.29855	0.982617
CLCA2	-0.261	0.982617
TGS1	-0.256	0.982617
ALDH3B2	-0.254	0.982617
RGPD5	-0.203	0.982617
ACTBL2	-0.18855	0.982617
CISH	-0.17065	0.982617
BCDIN3D	-0.1615	0.982617
PDP1	-0.1155	0.982617
WDR64	-0.0355	0.982617
ARSG	0.0103	0.982617
WDR43	-0.274	0.982856
GATA3	-0.0924	0.982856
SSTR5	0	0.982856
ALDH16A1	-0.342	0.984152
LOC100129520	-0.2775	0.984152
KIF19	-0.277	0.984152
LOC100505478	-0.264	0.984152
C7orf72	-0.2385	0.984152
SRFBP1	-0.208	0.984152
MUC20	-0.0388	0.984152
PI4KA	0.0047	0.984152
CDA	0.1122	0.984152
RFWD3	0.382	0.984152
SHQ1	-0.706	0.984368
ZCCHC3	-0.3255	0.984368
LEMD3	-0.145	0.984368
UBE2Q2L	-0.1095	0.984368
RANGAP1	-1.33	0.984377
TIMELESS	-1.129	0.984377
ORC6	-1.038	0.984377
EIF6	-0.959	0.984377
SNUPN	-0.803	0.984377
RRN3	-0.7855	0.984377
RAD51	-0.7615	0.984377
MED31	-0.6755	0.984377
PRPS1	-0.6685	0.984377
IARS2	-0.6525	0.984377
TRPM7	-0.647	0.984377
SFSWAP	-0.643	0.984377
DDX49	-0.6305	0.984377
PLEKHM2	-0.585	0.984377
BAP1	-0.573	0.984377
BCS1L	-0.573	0.984377
CDC6	-0.5696	0.984377
GADD45GIP1	-0.56	0.984377
POLR2E	-0.5595	0.984377
EAF1	-0.558	0.984377
GTF3C4	-0.5325	0.984377
SECISBP2	-0.529	0.984377
CCDC59	-0.5265	0.984377
HAUS1	-0.5085	0.984377
VWA9	-0.5055	0.984377
MRPL57	-0.502	0.984377
ZNF480	-0.5	0.984377
CFDP1	-0.491	0.984377
RTCB	-0.4875	0.984377
SNAPC5	-0.486	0.984377
RBM14	-0.484	0.984377
ADNP	-0.475	0.984377
C1QTNF4	-0.4745	0.984377
TBC1D3L	-0.4705	0.984377
BUB1	-0.4685	0.984377
TAF1C	-0.466499	0.984377
RPL14	-0.463	0.984377
CTNNA1	-0.4615	0.984377
TACR3	-0.453	0.984377
HAUS5	-0.447	0.984377
NELFA	-0.443	0.984377
TRIM73	-0.4385	0.984377
PABPC1L	-0.4385	0.984377
POLR3D	-0.433	0.984377
SPRYD3	-0.432	0.984377
ST13	-0.432	0.984377
NDUFAF3	-0.4305	0.984377
TWF1	-0.4225	0.984377
DSCR4	-0.4195	0.984377
COX4I1	-0.419	0.984377
TIPRL	-0.418	0.984377
KANSL3	-0.414	0.984377
MLXIP	-0.4105	0.984377
SCO2	-0.41	0.984377
SKIV2L	-0.4075	0.984377
GALNT6	-0.4055	0.984377
LOC101060321	-0.4035	0.984377
SMG6	-0.4015	0.984377
ASPM	-0.399	0.984377
FOXD1	-0.394	0.984377
FAM83C	-0.393	0.984377
FXR1	-0.389	0.984377
TTC1	-0.3885	0.984377
SLC6A15	-0.384	0.984377
TSR2	-0.38085	0.984377
SLCO1B3	-0.3785	0.984377
METRN	-0.378	0.984377
LRRC69	-0.3745	0.984377
ZNF32	-0.374	0.984377
FGF22	-0.3705	0.984377
YTHDC1	-0.37	0.984377
DTYMK	-0.368	0.984377
NES	-0.3665	0.984377
NXF2	-0.3645	0.984377
CHGB	-0.364	0.984377
ZNF79	-0.364	0.984377
MRPL32	-0.3635	0.984377
SUDS3	-0.3625	0.984377
HOXD3	-0.361	0.984377
NLRP8	-0.36065	0.984377
TECR	-0.3605	0.984377
RYR2	-0.3585	0.984377
FAM151B	-0.3555	0.984377
ANPEP	-0.353	0.984377
IGDCC4	-0.3525	0.984377
MRPS14	-0.3525	0.984377
MIOX	-0.352	0.984377
PIGY	-0.34915	0.984377
DDX28	-0.3485	0.984377
TRA2A	-0.3485	0.984377
SLC38A3	-0.348	0.984377
KLLN	-0.3455	0.984377
HSPB7	-0.345	0.984377
OR1C1	-0.345	0.984377
POU2F3	-0.3385	0.984377
FAM19A2	-0.338	0.984377
LYRM2	-0.3345	0.984377
TMEM105	-0.334	0.984377
KAT7	-0.333	0.984377
RTN4IP1	-0.3325	0.984377
CACNG4	-0.3295	0.984377
COMMD9	-0.329	0.984377
CUL4B	-0.327	0.984377
SLC22A10	-0.327	0.984377
ZNF778	-0.327	0.984377
OR6B1	-0.324	0.984377
PDIK1L	-0.324	0.984377
MRPS18A	-0.319	0.984377
FARSA	-0.317	0.984377
MAN2B1	-0.317	0.984377
ABL1	-0.315	0.984377
PGK2	-0.315	0.984377
HDAC7	-0.3145	0.984377
EEA1	-0.314	0.984377
KDM5C	-0.3131	0.984377
ARPP19	-0.313	0.984377
KLHL34	-0.312	0.984377
NUTM2A	-0.3115	0.984377
MAP1A	-0.3115	0.984377
NTM	-0.3115	0.984377
LRRC43	-0.31065	0.984377
MCOLN2	-0.31	0.984377
KDM3A	-0.3055	0.984377
APOD	-0.305	0.984377
ZNF84	-0.305	0.984377
RPAP2	-0.304999	0.984377
NDUFB3	-0.303	0.984377
ZNF790	-0.3025	0.984377
PTF1A	-0.302	0.984377
RBM26	-0.302	0.984377
ST14	-0.3015	0.984377
NOL11	-0.3005	0.984377
DGKG	-0.3	0.984377
BHLHA9	-0.299	0.984377
POLE3	-0.2976	0.984377
IMPG1	-0.297	0.984377
SEC24B	-0.2965	0.984377
ABCF2	-0.296	0.984377
RAB11A	-0.294	0.984377
TPR	-0.293	0.984377
SIGLEC10	-0.2925	0.984377
ITGA3	-0.291	0.984377
ZMAT4	-0.291	0.984377
MEF2BNB-MEF2B	-0.2895	0.984377
ARMCX3	-0.289	0.984377
SRP14	-0.2885	0.984377
ST20-MTHFS	-0.2885	0.984377
CLEC1B	-0.2875	0.984377
EXOC1	-0.2874	0.984377
FOXL1	-0.2855	0.984377
RITA1	-0.2855	0.984377
HIC2	-0.285	0.984377
PTPN14	-0.285	0.984377
XPC	-0.285	0.984377
RILPL1	-0.284	0.984377
CLGN	-0.28395	0.984377
SPATA31D3	-0.2825	0.984377
USP51	-0.282	0.984377
CATSPER4	-0.280695	0.984377
NDUFB1	-0.2805	0.984377
ARG2	-0.28	0.984377
MMADHC	-0.279	0.984377
FBXL12	-0.27795	0.984377
POLQ	-0.2769	0.984377
PRR35	-0.2765	0.984377
FAM217B	-0.2755	0.984377
KCNK16	-0.2745	0.984377
DAXX	-0.27415	0.984377
MAP2K7	-0.27415	0.984377
MYL12B	-0.274	0.984377
S100A10	-0.2735	0.984377
C2orf47	-0.2725	0.984377
RAB9B	-0.27105	0.984377
PLEK	-0.2705	0.984377
SLC14A2	-0.2705	0.984377
IGFBP1	-0.2685	0.984377
C3AR1	-0.2676	0.984377
NDUFC1	-0.2665	0.984377
RADIL	-0.26625	0.984377
KLHL36	-0.265	0.984377
KDELR1	-0.2635	0.984377
NPHS1	-0.2635	0.984377
MROH9	-0.263	0.984377
DCAF7	-0.2625	0.984377
ISOC2	-0.2625	0.984377
C8B	-0.262	0.984377
CDCP2	-0.2615	0.984377
ANXA5	-0.261	0.984377
APCS	-0.261	0.984377
H2AFB1	-0.26055	0.984377
CT45A7	-0.26035	0.984377
ITGAD	-0.258	0.984377
GIMAP2	-0.2575	0.984377
CCDC78	-0.256	0.984377
TSLP	-0.256	0.984377
C9orf24	-0.255	0.984377
CRYM	-0.2545	0.984377
PCDHGC3	-0.25405	0.984377
NSRP1	-0.2535	0.984377
EYA4	-0.25315	0.984377
SMTNL2	-0.252	0.984377
CBX1	-0.25155	0.984377
HSD17B12	-0.251	0.984377
MBIP	-0.2502	0.984377
NIF3L1	-0.2495	0.984377
EEF1B2	-0.2485	0.984377
TAS2R43	-0.2485	0.984377
SLC6A20	-0.2484	0.984377
CDCA3	-0.24805	0.984377
ALAS2	-0.2475	0.984377
CTGF	-0.247	0.984377
OIP5	-0.247	0.984377
CREB3L4	-0.246	0.984377
NDUFA13	-0.246	0.984377
TRIB3	-0.246	0.984377
YWHAH	-0.246	0.984377
MRPL46	-0.2455	0.984377
S100A2	-0.2455	0.984377
MUC7	-0.245	0.984377
SERF1A	-0.2435	0.984377
JAK1	-0.2425	0.984377
MAP3K7CL	-0.24	0.984377
TMEM5	-0.239	0.984377
KCNJ15	-0.2387	0.984377
FAM171B	-0.2385	0.984377
MORC2	-0.2385	0.984377
MTFR1	-0.238	0.984377
UBE2D2	-0.238	0.984377
MAGEA10-MAGEA5	-0.2375	0.984377
KCNMA1	-0.236	0.984377
REM1	-0.236	0.984377
TBC1D9	-0.236	0.984377
ZNF638	-0.2358	0.984377
KRTAP1-3	-0.235	0.984377
PURB	-0.23395	0.984377
ARHGEF38	-0.23345	0.984377
CCL20	-0.233	0.984377
EIF2A	-0.233	0.984377
HSPA8	-0.2326	0.984377
PLA2G5	-0.232	0.984377
OR2A42	-0.2315	0.984377
FSIP1	-0.231	0.984377
KCTD2	-0.229	0.984377
SPINK7	-0.229	0.984377
KMT2D	-0.2285	0.984377
CDON	-0.228	0.984377
UNC13B	-0.2265	0.984377
ETAA1	-0.22625	0.984377
CEACAM1	-0.225	0.984377
UNG	-0.2245	0.984377
PATE4	-0.2235	0.984377
MESDC2	-0.223	0.984377
CEP70	-0.2225	0.984377
RGMB	-0.222	0.984377
ITGA10	-0.2215	0.984377
DNAAF3	-0.22135	0.984377
KCTD5	-0.2185	0.984377
SNX18	-0.2179	0.984377
HACL1	-0.2175	0.984377
CXXC5	-0.217	0.984377
KLRG2	-0.2165	0.984377
FAM43B	-0.2164	0.984377
GOLIM4	-0.215	0.984377
SLCO3A1	-0.2145	0.984377
SCARB2	-0.21425	0.984377
FOLR2	-0.21415	0.984377
NXNL1	-0.21415	0.984377
MFSD7	-0.214	0.984377
C2orf54	-0.213	0.984377
SLC25A4	-0.213	0.984377
USP2	-0.212	0.984377
DYNC1H1	-0.2115	0.984377
CDC42	-0.211	0.984377
CCR9	-0.2105	0.984377
LRRC8E	-0.209	0.984377
ATP8B1	-0.2085	0.984377
OR52I1	-0.2085	0.984377
ZNF174	-0.2077	0.984377
MDM1	-0.207	0.984377
STMN3	-0.20625	0.984377
MTG1	-0.2056	0.984377
[truncated: 17,115 more rows]

## Sheet: Hit overlaps
CRISPR-Cas9 KO screen THZ531				Targets Synergistic KIs: No overlap with CRISPR KO screen				Interactions Targets Synergistic Kis: No overlap with CRISPR KO screen				Resistance/Sensitivity Association hits Top 20: ABCG2 overlap with CRISPR KO screen
P-value<0.25	Log2FC THZ531vsDMSO	FDR THZ531vsDMSO		Targets	Log2FC THZ531vsDMSO	FDR THZ531vsDMSO		Interactors	Log2FC THZ531vsDMSO	FDR THZ531vsDMSO		From RNA Microarray	From RNAseq
ABCG2	0.002475	-2.865		ABL1	-0.315	0.984377		ABI1	0.0546	0.999997		ABCG2	TLR4
TTC14	0.002475	-1.0495		ALK	-0.0877	0.999997		ABI2	-0.195	0.99727		CDK14	COL4A4
CDK10	0.008663	-1.18		ATM	0.0457	0.999997		ABL1	-0.315	0.984377		AGPAT9	SMOC2
GART	0.008663	-0.9825		ATR	-0.691	0.97954		ABL2	0.1169	0.999997		SLCO1B3	ABCG2
FKBP8	0.010891	-0.691		AURKA	0.0666	0.999997		ACACA	0.3745	0.999997		FOXF1	LOC107983965
ZRSR2	0.020509	-1.0415		AURKB	-0.129	0.984377		ACTN4	0.0945	0.999997		ITGBL1	LOC401127
MTHFD1	0.020509	-0.938		BCR	0.0464002	0.999997		ADAM15	0.033	0.999997		TLR4	C8orf31
CDK13	0.08849	-0.7955		CDK2	0.06035	0.999997		AKT1	-0.02175	0.999997		ALPP	ZBED2
TYMS	0.114961	-1.005		CDK4	0.504	0.999997		AKT1S1	-0.0625	0.99727		FRMD3	PTPRM
CYP2A13	0.115347	-0.5825		CDK6	-0.2364	0.99727		AKT2	-0.0128	0.999997		TMEM139	SNORA60
ARHGEF1	0.175968	-0.648		CHEK1	0.117	0.999997		ALK	-0.0877	0.999997		DIO2	HNRNPA1P33
				CHEK2	0.1943	0.999997		ANGPT1	0.0245	0.999997		PTPRM	C4BPB
				EGFR	-0.1467	0.999997		ANGPT2	0.08275	0.999997		RUNX1-IT1	NKAIN4
				ERBB2	0.1942	0.999997		ANKRD32	-0.0015	0.999997		SEMA3A	ITGB7
				FGFR1	0.2	0.999997		APC	-0.05355	0.999997		RPL13	CREG2
				FLT1	0.1476	0.999997		AR	0.0555	0.999997		DHRS2	ONECUT1
				FLT3	-0.17875	0.916258		ARAF	0.167	0.999997		AVPI1	MANSC4
				GSK3A	0.0895	0.999997		AREG	0.1825	0.999997		ALDH3B1	40238
				GSK3B	0.242	0.999997		ARFIP2	0.0465	0.999997		GIMAP2	SERPIND1
				IGF1R	-0.12215	0.99727		ARHGAP32	0.04375	0.943825		BMP2	CGB8
				IKBKB	0.12425	0.999997		ARHGDIA	-0.0655	0.999997		AZGP1	TP73-AS1
				KIT	-0.1149	0.999997		ARHGEF7	0.2665	0.999997		GUCY1B3	FLG-AS1
				MAP2K1	0.048095	0.99727		ARRB1	-0.05725	0.999997		RIBC2	LINC01252
				MAPK10	0.12865	0.999997		ARRB2	0.10725	0.99727		ZNF233	LOC100128531
				MAPK14	0.1515	0.999997		ASAP1	-0.1083	0.999997		REEP1	LIPJ
				MAPK8	-0.0624	0.99727		ASF1A	-0.007	0.999997		SESN3	ZNF404
				MAPK9	0.01025	0.999997		ATF2	-0.0025	0.999997		SEPT3	DSCAS
				MET	0.0065	0.99727		ATM	0.0457	0.999997		ULK2	c3orf70
				MTOR	-0.569	0.994287		ATR	-0.691	0.97954		ZNF649	ZNF439
				PDGFRA	0.2905	0.999997		ATRIP	-0.07905	0.999997		HOPX	GPR83
				PIK3CA	0.38	0.999997		AURKA	0.0666	0.999997		PRLR	PTCHD1
				PIM1	0.116	0.999997		AURKB	-0.129	0.984377		SLC25A21	CYB561D2
				PRKAA1	-0.09675	0.999997		AXIN1	0.279	0.999997		ADORA2A	LRRC3-AS1
				PRKAA2	0.002	0.999997		AXIN2	0.183	0.999997		SOX11	LINC01569
				PTK2	0.283	0.999997		BAD	-0.252	0.999997		TEX9	HRC
				RAC1	0.486	0.999997		BAIAP2	-0.19685	0.984377		ZNF529	DNAI1
				RAF1	0.287	0.999997		BCAR1	0.4485	0.999997		TP73-AS1	PCDHGB6
				RET	0.013	0.999997		BCL10	-0.16515	0.999997		BMPR1B	MOGAT2
				ROCK1	-0.0292	0.999997		BCL2	-0.059335	0.999997		LOC100128098	NPHP3-ACAD11
				RPS6KB1	0.18545	0.999997		BCR	0.0464002	0.999997		AUTS2	ST8SIA6-AS1
				SRC	0.0736	0.963534		BHLHE41	-0.003965	0.999997
				SYK	-0.0588	0.999997		BIRC5	0.2445	0.99727
				TEK	0.1935	0.999997		BLK	0.178	0.999997
								BLM	0.1635	0.999997
								BLNK	0.04705	0.999997
								BRAF	0.13475	0.999997
								BRCA1	-0.34545	0.999997
								BRCA2	-0.318	0.999997
								BTC	0.262	0.999997
								BTRC	-0.204	0.961585
								CALM1	0.5045	0.999997
								CALM3	-0.0783	0.999997
								CAMKK1	-0.09315	0.999997
								CAV1	0.2286	0.999997
								CAV2	0.2135	0.999997
								CBL	-0.00958	0.999997
								CBLB	-0.08505	0.999997
								CBLC	0.01165	0.999997
								CCNA1	0.02	0.999997
								CCNA2	1.29	0.999997
								CCNB1	0.123	0.999997
								CCNB2	-0.124	0.999997
								CCND1	-0.0714995	0.999997
								CCND2	0.184	0.999997
								CCND3	-0.0861	0.999997
								CCNE1	-0.03025	0.999997
								CCNE2	0.232	0.999997
								CCNH	-0.3645	0.999997
								CD3E	0.116855	0.999997
								CD4	0.214	0.999997
								CD44	-0.1995	0.999997
								CDC20	0.17755	0.999997
								CDC25A	-0.139	0.999997
								CDC25B	0.215	0.999997
								CDC25C	0.06575	0.999997
								CDC37	0.5672	0.999997
								CDC42	-0.211	0.984377
								CDC6	-0.5696	0.984377
								CDC7	-0.158	0.999997
								CDCA8	0.0810008	0.999997
								CDCP1	-0.231	0.999997
								CDH1	-0.03505	0.999997
								CDK1	-0.0759992	0.999997
								CDK2	0.06035	0.999997
								CDK4	0.504	0.999997
								CDK6	-0.2364	0.99727
								CDK7	1.234	0.999997
								CDKN1A	-0.0955	0.999997
								CDKN1B	0.0346	0.999997
								CDKN1C	0.2175	0.999997
								CDKN2A	0.1955	0.999997
								CDT1	0.16185	0.999997
								CHEK1	0.117	0.999997
								CHEK2	0.1943	0.999997
								CHN2	-0.2265	0.961585
								CHUK	-0.047	0.999997
								CKS1B	0.293	0.999997
								CKS2	-0.0265	0.999997
								CLIC4	0.1675	0.999997
								CLIC5	-0.086	0.999997
								CLIC6	-0.001425	0.999997
								CLSPN	0.0985	0.999997
								CREBBP	-0.1547	0.999997
								CRK	0.615	0.999997
								CRKL	0.2145	0.999997
								CSF1R	-0.0414	0.979761
								CSK	-0.20435	0.916258
								CTNNB1	-0.3065	0.916258
								CTNND1	-0.04385	0.999997
								CUL1	-0.18	0.97954
								CUL4A	0.628	0.999997
								CYFIP1	0.267	0.999997
								DBF4	0.0005	0.999997
								DCC	0.129	0.999997
								DCLRE1C	-0.0948	0.999997
								DCP1A	0.130605	0.999997
								DCP1B	0.5355	0.99727
								DDB1	-0.30635	0.999997
								DDX6	-0.51	0.999997
								DLGAP1	-0.18735	0.99727
								DNM1	-0.0975	0.999997
								DNMBP	-0.1441	0.999997
								DOCK1	-0.0549	0.999997
								DOCK2	-0.1918	0.961585
								DOK1	0.0019	0.99727
								DUSP1	-0.12335	0.999997
								DUSP10	-0.222	0.999997
								DUSP16	0.0022	0.999997
								DUSP4	-0.03985	0.999997
								DUSP7	-0.4845	0.806335
								DUSP8	0.0715	0.999997
								DUSP9	0.0395	0.999997
								E2F1	-0.0755	0.999997
								EDA	-0.0265	0.999997
								EDC3	0.11675	0.999997
								EEA1	-0.314	0.984377
								EGF	0.11885	0.999997
								EGFR	-0.1467	0.999997
								EIF3B	0.721	0.999997
								EIF4EBP1	0.07625	0.999997
								ELK1	-0.1945	0.999997
								ENO1	-0.6205	0.985765
								ENSP00000468280	#N/A	#N/A
								EP300	0.48	0.999997
								EPS15	0.1581	0.999997
								EPS8	0.1455	0.999997
								ERBB2	0.1942	0.999997
								ERBB3	-0.0484	0.999997
								ERBB4	-0.0018	0.999997
								ERCC3	-0.041	0.999997
								ERRFI1	-0.2295	0.97954
								ESR1	-0.12395	0.99727
								ESR2	-0.02795	0.993676
								EXO1	-0.05995	0.999997
								FANCM	0.243	0.999997
								FCGR2A	-0.167	0.999997
								FCGR2B	0.1248	0.999997
								FGF1	0.1082	0.999997
								FGF2	-0.0737	0.999997
								FGF23	-0.0546	0.999997
								FGF4	0.1349	0.999997
								FGF6	-0.0552	0.999997
								FGF8	0.13365	0.999997
								FGF9	0.087	0.99727
								FGFR1	0.2	0.999997
								FHOD1	0.12305	0.999997
								FKBP1A	0.1795	0.999997
								FKBP3	-0.10885	0.99727
								FKBP4	-0.242	0.999997
								FKBP5	-0.2303	0.916258
								FLT1	0.1476	0.999997
								FLT3	-0.17875	0.916258
								FLT4	-0.0635	0.99727
								FOXO3	0.1605	0.999997
								FRAT1	0.1181	0.999997
								FRS2	0.195	0.999997
								FYN	0.0505	0.999997
								FZR1	0.1356	0.999997
								GAB1	0.0155	0.999997
								GDF15	0.0613	0.99998
								GDNF	0.0839	0.999997
								GFRA1	0.10215	0.999997
								GFRA2	-0.00365	0.999997
								GFRA3	-0.11545	0.999997
								GFRAL	0.12455	0.984377
								GNB2L1	0.348	0.999997
								GRAP2	0.11875	0.999997
								GRB10	-0.1448	0.984377
								GRB2	0.332501	0.999997
								GSK3A	0.0895	0.999997
								GSK3B	0.242	0.999997
								GSTP1	-0.05	0.982235
								H1F0	-0.04667	0.999997
								H2AFX	0.12925	0.999997
								HACE1	0.017	0.984377
								HCK	0.07	0.999997
								HDAC6	0.07845	0.999997
								HGF	0.1938	0.999997
								HIST1H1A	-0.3655	0.97954
								HIST1H3A	-0.17495	0.916258
								HIST2H3D	-0.152	0.999997
								HIST3H3	-0.17565	0.98886
								HRAS	0.362	0.999997
								HSP90AA1	-0.226	0.99727
								HSP90AB1	-0.10735	0.999997
								HSPA1B	-0.1785	0.999997
								HSPA4	-0.212	0.999997
								HSPA8	-0.2326	0.984377
								IGF1	-0.05245	0.999997
								IGF1R	-0.12215	0.99727
								IKBKB	0.12425	0.999997
								IKBKG	0.19085	0.999997
								ILKAP	-0.169	0.931001
								INPPL1	0.0206	0.99727
								INS	-0.2045	0.999997
								INSR	-0.08425	0.999997
								INSRR	-0.0105	0.916258
								IQGAP1	-0.04815	0.999997
								IQGAP2	0.10035	0.999997
								IRS1	0.181	0.999997
								IRS2	-0.0696	0.999997
								ITGAV	0.0765	0.999997
								ITGB1	0.08645	0.999997
								ITGB3	0.0249	0.999997
								JAK2	0.07295	0.97624
								JUN	0.36505	0.999997
								KALRN	-0.04215	0.999997
								KDR	0.0983	0.999997
								KEAP1	-0.173	0.984377
								KHDRBS1	-0.1115	0.97954
								KIF20A	0.08385	0.999997
								KIT	-0.1149	0.999997
								KPNB1	1.59e-06	0.999997
								KRAS	-0.305	0.872112
								KSR1	-0.0449	0.999997
								KSR2	-0.231	0.999997
								LAMTOR1	-0.219	0.999997
								LAMTOR2	-0.01335	0.961585
								LAMTOR4	-0.1005	0.999997
								LAMTOR5	-0.03	0.999997
								LCK	0.00655	0.999997
								LDHA	-0.008065	0.97624
								LIG1	0.18425	0.999997
								LIMK2	0.15225	0.999997
								LYN	-0.0615	0.99727
								MAP2K1	0.048095	0.99727
								MAP2K2	-0.0135	0.97954
								MAP2K3	-0.0106	0.960601
								MAP2K4	-0.2195	0.999997
								MAP2K6	0.04235	0.999997
								MAP2K7	-0.27415	0.984377
								MAP3K1	-0.15795	0.984377
								MAP3K14	-0.021	0.999997
								MAP3K2	0.2815	0.999997
								MAP3K3	-0.284	0.97954
								MAP3K7	0.17045	0.999997
								MAP4K1	-0.3325	0.916258
								MAPK1	-0.23235	0.961585
								MAPK10	0.12865	0.999997
								MAPK14	0.1515	0.999997
								MAPK3	0.1175	0.999997
								MAPK8	-0.0624	0.99727
								MAPK8IP1	0.1124	0.999997
								MAPK8IP3	-0.0107991	0.999997
								MAPKAP1	-0.1295	0.999997
								MAPT	-0.169	0.99727
								MARK3	0.081	0.999997
								MCF2L	0.01575	0.999997
								MCL1	-0.0235	0.999997
								MCM2	0.135	0.999997
								MCM3	0.131501	0.999997
								MCM4	-0.0765	0.999997
								MDC1	-0.0302	0.999997
								MDM2	-0.005435	0.999997
								MEF2C	-0.09151	0.999997
								MEIOB	-0.072541	0.999997
								MET	0.0065	0.99727
								MLST8	0.3845	0.999997
								MRAS	0.21685	0.999997
								MRE11A	0.3063	0.999997
								MSH2	0.1837	0.97954
								MTOR	-0.569	0.994287
								MUS81	-0.1474	0.984377
								MYBL2	-0.07025	0.999997
								MYC	-0.21665	0.999997
								NBN	0.269	0.999997
								NCF2	0.1112	0.999997
								NCK1	-0.22	0.94724
								NCK2	-0.209	0.99727
								NCKAP1	0.5235	0.999997
								NFKB1	-0.0721	0.999997
								NFKB2	-0.2245	0.909976
								NFKBIA	-0.0085	0.999997
								NFKBIB	-0.1685	0.999997
								NRAS	0.175	0.999997
								NRTN	0.1645	0.99727
								ORC1	-0.2775	0.989693
								ORC2	0.239415	0.999997
								PAK1	-0.2565	0.909976
								PAK2	0.2245	0.999997
								PAK3	-0.191	0.99727
								PAK4	0.009	0.999997
								PAK6	-0.0835	0.982235
								PCNA	0.207501	0.999997
								PDCD6IP	-0.00879	0.999997
								PDGFA	0.0493	0.999997
								PDGFB	0.06745	0.997946
								PDGFC	0.05295	0.999997
								PDGFRA	0.2905	0.999997
								PDGFRB	-0.0385	0.999997
								PDPK1	0.7125	0.999997
								PEBP1	0.6745	0.999997
								PECAM1	-0.12265	0.999997
								PGF	0.01795	0.999997
								PGR	0.4445	0.999997
								PHB	0.154001	0.999997
								PIK3CA	0.38	0.999997
								PIK3R1	0.1915	0.999997
								PIK3R2	-0.11735	0.999997
								PIN1	-0.15415	0.963534
								PKMYT1	0.198	0.999997
								PLCG1	-0.0843	0.999997
								PLK1	-0.5405	0.97624
								POLA1	-0.60765	0.99727
								POLD1	0.7165	0.999997
								PREX1	-0.1405	0.999997
								PRKAA1	-0.09675	0.999997
								PRKAA2	0.002	0.999997
								PRKAB1	0.009445	0.999997
								PRKAB2	-0.03245	0.999997
								PRKACA	0.1029	0.999997
								PRKDC	0.41	0.999997
								PSEN1	-0.116	0.999997
								PTEN	0.0425	0.999997
								PTK2	0.283	0.999997
								PTK2B	0.05145	0.999997
								PTPN1	0.2885	0.999997
								PTPN11	0.6595	0.999997
								PTPN12	-0.15905	0.860572
								PTPN2	-0.3015	0.985509
								PTPN6	0.678	0.999997
								PTPRA	0.086145	0.97624
								PXN	0.053265	0.999997
								RAC1	0.486	0.999997
								RAD1	0.092	0.999997
								RAD17	-0.4555	0.999997
								RAD50	-0.07175	0.999997
								RAD51	-0.7615	0.984377
								RAD52	-0.0019	0.999997
								RAF1	0.287	0.999997
								RAP1GDS1	0.387	0.999997
								RB1	-0.0055925	0.999997
								RBBP8	-0.451	0.994287
								RELA	0.1455	0.999997
								RET	0.013	0.999997
								RHEB	0.26305	0.999997
								RHOA	0.339	0.999997
								RICTOR	-0.506	0.999997
								RIN1	0.01335	0.999997
								RND3	0.1033	0.999997
								ROCK1	-0.0292	0.999997
								RPA1	0.0131	0.999997
								RPA2	0.691	0.999997
								RPS6	-0.0879992	0.999997
								RPS6KB1	0.18545	0.999997
								RPTOR	0.3	0.999997
								RRAGA	0.12855	0.999997
								RRAGB	0.0949	0.916258
								S100A4	-0.0692	0.999997
								SFN	0.033175	0.999997
								SH3BP2	-0.0592	0.999997
								SH3GL2	0.18255	0.999997
								SHC1	0.02292	0.999997
								SKP1	0.9395	0.999997
								SKP2	0.331	0.999997
								SOS1	0.2425	0.999997
								SRC	0.0736	0.963534
								STAT1	0.1287	0.999997
								STAT3	0.30685	0.999997
								STUB1	-0.144	0.999997
								SYK	-0.0588	0.999997
								TAB1	0.01065	0.999997
								TELO2	0.2575	0.999997
								TNFRSF1A	0.1973	0.999997
								TOPBP1	0.1265	0.999997
								TP53	0.2442	0.999997
								TP53BP1	0.019	0.999997
								TRAF2	-0.1406	0.889672
								TRAF6	0.243	0.999997
								TSC2	-0.178	0.999997
								USP8	-0.13925	0.999997
								VAV1	-0.0643	0.999997
								VEGFA	-0.1864	0.999997
								WRN	0.1166	0.999997
								YWHAB	0.252635	0.999997
								YWHAE	-0.0095	0.994092
								YWHAG	0.16215	0.999997
								YWHAH	-0.246	0.984377
								ENAH	-0.0235	0.999997
								PPM1B	-0.15815	0.97954
								IGDCC3	0.1125	0.99727
								SEPSECS	-0.5855	0.765851
								TP73	-0.215	0.985668
								MAPKAPK2	-0.03085	0.999997
								XIAP	0.112	0.999997
								PPP2CA	0.3347	0.999997
								RRAGC	-0.1202	0.999997
								FRS3	-0.17505	0.999997
								TEK	0.1935	0.999997
								JUP	0.0145	0.999997
								TGFB1I1	-0.1465	0.999997
								YWHAZ	-0.101	0.99727
								MAPK9	0.01025	0.999997
								SH3KBP1	0.09945	0.999997
								SRPRB	0.1145	0.999997
								RECQL4	0.16	0.996409
								TARS	0.354	0.999997
								CALU	-0.23885	0.97624
								CEP192	-0.251	0.999997
								MYCN	-0.1369	0.99727
								TPX2	0.345	0.999997
								INCENP	-0.351	0.99727
								TACC3	-0.3669	0.666206
								CENPA	-0.65	0.97624
								YWHAQ	-0.0735	0.999997
								XRCC6	-0.2112	0.999997
								RAP1A	0.10165	0.999997
								SNAI1	-0.067925	0.99727
								VAV2	0.03871	0.999997
								UBASH3B	0.05224	0.999997
								SLA	0.325	0.999997
								ZAP70	-0.0826	0.999997
								YES1	0.0463	0.999997
								RBL2	0.256	0.999997
								TEN1-CDK3	#N/A	#N/A
								RBL1	0.0123	0.99727
								CDKN2C	-0.367	0.97954
								HIST1H1B	0.015	0.984377
								STK11	0.3565	0.999997
								SOD1	0.587	0.999997
								TNK2	-0.008	0.999997
								CDKN3	0.26	0.999997
								HIST1H1C	-0.2955	0.999997
								SPDYA	-0.2	0.999997
								CEBPA	0.161	0.999997
								CDKN2D	-0.1096	0.99727
								CDKN2B	0.04184	0.99727
								RPS6KA4	-0.0851	0.931001
								RPS6KA5	0.06625	0.99727
								POLE	-0.227499	0.99727
								USP7	-0.152	0.999997
								RRM1	1.59e-06	0.999997
								PLK3	0.06105	0.999997
								PRKCQ	0.0253	0.999997
								VDR	-0.0196999	0.999997
								MUC1	-0.002	0.99727
								PRKAG2	0.13585	0.999997
								PRKAG1	0.177001	0.999997
								PIM1	0.116	0.999997
								RASA1	-0.0286	0.999997
								SOS2	0.02492	0.99727
								GAPDH	-1.425	0.963534
								HBEGF	0.1665	0.999997
								EREG	-0.1417	0.916258
								TLR2	0.3835	0.999997
								PIK3R3	-0.244	0.97954
								SHC2	0.169	0.999997
								LRIG1	-0.1017	0.999997
								FRK	-0.14255	0.999997
								TUBA1A	0.378	0.999997
								IGHV4-38-2	#N/A	#N/A
								SOCS3	0.0295	0.99727
								SH2B1	0.0676	0.999997
								TNS3	0.1765	0.999997
								PIK3C2B	-0.0355	0.999997
								VAV3	0.3105	0.999997
								SHC4	0.174	0.999997
								PRKCA	0.08595	0.999997
								PLCG2	0.06615	0.999997
								HGS	0.14815	0.999997
								STAT5A	-0.0676	0.999997
								STAT5B	-0.17625	0.999997
								SHC3	0.04115	0.999997
								NRG1	0.23605	0.999997
								TGFA	0.245	0.999997
								EPGN	-0.488	0.577668
								MEF2A	-0.12675	0.999997
								PTPN18	0.0922	0.999997
								POLR1A	0.0785	0.999997
								RANBP2	0.18	0.99727
								MATK	0.07045	0.994287
								GRB7	-0.01365	0.999997
								ERBB2IP	-0.155	0.999997
								KL	0.192	0.999997
								KLB	0.0302	0.999997
								KAL1	#N/A	#N/A
								NCAM1	-0.065075	0.99727
								VEGFB	-0.11845	0.99727
								FLT3LG	-0.322	0.833515
								PPP3CC	0.01235	0.999997
								GSKIP	0.08905	0.999997
								GYS1	0.091	0.999997
								NIN	0.17305	0.999997
								PPP1R2	-0.432415	0.860572
								IGF2	0.09	0.999997
								TLN1	0.612	0.995838
								KITLG	-0.0705	0.99727
								RRAGD	-0.1542	0.999997
								PRSS12	-0.01805	0.999997
								MAP3K4	-0.012	0.999997
								MBP	-0.0412	0.999997
								MKNK1	0.037	0.999997
