# Supplementary material for: Systematic screening identifies ABCG2 as critical factor underlying synergy of kinase inhibitors with transcriptional CDK inhibitors
Source: Breast Cancer Res. 2023 May 5;25:51. doi: 10.1186/s13058-023-01648-x (PMC10161439; doi:10.1186/s13058-023-01648-x)
Supplement: Supplementary file 4 — Additional file 4: Table S3. Associations of extent of synergy with THZ531 and molecular weight, pheophorbide A accumulation and ABCG2 activity model predictions. Only kinase inhibitors with >40% remaining proliferation upon individual kinase inhibitor treatment are shown. NA values for pheophorbide A results include kinase inhibitors not available in updated libraryor outliers. Kinase inhibitors with NA values for ABCG2 activity predictions were not evaluated [file 13058_2023_1648_MOESM4_ESM.xlsx]

## Sheet: Sheet1
Information compounds					Combination KI proliferation screen <40% effect DMSO+KI				Molecular Features		ABCG2 modeling prediction		Pheophorbide A score
Catalogue	ProductName	TyrosineKinase	Targets	Pathway	SynergyTHZ531	averageDMSO	averageTHZ531	Toxic_DMSO	Molar Refractivity	Molecular weight	ABCG2_Modeling_Score	ABCG2_Modeling_Class	PheophorbideNormalized_Score	PheophorbideNormalized_Class
S2755	Varlitinib	yes	EGFR	Protein Tyrosine Kinase	111.376	111.818	0.442334	No	144	467	0.4	Uncertain	1.91381	ABCG2 inhibitor activity
S1577	Tie2 kinase inhibitor	yes	Tie-2	Protein Tyrosine Kinase	102.314	107.367	5.05329	No	151	440	0.5	Uncertain	1.40156	ABCG2 inhibitor activity
S2728	AG-1478 (Tyrphostin AG-1478)	yes	EGFR	Protein Tyrosine Kinase	99.3489	101.381	2.03237	No	102	316	0.9	Active	1.32717	uncertain
S2899	GNF-2	yes	Bcr-Abl	Angiogenesis	95.8397	100.505	4.66575	No	105	374	0.4	Uncertain	1.03182	Inactive
S7257	CNX-774	yes	BTK	Angiogenesis	95.4833	101.004	5.52031	No	160	500	0.7	Active	1.56948	ABCG2 inhibitor activity
S2634	DCC-2036 (Rebastinib)	yes	Bcr-Abl	Angiogenesis	94.4665	102.204	7.73768	No	183	554	0.7	Active	1.0677	uncertain
S2475	Imatinib (STI571)	yes	PDGFR	Protein Tyrosine Kinase	94.0223	100.263	6.241	No	177	494	0.9	Active	1.43419	ABCG2 inhibitor activity
S2626	LY2603618	no	Chk	Cell Cycle	93.9146	99.0867	5.17208	No	128	436	0.2	Inactive	1.0116	uncertain
S2774	MK-2461	yes	c-Met,PDGFR,FGFR	Protein Tyrosine Kinase	93.2841	100.034	6.74996	No	160	496	0.6	Uncertain	0.982612	Inactive
S2202	NVP-BHG712	yes	Raf,Src,Bcr-Abl,VEGFR,Ephrin receptor	Protein Tyrosine Kinase	92.752	101.207	8.45466	No	154	503	0.5	Uncertain	1.73959	ABCG2 inhibitor activity
S1028	Lapatinib (GW-572016) Ditosylate	yes	HER2,EGFR	Protein Tyrosine Kinase	92.3977	93.1326	0.734857	No	283	925	0.7	Active	1.86974	ABCG2 inhibitor activity
S8024	Tyrphostin AG 1296	yes	FGFR,c-Kit,PDGFR	Protein Tyrosine Kinase	91.9889	99.4605	7.47156	No	92.8	266	0.7	Active	1.83682	ABCG2 inhibitor activity
S1091	OSI-906 (Linsitinib)	yes	IGF-1R	Protein Tyrosine Kinase	91.317	102.613	11.2955	No	151	422	0.5	Uncertain	1.7456	ABCG2 inhibitor activity
S2720	ZM 336372	no	Raf	MAPK	90.9903	103.618	12.628	No	141	389	0.7	Active	1.56353	ABCG2 inhibitor activity
S1494	LY2228820	no	p38 MAPK	MAPK	90.9297	98.9628	8.03316	No	200	613	0.4	Uncertain	1.15932	uncertain
S4901	JNK-IN-8	yes	JNK	MAPK	90.8778	99.803	8.92517	No	182	508	0.8	Active	1.35716	ABCG2 inhibitor activity
S1025	Gefitinib (ZD1839)	yes	EGFR	Protein Tyrosine Kinase	90.6095	95.6805	5.07101	No	142	447	0.8	Active	1.37814	ABCG2 inhibitor activity
S8003	PQ 401	yes	IGF-1R	Protein Tyrosine Kinase	90.0493	96.8259	6.7766	No	114	342	0.4	Uncertain	1.94568	ABCG2 inhibitor activity
S2727	Dacomitinib (PF299804, PF299)	yes	EGFR	Protein Tyrosine Kinase	89.3444	92.9767	3.63228	No	154	470	0.5	Uncertain	NA	NA
S7039	PD168393	yes	EGFR	Protein Tyrosine Kinase	88.9992	91.6373	2.63819	No	109	369	0.6	Uncertain	1.45896	ABCG2 inhibitor activity
S2824	TPCA-1	no	IÎºB/IKK	NF-ÎºB	88.5311	101.453	12.922	No	80.5	279	0.1	Inactive	1.68782	ABCG2 inhibitor activity
S2784	TAK-285	yes	EGFR,HER2	Protein Tyrosine Kinase	88.4771	94.8967	6.41958	No	164	548	0.3	Inactive	1.72722	ABCG2 inhibitor activity
S7173	AVL-292	yes	BTK	Angiogenesis	88.3712	93.1307	4.75947	No	140	423	0.5	Uncertain	1.33221	ABCG2 inhibitor activity
S7297	AZD9291	yes	EGFR	Protein Tyrosine Kinase	88.2769	101.043	12.7659	No	186	500	0.7	Active	1.36703	ABCG2 inhibitor activity
S7206	CNX-2006	yes	EGFR	Protein Tyrosine Kinase	87.8311	98.6859	10.8548	No	168	546	0.4	Uncertain	NA	NA
S1080	SU11274	yes	c-Met	Protein Tyrosine Kinase	87.7254	89.5194	1.79394	No	178	568	0.4	Uncertain	2.04711	ABCG2 inhibitor activity
S1023	Erlotinib HCl (OSI-744)	yes	Autophagy,EGFR	Protein Tyrosine Kinase	87.4031	88.152	0.748838	No	147	445	0.2	Inactive	NA	NA
S1076	SB203580	no	p38 MAPK	MAPK	87.3152	96.4905	9.17529	No	122	377	0.3	Inactive	1.29708	uncertain
S2843	BI-D1870	no	S6 Kinase	PI3K/Akt/mTOR	87.0138	94.9103	7.89653	No	122	391	0.3	Inactive	1.92537	ABCG2 inhibitor activity
S4001	Cabozantinib malate (XL184)	yes	VEGFR	Protein Tyrosine Kinase	86.7033	99.2168	12.5136	No	188	634	0.6	Uncertain	1.4744	ABCG2 inhibitor activity
S1526	Quizartinib (AC220)	yes	FLT3	Angiogenesis	85.9845	95.6324	9.64788	No	189	561	0.5	Uncertain	0.855538	Inactive
S8023	TCS 359	yes	FLT3	Angiogenesis	85.6783	93.589	7.91074	No	118	360	0.2	Inactive	NA	NA
S1167	CP-724714	yes	EGFR,HER2	Protein Tyrosine Kinase	85.6491	91.9293	6.28018	No	165	470	0.8	Active	1.37655	ABCG2 inhibitor activity
S1056	AC480 (BMS-599626)	yes	HER2,EGFR	Protein Tyrosine Kinase	85.4859	89.6793	4.19338	No	178	567	0.6	Uncertain	1.65077	ABCG2 inhibitor activity
S1077	SB202190 (FHPI)	no	p38 MAPK	MAPK	85.4305	88.2009	2.77032	No	110	331	0.4	Uncertain	1.42535	ABCG2 inhibitor activity
S8007	VE-821	no	ATM/ATR	DNA Damage	84.9518	98.8074	13.8556	No	116	368	0.3	Inactive	1.66364	ABCG2 inhibitor activity
S2752	HER2-Inhibitor-1	yes	HER2,EGFR	Protein Tyrosine Kinase	84.7833	106.207	21.4233	No	186	570	0.7	Active	1.72421	ABCG2 inhibitor activity
S1244	Amuvatinib (MP-470)	yes	FLT3,c-RET,PDGFR,c-Kit	Protein Tyrosine Kinase	83.5123	86.5648	3.0524	No	141	448	0.7	Active	1.34299	ABCG2 inhibitor activity
S2896	ZM 323881 HCl	yes	VEGFR	Protein Tyrosine Kinase	82.3657	90.4192	8.05346	No	134	412	0.6	Uncertain	1.44021	ABCG2 inhibitor activity
S1042	Sunitinib Malate	yes	VEGFR,PDGFR,c-Kit	Protein Tyrosine Kinase	82.3033	86.8598	4.55648	No	166	531	0.3	Inactive	NA	NA
S1392	Pelitinib (EKB-569)	yes	EGFR	Protein Tyrosine Kinase	82.0699	84.5058	2.43593	No	154	468	0.4	Uncertain	1.58672	ABCG2 inhibitor activity
S7284	CO-1686 (AVL-301)	yes	EGFR	Protein Tyrosine Kinase	81.8762	88.6967	6.82048	No	170	556	0.4	Uncertain	1.56948	ABCG2 inhibitor activity
S7526	GNF-5	yes	Bcr-Abl	Angiogenesis	81.6941	86.0962	4.40214	No	121	418	0.4	Uncertain	0.981068	Inactive
S2703	GSK1838705A	yes	IGF-1R,ALK	Protein Tyrosine Kinase	80.7329	105.184	24.4509	No	175	533	0.6	Uncertain	1.36898	ABCG2 inhibitor activity
S2205	OSI-420	yes	EGFR	Protein Tyrosine Kinase	80.385	87.7942	7.40921	No	137	416	0.6	Uncertain	1.7456	ABCG2 inhibitor activity
S1459	Thiazovivin	no	ROCK	Cell Cycle	80.3017	98.9755	18.6738	No	98.3	311	0.2	Inactive	1.26658	ABCG2 inhibitor activity
S1093	GSK1904529A	yes	IGF-1R	Protein Tyrosine Kinase	80.0769	81.7799	1.70298	No	274	852	0.3	Inactive	1.02357	Inactive
S2185	AST-1306	yes	EGFR	Protein Tyrosine Kinase	78.8663	79.6454	0.77909	No	193	621	0.5	Uncertain	1.38841	ABCG2 inhibitor activity
S7198	BIO	no	GSK-3	PI3K/Akt/mTOR	77.8247	87.8481	10.0235	No	91.6	356	0.3	Inactive	1.41531	ABCG2 inhibitor activity
S1011	Afatinib (BIBW2992)	yes	EGFR,HER2	Protein Tyrosine Kinase	77.3215	86.7253	9.40373	No	157	486	0.5	Uncertain	1.59358	ABCG2 inhibitor activity
S7319	EHop-016	no	Rac	Cell Cycle	77.1993	101.088	23.8891	No	161	431	0.6	Uncertain	0.962876	inactive
S7102	VE-822	no	ATM/ATR	PI3K/Akt/mTOR	77.1678	86.5074	9.33955	No	155	464	0.6	Uncertain	1.02852	Inactive
S2867	WHI-P154	yes	JAK,EGFR	JAK/STAT	76.5765	95.2536	18.6771	No	107	376	0.9	Active	1.51198	ABCG2 inhibitor activity
S1064	Masitinib (AB1010)	yes	PDGFR,c-Kit	Protein Tyrosine Kinase	76.3573	84.2947	7.93734	No	176	499	0.5	Uncertain	1.54824	ABCG2 inhibitor activity
S8015	CEP-32496	no	CSF-1R,Raf	MAPK	76.048	84.0073	7.95929	No	150	517	0.5	Uncertain	1.14586	uncertain
S2194	R406	yes	Syk,FLT3	Angiogenesis	74.2291	81.9535	7.72432	No	186	629	0.5	Uncertain	1.24685	uncertain
S1490	Ponatinib (AP24534)	yes	PDGFR,FGFR,VEGFR,Bcr-Abl	Angiogenesis	73.5066	75.484	1.97741	No	168	533	0.4	Uncertain	2.26427	ABCG2 inhibitor activity
S2219	CYT387	yes	JAK	JAK/STAT	72.7124	74.6835	1.9711	No	137	414	0.4	Uncertain	1.91858	ABCG2 inhibitor activity
S1557	KRN 633	yes	PDGFR,VEGFR	Protein Tyrosine Kinase	71.9528	105.202	33.2494	No	133	417	0.5	Uncertain	1.19761	uncertain
S2769	Dovitinib (TKI-258) Dilactic Acid	yes	PDGFR,FGFR,c-Kit,FLT3,VEGFR	Angiogenesis	71.6033	78.253	6.64971	No	177	571	0.5	Uncertain	8.98879	ABCG2 inhibitor activity
S1451	Aurora A Inhibitor I	no	Aurora Kinase	Cell Cycle	71.2837	98.5875	27.3038	No	192	588	0.7	Active	1.7848	ABCG2 inhibitor activity
S1219	YM201636	no	PI3K	PI3K/Akt/mTOR	70.1269	70.8792	0.752378	No	150	467	0.7	Active	1.6655	ABCG2 inhibitor activity
S7083	LDK378	yes	ALK	Protein Tyrosine Kinase	69.0644	102.28	33.2155	No	191	558	0.4	Uncertain	1.87583	ABCG2 inhibitor activity
S8057	Pacritinib (SB1518)	yes	JAK	JAK/STAT	67.2529	73.1466	5.89372	No	166	473	0.4	Uncertain	1.79402	ABCG2 inhibitor activity
S1119	Cabozantinib (XL184, BMS-907351)	yes	FLT3,Tie-2,c-Kit,c-Met,VEGFR,Axl	Protein Tyrosine Kinase	67.2359	89.3462	22.1103	No	162	502	0.6	Uncertain	1.14372	uncertain
S7158	LY2835219	no	CDK	Cell Cycle	65.8173	68.7507	2.93337	No	195	603	0.6	Uncertain	1.0116	uncertain
S2221	Apatinib	yes	VEGFR	Protein Tyrosine Kinase	65.5767	79.0264	13.4497	No	163	494	0.3	Inactive	1.67887	ABCG2 inhibitor activity
S7041	CX-6258 HCl	no	Pim	JAK/STAT	65.1222	69.0207	3.8985	No	156	498	0.4	Uncertain	NA	NA
S7195	RKI-1447	no	ROCK	Cell Cycle	65.0822	88.4209	23.3387	No	104	326	0.3	Inactive	1.36449	ABCG2 inhibitor activity
S1178	Regorafenib (BAY 73-4506)	yes	c-RET,VEGFR	Protein Tyrosine Kinase	65.0161	86.2555	21.2394	No	128	483	0.4	Uncertain	0.942906	Inactive
S1012	BMS-536924	yes	IGF-1R	Protein Tyrosine Kinase	64.3633	80.8905	16.5272	No	159	480	0.5	Uncertain	1.90276	ABCG2 inhibitor activity
S1026	Imatinib Mesylate (STI571)	yes	c-Kit,Bcr-Abl,PDGFR	Protein Tyrosine Kinase	63.2362	67.871	4.63487	No	199	590	0.9	Active	1.54597	ABCG2 inhibitor activity
S2751	Milciclib (PHA-848125)	no	CDK	Cell Cycle	62.5151	77.5073	14.9922	No	163	461	0.5	Uncertain	1.82562	ABCG2 inhibitor activity
S2625	Fostamatinib (R788)	yes	Syk	Angiogenesis	62.4389	69.1326	6.69367	No	164	580	0.5	Uncertain	1.48844	ABCG2 inhibitor activity
S2744	CCT137690	ambiguous	Aurora Kinase	Cell Cycle	60.4911	76.4968	16.0057	No	169	551	0.5	Uncertain	1.09634	uncertain
S2192	AZD8931 (Sapitinib)	yes	HER2,EGFR	Protein Tyrosine Kinase	59.711	93.5629	33.8519	No	149	474	0.5	Uncertain	1.36703	ABCG2 inhibitor activity
S2689	WAY-600	no	mTOR	PI3K/Akt/mTOR	59.2768	55.7686	-3.50827	No	171	495	0.6	Uncertain	1.40287	ABCG2 inhibitor activity
S2692	TG101209	yes	JAK,FLT3,c-RET	JAK/STAT	59.2535	83.5804	24.3269	No	178	510	0.5	Uncertain	1.20907	uncertain
S2682	CAY10505	no	PI3K	PI3K/Akt/mTOR	58.606	104.901	46.2954	No	79	289	0.3	Inactive	1.00311	inactive
S2746	AZ 628	ambiguous	Raf	MAPK	57.6419	61.7226	4.08064	No	161	452	0.5	Uncertain	1.08543	Inactive
S7036	XL019	yes	JAK	JAK/STAT	57.4347	92.5527	35.118	No	154	445	0.4	Uncertain	1.45351	ABCG2 inhibitor activity
S7106	AZD3463	yes	ALK	Protein Tyrosine Kinase	57.2265	88.1626	30.936	No	154	449	0.5	Uncertain	1.32957	ABCG2 inhibitor activity
S2820	TAE226 (NVP-TAE226)	yes	FAK	Angiogenesis	56.5279	83.2484	26.7205	No	151	469	0.4	Uncertain	2.62893	ABCG2 inhibitor activity
S2730	Crenolanib (CP-868596)	yes	PDGFR	Protein Tyrosine Kinase	56.23	90.3279	34.0979	No	159	444	0.4	Uncertain	1.63717	ABCG2 inhibitor activity
S7215	Losmapimod (GW856553X)	no	p38 MAPK	MAPK	55.7119	95.2971	39.5852	No	134	383	0.3	Inactive	1.22656	uncertain
S1018	Dovitinib (TKI-258, CHIR-258)	yes	FGFR,FLT3,c-Kit,VEGFR,PDGFR	Angiogenesis	55.5788	70.0475	14.4686	No	131	392	0.5	Uncertain	11.0112	ABCG2 inhibitor activity
S7207	Ro 31-8220 Mesylate	no	PKC	TGF-beta/Smad	54.5858	82.6902	28.1044	No	178	554	0.4	Uncertain	1.14357	inactive
S7317	WZ4003	no	AMPK	PI3K/Akt/mTOR	54.3428	94.4307	40.0879	No	164	497	0.4	Uncertain	1.17596	uncertain
S1342	Genistein	yes	Topoisomerase,EGFR	Protein Tyrosine Kinase	53.8794	100.336	46.457	No	85.6	270	1.0	Active	1.22728	uncertain
S7397	Sorafenib	yes	Raf	MAPK	53.4284	91.0812	37.6527	No	129	465	0.4	Uncertain	1.00038	Inactive
S1173	WZ4002	yes	EGFR	Protein Tyrosine Kinase	52.7607	96.3693	43.6086	No	162	495	0.5	Uncertain	1.07873	Inactive
S2842	SAR131675	yes	VEGFR	Protein Tyrosine Kinase	52.5554	104.392	51.8366	No	122	358	0.2	Inactive	1.37823	uncertain
S2806	CEP-33779	yes	JAK	JAK/STAT	51.7321	101.934	50.2022	No	153	463	0.6	Uncertain	1.50279	ABCG2 inhibitor activity
S1572	BS-181 HCl	no	CDK	Cell Cycle	51.3301	96.7224	45.3922	No	160	417	0.5	Uncertain	1.25994	uncertain
S1103	ZM 447439	no	Aurora Kinase	Cell Cycle	50.3809	77.5377	27.1569	No	178	514	0.7	Active	1.18874	Inactive
S1033	Nilotinib (AMN-107)	yes	Bcr-Abl	Angiogenesis	50.2192	89.1982	38.9789	No	164	530	0.4	Uncertain	1.03339	inactive
S2719	AMG-900	no	Aurora Kinase	Cell Cycle	49.7855	53.1492	3.3637	No	169	504	0.6	Uncertain	1.98121	ABCG2 inhibitor activity
S2672	PF-00562271	yes	FAK	Angiogenesis	49.7682	96.1824	46.4142	No	185	666	0.4	Uncertain	1.46364	ABCG2 inhibitor activity
S2406	Chrysophanic Acid	yes	mTOR,EGFR	Protein Tyrosine Kinase	49.6144	106.818	57.2033	No	80	254	0.3	Inactive	1.12744	Inactive
S1154	SNS-314 Mesylate	no	Aurora Kinase	Cell Cycle	49.5327	54.0445	4.51174	No	153	527	0.4	Uncertain	2.30703	ABCG2 inhibitor activity
S1040	Sorafenib Tosylate	yes	PDGFR,Raf,VEGFR	MAPK	49.4376	83.8803	34.4427	No	180	637	0.4	Uncertain	1.0794	Inactive
S1003	Linifanib (ABT-869)	yes	CSF-1R,PDGFR,VEGFR	Protein Tyrosine Kinase	47.9818	97.3555	49.3737	No	128	375	0.7	Active	1.296	ABCG2 inhibitor activity
S2671	AS-252424	no	PI3K	PI3K/Akt/mTOR	47.4319	106.048	58.6165	No	81.4	305	0.3	Inactive	1.81054	ABCG2 inhibitor activity
S1274	BX-795	no	IÎºB/IKK,PDK-1	PI3K/Akt/mTOR	47.316	47.5591	0.243091	No	168	591	0.4	Uncertain	1.78635	ABCG2 inhibitor activity
S2621	AZD5438	no	CDK	Cell Cycle	46.898	61.8548	14.9568	No	124	371	0.4	Uncertain	2.19926	ABCG2 inhibitor activity
S1170	WZ3146	yes	EGFR	Protein Tyrosine Kinase	46.8444	65.8832	19.0388	No	153	465	0.5	Uncertain	1.21605	uncertain
S1207	Tivozanib (AV-951)	yes	VEGFR,PDGFR,c-Kit	Protein Tyrosine Kinase	46.6439	86.4177	39.7738	No	140	455	0.6	Uncertain	1.43529	ABCG2 inhibitor activity
S2201	BMS-794833	yes	VEGFR,c-Met	Protein Tyrosine Kinase	45.6526	99.0583	53.4057	No	136	469	0.4	Uncertain	1.4841	ABCG2 inhibitor activity
S2924	CHIR-99021 (CT99021) HCl	no	GSK-3	PI3K/Akt/mTOR	45.6256	88.1613	42.5357	No	152	502	0.4	Uncertain	NA	NA
S2198	SGI-1776 free base	no	Pim	JAK/STAT	45.4813	94.531	49.0498	No	126	405	0.3	Inactive	1.11194	uncertain
S1171	CYC116	ambiguous	Aurora Kinase,VEGFR	Cell Cycle	45.0289	56.4288	11.3999	No	123	368	0.4	Uncertain	1.91858	ABCG2 inhibitor activity
S1181	ENMD-2076	ambiguous	Aurora Kinase,FLT3,VEGFR	Angiogenesis	43.4157	62.6541	19.2384	No	135	375	0.5	Uncertain	1.93832	ABCG2 inhibitor activity
S1460	SP600125	no	JNK	MAPK	42.9248	107.993	65.0677	No	73.3	220	0.4	Uncertain	1.51135	ABCG2 inhibitor activity
S1152	PLX-4720	no	Raf	MAPK	41.1982	88.0835	46.8853	No	113	414	0.2	Inactive	1.16138	uncertain
S2161	RAF265 (CHIR-265)	ambiguous	VEGFR,Raf	MAPK	40.9679	95.746	54.7781	No	139	518	0.4	Uncertain	NA	NA
S2922	Icotinib	yes	EGFR	Protein Tyrosine Kinase	40.9395	92.3421	51.4026	No	131	391	0.4	Uncertain	1.52846	ABCG2 inhibitor activity
S1590	TWS119	no	GSK-3	PI3K/Akt/mTOR	40.2835	103.834	63.5509	No	107	318	0.7	Active	1.17157	Inactive
S2220	SB590885	no	Raf	MAPK	39.2953	100.709	61.414	No	163	454	0.5	Uncertain	1.21956	uncertain
S1574	BIRB 796 (Doramapimod)	no	p38 MAPK	MAPK	38.9894	107.437	68.4479	No	194	528	0.6	Uncertain	1.0069	uncertain
S2897	ZM 306416	yes	VEGFR	Protein Tyrosine Kinase	38.646	87.5004	48.8545	No	101	334	0.7	Active	1.26349	uncertain
S1275	BX-912	no	PDK-1	PI3K/Akt/mTOR	38.421	89.2964	50.8754	No	142	471	0.5	Uncertain	1.16262	uncertain
S7051	CGI1746	yes	BTK	Angiogenesis	38.3817	105.107	66.7253	No	206	580	0.7	Active	1.3224	uncertain
S2882	IKK-16 (IKK Inhibitor VII)	no	IÎºB/IKK	NF-ÎºB	38.2624	88.1612	49.8988	No	170	484	0.5	Uncertain	1.32593	uncertain
S1570	KU-60019	no	ATM/ATR	DNA Damage	37.2599	88.6442	51.3843	No	182	548	0.3	Inactive	0.975014	Inactive
S2895	Tyrphostin 9	yes	EGFR	Protein Tyrosine Kinase	36.7255	47.7309	11.0055	No	110	282	0.5	Uncertain	1.19143	uncertain
S2238	Palomid 529 (P529)	no	mTOR	PI3K/Akt/mTOR	35.1054	93.3226	58.2173	No	138	406	0.8	Active	1.08211	uncertain
S1111	Foretinib	yes	VEGFR,c-Met	Protein Tyrosine Kinase	34.8621	40.53	5.66782	No	202	633	0.5	Uncertain	1.18273	uncertain
S2801	AZD4547	yes	FGFR	Angiogenesis	33.9485	102.794	68.8456	No	164	464	0.3	Inactive	1.26356	uncertain
S1533	R406 (free base)	yes	Syk	Angiogenesis	33.3976	76.8387	43.441	No	143	470	0.5	Uncertain	NA	NA
S7176	SKI II	no	S1P Receptor	GPCR & G Protein	33.3298	103.054	69.7245	No	96	303	0.5	Uncertain	NA	NA
S2736	TG101348 (SAR302503)	yes	JAK	JAK/STAT	33.3091	95.9814	62.6722	No	184	525	0.4	Uncertain	1.20907	uncertain
S1105	LY294002	no	Autophagy,PI3K	PI3K/Akt/mTOR	32.8831	93.0474	60.1642	No	105	307	0.6	Uncertain	1.32005	ABCG2 inhibitor activity
S1454	PHA-680632	no	Aurora Kinase	Cell Cycle	31.9969	85.3795	53.3826	No	177	502	0.6	Uncertain	1.2695	uncertain
S7087	GSK2334470	no	PDK-1	PI3K/Akt/mTOR	31.7874	67.3283	35.5409	No	169	463	0.5	Uncertain	1.32724	uncertain
S1102	U0126-EtOH	no	MEK	MAPK	30.4507	80.6473	50.1966	No	142	427	0.5	Uncertain	1.12757	uncertain
S1266	WYE-354	no	mTOR	PI3K/Akt/mTOR	30.2444	97.7863	67.5418	No	157	496	0.4	Uncertain	1.34904	uncertain
S2742	PHA-767491	no	CDK	Cell Cycle	29.9001	109.091	79.1909	No	69.1	213	0.1	Inactive	1.1734	uncertain
S7248	Ro3280	no	PLK	Cell Cycle	29.7988	41.3016	11.5028	No	174	544	0.4	Uncertain	2.08432	ABCG2 inhibitor activity
S7525	XMD8-92	no	ERK	MAPK	29.3701	84.6754	55.3053	No	160	475	0.4	Uncertain	1.05879	inactive
S2013	PF-573228	yes	FAK	Angiogenesis	29.2551	97.3435	68.0884	No	138	491	0.3	Inactive	1.37474	ABCG2 inhibitor activity
S2814	BYL719	no	PI3K	PI3K/Akt/mTOR	29.2118	94.3039	65.0921	No	128	441	0.2	Inactive	1.16262	uncertain
S7253	AZD2858	no	GSK-3	PI3K/Akt/mTOR	28.8493	83.6702	54.8209	No	140	454	0.2	Inactive	0.970046	Inactive
S7461	LDC000067	no	CDK	Cell Cycle	28.4219	86.4131	57.9913	No	119	370	0.4	Uncertain	1.17119	uncertain
S1014	Bosutinib (SKI-606)	yes	Src	Angiogenesis	27.1826	80.2891	53.1065	No	171	530	0.5	Uncertain	1.19407	uncertain
S7482	EHT 1864	no	Rho	Cell Cycle	26.7423	76.1238	49.3815	No	172	581	0.3	Inactive	0.962876	inactive
S2193	GSK461364	no	PLK	Cell Cycle	26.6548	42.1989	15.5441	No	167	544	0.4	Uncertain	NA	NA
S2735	MK-8776 (SCH 900776)	no	CDK,Chk	Cell Cycle	26.5002	99.843	73.3428	No	110	376	0.2	Inactive	1.09499	Inactive
S2796	WP1066	yes	JAK	JAK/STAT	25.836	104.465	78.6293	No	103	356	0.2	Inactive	1.08136	Inactive
S1194	CUDC-101	ambiguous	HDAC,HER2,EGFR	Epigenetics	25.0018	77.2224	52.2206	No	150	434	0.4	Uncertain	NA	NA
S2770	MK-5108 (VX-689)	no	Aurora Kinase	Cell Cycle	24.9528	54.5505	29.5977	No	138	461	0.2	Inactive	1.26784	uncertain
S7367	GNE-0877	no	LRRK2	Autophagy	24.3078	98.5566	74.2488	No	98.7	339	0.3	Inactive	1.05382	uncertain
S2904	PF-477736	no	Chk	Cell Cycle	24.1214	71.503	47.3815	No	141	419	0.5	Uncertain	1.08818	Inactive
S7050	AZ20	no	ATM/ATR	PI3K/Akt/mTOR	24.0954	54.4644	30.369	No	135	413	0.5	Uncertain	1.11261	uncertain
S2638	NU7441 (KU-57788)	no	DNA-PK,PI3K	DNA Damage	23.9738	96.456	72.4822	No	140	413	0.6	Uncertain	1.16831	Inactive
S2859	Golvatinib (E7050)	yes	VEGFR,c-Met	Protein Tyrosine Kinase	23.9347	90.4255	66.4908	No	203	634	0.6	Uncertain	1.15273	uncertain
S7528	GNE-7915	no	LRRK2	Autophagy	23.8714	93.9059	70.0345	No	123	443	0.3	Inactive	1.31415	ABCG2 inhibitor activity
S2158	KW-2449	yes	Aurora Kinase,Bcr-Abl,FLT3	Angiogenesis	23.6011	89.8466	66.2454	No	117	332	0.4	Uncertain	1.52156	uncertain
S3012	Pazopanib	yes	PDGFR,c-Kit,VEGFR	Protein Tyrosine Kinase	23.095	96.6724	73.5774	No	146	438	0.4	Uncertain	NA	NA
S2686	NVP-BSK805 2HCl	yes	JAK	JAK/STAT	22.7671	105.521	82.7534	No	176	563	0.6	Uncertain	1.26953	ABCG2 inhibitor activity
S1264	PD173074	yes	VEGFR,FGFR	Angiogenesis	21.9251	94.2895	72.3644	No	198	524	0.5	Uncertain	1.35995	ABCG2 inhibitor activity
S2928	TAK-715	no	p38 MAPK	MAPK	20.8459	87.9758	67.1299	No	142	400	0.6	Uncertain	1.03894	Inactive
S1078	MK-2206 2HCl	no	Akt	PI3K/Akt/mTOR	20.6607	54.8073	34.1466	No	161	480	0.6	Uncertain	1.36314	uncertain
S2681	AS-604850	no	PI3K	PI3K/Akt/mTOR	20.3616	102.177	81.8157	No	64.4	285	0.2	Inactive	1.10003	uncertain
S1519	CCT129202	no	Aurora Kinase	Cell Cycle	20.3091	101.478	81.1689	No	159	497	0.4	Uncertain	1.26537	uncertain
S7422	KN-62	no	Others	Others	19.9978	97.3569	77.3592	No	227	722	0.3	Inactive	0.874976	Inactive
S1363	Ki8751	yes	PDGFR,c-Kit,VEGFR	Protein Tyrosine Kinase	19.7239	100.02	80.2961	No	139	469	0.6	Uncertain	1.1801	uncertain
S7214	Skepinone-L	no	p38 MAPK	MAPK	19.3539	91.9146	72.5607	No	135	425	0.4	Uncertain	1.29353	ABCG2 inhibitor activity
S1055	Enzastaurin (LY317615)	no	PKC	TGF-beta/Smad	19.1413	91.8216	72.6803	No	180	516	0.5	Uncertain	1.3127	uncertain
S1118	XL147	no	PI3K	PI3K/Akt/mTOR	19.0944	81.1101	62.0157	No	139	449	0.4	Uncertain	1.45351	ABCG2 inhibitor activity
S2747	AMG-458	yes	c-Met	Protein Tyrosine Kinase	18.7822	104.427	85.6452	No	183	540	0.5	Uncertain	0.945881	uncertain
S2231	Telatinib	yes	VEGFR,PDGFR,c-Kit	Protein Tyrosine Kinase	17.1226	92.1986	75.076	No	125	410	0.4	Uncertain	1.2192	uncertain
S1070	PHA-665752	yes	c-Met	Protein Tyrosine Kinase	16.9557	92.5612	75.6055	No	200	642	0.4	Uncertain	1.01569	Inactive
S1220	OSI-930	yes	c-Kit,CSF-1R,VEGFR	Protein Tyrosine Kinase	16.7464	96.2018	79.4553	No	131	443	0.3	Inactive	1.49468	ABCG2 inhibitor activity
S7209	GSK650394	no	Others	Others	16.6816	92.4968	75.8153	No	136	381	0.5	Uncertain	1.27685	uncertain
S7136	CGK 733	no	ATM/ATR	DNA Damage	16.4405	88.3883	71.9479	No	157	556	0.5	Uncertain	0.992964	Inactive
S2718	TAK-901	no	Aurora Kinase	Cell Cycle	16.0637	42.8196	26.7559	No	177	505	0.4	Uncertain	1.32853	ABCG2 inhibitor activity
S1361	MGCD-265	yes	Tie-2,VEGFR,c-Met	Protein Tyrosine Kinase	16.0216	102.965	86.9433	No	164	518	0.4	Uncertain	0.973326	inactive
S7065	MK-8745	no	Aurora Kinase	Cell Cycle	15.8897	40.2683	24.3786	No	129	432	0.2	Inactive	NA	NA
S1179	WZ8040	yes	EGFR	Protein Tyrosine Kinase	15.1508	92.2257	77.0749	No	157	481	0.5	Uncertain	1.32428	ABCG2 inhibitor activity
S2635	CCT128930	no	Akt	PI3K/Akt/mTOR	15.1063	92.9295	77.8231	No	116	342	0.3	Inactive	0.919045	Inactive
S1536	CP-673451	yes	PDGFR	Protein Tyrosine Kinase	14.8962	75.4836	60.5874	No	149	418	0.5	Uncertain	1.22631	uncertain
S4907	SC-514	no	IÎºB/IKK	NF-ÎºB	14.8274	101.207	86.3794	No	68.2	224	0.0	Inactive	0.975715	Inactive
S2758	Wortmannin	no	Autophagy,ATM/ATR,PI3K	PI3K/Akt/mTOR	14.355	103.57	89.2147	No	131	428	0.3	Inactive	1.34928	uncertain
S2729	SB415286	no	GSK-3	PI3K/Akt/mTOR	14.298	105.87	91.5721	No	98.2	360	0.2	Inactive	1.09293	Inactive
S7018	CZC24832	no	PI3K	PI3K/Akt/mTOR	13.785	100.877	87.0916	No	109	364	0.3	Inactive	1.12831	Inactive
S1249	JNJ-7706621	no	CDK,Aurora Kinase	Cell Cycle	13.7372	77.6269	63.8898	No	103	394	0.4	Uncertain	1.73495	ABCG2 inhibitor activity
S7208	GF109203X	no	PKC	TGF-beta/Smad	13.7014	98.9248	85.2234	No	147	412	0.6	Uncertain	1.22728	uncertain
S1352	TG100-115	no	PI3K	PI3K/Akt/mTOR	12.8592	106.317	93.4574	No	114	346	0.5	Uncertain	1.0329	Inactive
S2807	Dabrafenib (GSK2118436)	no	Raf	MAPK	12.6649	100.833	88.1681	No	150	520	0.3	Inactive	1.38156	uncertain
S2767	3-Methyladenine	no	Autophagy,PI3K	PI3K/Akt/mTOR	12.3382	104.4	92.0618	No	47.3	149	0.1	Inactive	0.919415	inactive
S3026	Piceatannol	yes	Syk	Angiogenesis	12.2497	106.505	94.2549	No	83.9	244	0.3	Inactive	1.11287	Inactive
S1101	Vatalanib (PTK787) 2HCl	yes	c-Kit,VEGFR	Protein Tyrosine Kinase	12.1733	92.4322	80.259	No	133	420	0.6	Uncertain	1.20707	uncertain
S2697	A-769662	no	AMPK	PI3K/Akt/mTOR	11.9663	107.573	95.6069	No	115	360	0.7	Active	1.44949	ABCG2 inhibitor activity
S7104	AZD1208	no	Pim	JAK/STAT	11.8772	105.231	93.3534	No	128	379	0.2	Inactive	1.0493	Inactive
S2680	Ibrutinib (PCI-32765)	yes	BTK	Angiogenesis	11.462	105.345	93.8833	No	150	441	0.6	Uncertain	1.15329	Inactive
S7114	NU6027	no	CDK	Cell Cycle	11.2343	100.527	89.293	No	87.1	251	0.1	Inactive	1.08168	uncertain
S2636	A66	no	PI3K	PI3K/Akt/mTOR	11.1762	103.952	92.7756	No	127	394	0.2	Inactive	1.06671	inactive
S7060	PP1	yes	Src	Angiogenesis	11.0958	101.513	90.4176	No	106	281	0.4	Uncertain	1.00152	Inactive
S2872	GW5074	no	Raf	MAPK	11.0484	84.5831	73.5348	No	105	521	0.4	Uncertain	1.23551	uncertain
S2163	PF-4708671	no	S6 Kinase	PI3K/Akt/mTOR	10.9934	100.181	89.188	No	118	390	0.4	Uncertain	1.01807	Inactive
S1470	TSU-68 (SU6668, Orantinib)	yes	VEGFR,PDGFR,FGFR	Protein Tyrosine Kinase	10.7298	103.392	92.6627	No	102	309	0.2	Inactive	1.21062	uncertain
S2617	TAK-733	no	MEK	MAPK	10.097	43.6782	33.5812	No	123	504	0.2	Inactive	1.32853	ABCG2 inhibitor activity
S2890	PF-562271	yes	FAK	Angiogenesis	10.0644	77.1747	67.1103	No	141	507	0.4	Uncertain	1.59456	ABCG2 inhibitor activity
S5001	Tofacitinib (CP-690550) Citrate	yes	JAK	JAK/STAT	10.0161	99.9736	89.9575	No	143	501	0.2	Inactive	1.02716	Inactive
S2791	Sotrastaurin	no	PKC	TGF-beta/Smad	9.63319	98.844	89.2108	No	143	438	0.5	Uncertain	1.224	uncertain
S1573	Fasudil (HA-1077) HCl	no	ROCK,Autophagy	Cell Cycle	9.43968	107.415	97.9752	No	100	328	0.2	Inactive	1.1338	uncertain
S1458	VX-745	no	p38 MAPK	MAPK	9.25597	107.452	98.1964	No	115	436	0.3	Inactive	0.96256	Inactive
S1010	Nintedanib (BIBF 1120)	yes	VEGFR,PDGFR,FGFR	Protein Tyrosine Kinase	9.2512	84.0881	74.8369	No	185	540	0.4	Uncertain	2.68994	ABCG2 inhibitor activity
S6005	VX-702	no	p38 MAPK	MAPK	9.20138	93.049	83.8476	No	108	404	0.4	Uncertain	1.03442	Inactive
S1556	PHT-427	no	PDK-1,Akt	PI3K/Akt/mTOR	9.17855	107.631	98.4522	No	148	410	0.4	Uncertain	0.980642	Inactive
S7145	AZD1080	no	GSK-3	PI3K/Akt/mTOR	9.06919	98.8585	89.7893	No	112	334	0.3	Inactive	1.05165	Inactive
S1043	Tandutinib (MLN518)	yes	FLT3	Angiogenesis	9.01031	87.2616	78.2513	No	200	563	0.5	Uncertain	1.0583	Inactive
S1032	Motesanib Diphosphate (AMG-706)	yes	VEGFR,PDGFR,c-Kit	Protein Tyrosine Kinase	8.94773	88.7813	79.8335	No	169	569	0.4	Uncertain	1.12661	Inactive
S2761	NVP-BVU972	yes	c-Met	Protein Tyrosine Kinase	8.77534	94.4963	85.721	No	117	340	0.2	Inactive	1.40475	ABCG2 inhibitor activity
S2816	Tyrphostin AG 879	yes	HER2	Protein Tyrosine Kinase	8.73854	101.09	92.3512	No	122	316	0.5	Uncertain	1.3493	uncertain
S1092	KU-55933 (ATM Kinase Inhibitor)	no	ATM/ATR	DNA Damage	8.687	93.7576	85.0706	No	123	396	0.4	Uncertain	1.15062	Inactive
S7000	AP26113	yes	ALK	Protein Tyrosine Kinase	8.6851	81.1278	72.4427	No	184	529	0.5	Uncertain	1.00651	inactive
S1474	GSK429286A	no	ROCK	Cell Cycle	8.53721	85.7922	77.255	No	119	432	0.3	Inactive	0.934892	Inactive
S7028	IPI-145 (INK1197)	no	PI3K	Angiogenesis	8.51809	85.0269	76.5089	No	136	417	0.5	Uncertain	0.963888	inactive
S1486	AEE788 (NVP-AEE788)	yes	HER2,VEGFR,EGFR	Protein Tyrosine Kinase	8.39673	100.32	91.9231	No	167	441	0.7	Active	0.835069	Inactive
S2673	Trametinib (GSK1120212)	no	MEK	MAPK	8.15181	50.5198	42.368	No	174	615	0.4	Uncertain	1.14959	uncertain
S7093	IPA-3	no	PAK	Cytoskeletal Signaling	8.11945	102.244	94.1247	No	119	350	0.5	Uncertain	0.892684	Inactive
S7167	SSR128129E	yes	FGFR	Angiogenesis	7.92554	104.011	96.0854	No	104	346	0.3	Inactive	1.10345	Inactive
S2726	PH-797804	no	p38 MAPK	MAPK	7.82045	97.9712	90.1507	No	134	477	0.3	Inactive	1.15503	Inactive
S1006	Saracatinib (AZD0530)	yes	Src,Bcr-Abl	Angiogenesis	7.81257	81.5041	73.6915	No	175	542	0.5	Uncertain	1.19248	uncertain
S5002	Fingolimod (FTY720) HCl	no	S1P Receptor	GPCR & G Protein	7.7992	100.394	92.5952	No	139	344	0.3	Inactive	0.973877	inactive
S1177	PD98059	no	MEK	MAPK	7.7779	97.0879	89.31	No	92.4	267	0.6	Uncertain	1.17036	uncertain
S7177	PF-543	no	S1P Receptor	GPCR & G Protein	7.41729	92.6919	85.2746	No	163	466	0.3	Inactive	1.14339	Inactive
S7008	PP2	yes	Src	Angiogenesis	7.33322	103.635	96.3016	No	102	302	0.3	Inactive	1.11966	uncertain
S1462	AZD6482	no	PI3K	PI3K/Akt/mTOR	7.19795	90.5104	83.3124	No	134	407	0.2	Inactive	0.956337	Inactive
S2911	Go 6983	no	PKC	TGF-beta/Smad	7.19509	97.7073	90.5123	No	156	443	0.6	Uncertain	1.71014	uncertain
S1068	Crizotinib (PF-02341066)	yes	c-Met,ALK	Protein Tyrosine Kinase	7.19268	77.602	70.4094	No	139	450	0.4	Uncertain	1.11287	uncertain
S2542	Phenformin HCl	no	AMPK	PI3K/Akt/mTOR	7.11045	98.2275	91.117	No	84.7	242	0.1	Inactive	1.63734	ABCG2 inhibitor activity
S7153	10058-F4	no	c-Myc	Cell Cycle	6.88335	98.2234	91.3401	No	81.5	249	0.1	Inactive	NA	NA
S1475	Pimasertib (AS-703026)	no	MEK	MAPK	6.48293	60.6092	54.1263	No	108	431	0.1	Inactive	1.02283	Inactive
S1267	Vemurafenib (PLX4032, RG7204)	no	Raf	MAPK	6.47317	99.6674	93.1942	No	143	490	0.3	Inactive	1.24119	uncertain
S2216	Mubritinib (TAK 165)	yes	HER2	Protein Tyrosine Kinase	6.25331	60.3101	54.0568	No	146	468	0.4	Uncertain	1.13347	Inactive
S2902	S-Ruxolitinib (INCB018424)	yes	JAK	JAK/STAT	5.91723	102.206	96.2883	No	107	306	0.3	Inactive	1.0601	Inactive
S1558	AT7867	no	S6 Kinase,Akt	PI3K/Akt/mTOR	5.80639	76.3357	70.5293	No	118	338	0.3	Inactive	1.00594	Inactive
S2179	LY2784544	yes	JAK	JAK/STAT	5.00399	102.664	97.6605	No	150	470	0.5	Uncertain	1.0116	uncertain
S7127	TIC10	no	Akt	PI3K/Akt/mTOR	4.99681	94.415	89.4182	No	134	386	0.2	Inactive	1.16536	inactive
S1523	SAR245409 (XL765)	no	PI3K,mTOR	PI3K/Akt/mTOR	4.86112	97.1462	92.2851	No	195	600	0.4	Uncertain	1.37823	uncertain
S7291	TAK-632	no	Raf	MAPK	4.82236	93.9164	89.094	No	155	555	0.4	Uncertain	NA	NA
S1561	BMS-777607	yes	Axl,c-Met	Protein Tyrosine Kinase	4.38561	101.372	96.9861	No	151	513	0.4	Uncertain	1.00602	Inactive
S2845	Semaxanib (SU5416)	yes	VEGFR	Protein Tyrosine Kinase	3.84474	82.4286	78.5838	No	84.9	238	0.2	Inactive	0.997283	Inactive
S7289	PFK15	no	Others	Others	3.32641	92.0647	88.7382	No	92	260	0.5	Uncertain	0.956784	Inactive
S1378	Ruxolitinib (INCB018424)	yes	JAK	JAK/STAT	3.12164	104.62	101.499	No	107	306	0.3	Inactive	0.949862	Inactive
S1133	Alisertib (MLN8237)	no	Aurora Kinase	Cell Cycle	3.06148	47.1529	44.0914	No	153	518	0.4	Uncertain	1.05599	Inactive
S1112	SGX-523	yes	c-Met	Protein Tyrosine Kinase	3.0222	87.3671	84.3449	No	113	359	0.2	Inactive	1.1614	Inactive
S7293	ZCL278	no	Rac	Cell Cycle	2.72737	97.706	94.9786	No	157	585	0.3	Inactive	1.04908	inactive
S2913	BAY 11-7082	no	IÎºB/IKK,E2 conjugating	NF-ÎºB	2.51927	93.3771	90.8578	No	62.9	207	0.1	Inactive	1.05781	Inactive
S1005	Axitinib	yes	c-Kit,VEGFR,PDGFR	Protein Tyrosine Kinase	2.4983	77.8096	75.3113	No	132	386	0.6	Uncertain	1.34102	ABCG2 inhibitor activity
S1530	BIX 02188	no	MEK	MAPK	1.95652	104.98	103.023	No	154	427	0.4	Uncertain	1.23908	uncertain
S7332	K-Ras(G12C) inhibitor 9	no	Rho	Cell Cycle	1.92259	89.3834	87.4608	No	130	514	0.1	Inactive	1.91988	ABCG2 inhibitor activity
S1531	BIX 02189	no	MEK	MAPK	1.76696	96.2037	94.4367	No	161	441	0.5	Uncertain	1.27921	uncertain
S2226	CAL-101 (Idelalisib, GS-1101)	no	PI3K	PI3K/Akt/mTOR	1.49446	95.4442	93.9497	No	135	415	0.6	Uncertain	1.4744	ABCG2 inhibitor activity
S1489	PIK-93	no	PI3K	PI3K/Akt/mTOR	1.35262	91.519	90.1664	No	111	390	0.0	Inactive	1.04408	Inactive
S1568	PD318088	no	MEK	MAPK	1.35144	70.0242	68.6728	No	117	561	0.3	Inactive	1.0667	Inactive
S7007	MEK162 (ARRY-162, ARRY-438162)	no	MEK	MAPK	1.25397	73.7204	72.4664	No	114	441	0.3	Inactive	1.54824	ABCG2 inhibitor activity
S7368	GNE-9605	no	LRRK2	Autophagy	1.08525	98.3597	97.2744	No	121	450	0.4	Uncertain	0.91339	Inactive
S2207	PIK-293	no	PI3K	PI3K/Akt/mTOR	0.550198	94.7243	94.1741	No	136	397	0.6	Uncertain	1.14201	Inactive
S1582	H 89 2HCl	no	PKA	PI3K/Akt/mTOR	0.530771	107.639	107.108	No	151	519	0.3	Inactive	0.988023	Inactive
S2808	GDC-0068	no	Akt	PI3K/Akt/mTOR	0.137806	60.8405	60.7027	No	156	458	0.4	Uncertain	1.45049	ABCG2 inhibitor activity
S1049	Y-27632 2HCl	no	Autophagy,ROCK	Cell Cycle	0.0660443	92.0108	91.9448	No	112	320	0.0	Inactive	1.045	Inactive
S1114	JNJ-38877605	yes	c-Met	Protein Tyrosine Kinase	0.0234263	97.9944	97.971	No	112	377	0.4	Uncertain	0.975011	Inactive
S2014	BMS-265246	no	CDK	Cell Cycle	-0.745076	82.6726	83.4176	No	107	345	0.4	Uncertain	NA	NA
S1164	Lenvatinib (E7080)	yes	VEGFR	Protein Tyrosine Kinase	-0.781281	92.2456	93.0269	No	133	427	0.3	Inactive	1.06682	Inactive
S7320	TG003	no	CDK	Cell Cycle	-1.08829	94.5901	95.6784	No	83.6	249	0.2	Inactive	0.946687	Inactive
S1802	Acadesine	no	AMPK	PI3K/Akt/mTOR	-1.53076	104.361	105.892	No	73.1	258	0.0	Inactive	1.65077	ABCG2 inhibitor activity
S1107	Danusertib (PHA-739358)	ambiguous	c-RET,FGFR,Bcr-Abl,Aurora Kinase	Cell Cycle	-1.53547	52.4527	53.9882	No	158	475	0.4	Uncertain	1.69969	ABCG2 inhibitor activity
S7423	KN-93 Phosphate	no	Others	Others	-1.86053	87.2624	89.1229	No	184	599	0.3	Inactive	0.978286	Inactive
S7566	IM-12	no	GSK-3	PI3K/Akt/mTOR	-2.05349	78.7422	80.7957	No	125	377	0.2	Inactive	1.06369	Inactive
S2386	Indirubin	no	GSK-3	PI3K/Akt/mTOR	-2.36496	81.4659	83.8309	No	80	262	0.3	Inactive	1.12771	Inactive
S8009	AG-18	yes	EGFR	Protein Tyrosine Kinase	-2.44516	99.3157	101.761	No	56.7	186	0.2	Inactive	1.09413	Inactive
S1113	GSK690693	no	Akt	PI3K/Akt/mTOR	-2.54826	56.5137	59.062	No	143	425	0.3	Inactive	1.12986	Inactive
S2789	Tofacitinib (CP-690550,Tasocitinib)	yes	JAK	JAK/STAT	-3.00931	95.5272	98.5365	No	106	312	0.2	Inactive	1.07906	Inactive
S2162	AZD1480	yes	JAK	JAK/STAT	-3.03293	71.267	74.3	No	102	349	0.4	Uncertain	1.00871	inactive
S1234	AG-1024	yes	IGF-1R	Protein Tyrosine Kinase	-3.2062	89.8491	93.0553	No	88.7	305	0.4	Uncertain	1.13277	uncertain
S8002	GSK2636771	no	PI3K	PI3K/Akt/mTOR	-3.45127	90.9211	94.3723	No	127	432	0.3	Inactive	1.14396	Inactive
S2310	Honokiol	no	MEK,Akt	PI3K/Akt/mTOR	-3.47841	94.1397	97.6181	No	104	266	0.5	Uncertain	1.16308	Inactive
S1143	AG-490 (Tyrphostin B42)	yes	JAK,EGFR	Protein Tyrosine Kinase	-3.99405	93.1675	97.1615	No	97.6	294	0.2	Inactive	1.0356	Inactive
S7508	JNK Inhibitor IX	no	JNK	MAPK	-3.99484	52.5403	56.5351	No	115	332	0.2	Inactive	1.33525	uncertain
S1035	Pazopanib HCl (GW786034 HCl)	yes	VEGFR,PDGFR,c-Kit	Protein Tyrosine Kinase	-4.23568	83.1156	87.3513	No	154	474	0.4	Uncertain	1.1653	uncertain
S2391	Quercetin	ambiguous	PKC,Src,PI3K,Sirtuin	Epigenetics	-4.33674	91.5179	95.8546	No	90.3	302	0.8	Active	1.15068	uncertain
S7605	Filgotinib (GLPG0634)	yes	JAK	JAK/STAT	-4.44455	87.7194	92.1639	No	137	426	0.3	Inactive	0.973877	Inactive
S7435	AR-A014418	no	GSK-3	PI3K/Akt/mTOR	-4.74049	90.9065	95.647	No	89.7	308	0.1	Inactive	1.16831	uncertain
S1147	Barasertib (AZD1152-HQPA)	no	Aurora Kinase	Cell Cycle	-5.66845	72.0111	77.6795	No	172	508	0.6	Uncertain	1.57748	ABCG2 inhibitor activity
S1169	TGX-221	no	PI3K	PI3K/Akt/mTOR	-5.93985	90.6461	96.5859	No	130	364	0.2	Inactive	1.01388	Inactive
S8036	Butein	yes	EGFR	Protein Tyrosine Kinase	-6.01146	97.3416	103.353	No	88.4	272	0.5	Uncertain	1.47222	ABCG2 inhibitor activity
S2243	Degrasyn (WP1130)	no	DUB,Bcr-Abl	Angiogenesis	-6.53275	93.7865	100.319	No	117	384	0.2	Inactive	NA	NA
S2266	Asiatic Acid	no	p38 MAPK	MAPK	-6.97366	94.62	101.594	No	188	488	0.4	Uncertain	1.10003	uncertain
S8005	SMI-4a	no	Pim	JAK/STAT	-7.54768	90.7968	98.3445	No	64.2	273	0.1	Inactive	1.1888	uncertain
S1124	BMS-754807	yes	IGF-1R,Trk receptor,c-Met	Protein Tyrosine Kinase	-7.65397	61.9171	69.571	No	147	462	0.5	Uncertain	1.65388	ABCG2 inhibitor activity
S2870	TG100713	no	PI3K	PI3K/Akt/mTOR	-7.69309	87.1821	94.8752	No	81.9	254	0.4	Uncertain	1.27274	uncertain
S7330	6H05	no	Rho	Cell Cycle	-7.75964	95.2816	103.041	No	170	589	0.3	Inactive	1.01688	inactive
S1100	MLN8054	no	Aurora Kinase	Cell Cycle	-8.0957	56.5899	64.6856	No	135	476	0.4	Uncertain	1.65348	ABCG2 inhibitor activity
S1075	SB216763	no	GSK-3	PI3K/Akt/mTOR	-8.50136	92.4957	100.997	No	110	371	0.3	Inactive	1.86355	uncertain
S8044	BMS-345541	no	IÎºB/IKK	NF-ÎºB	-8.79242	90.3395	99.1319	No	96.2	255	0.1	Inactive	1.49654	ABCG2 inhibitor activity
S1084	Brivanib (BMS-540215)	yes	FGFR,VEGFR	Protein Tyrosine Kinase	-9.04727	83.3151	92.3623	No	119	370	0.4	Uncertain	1.15072	uncertain
S1106	OSU-03012 (AR-12)	no	PDK-1	PI3K/Akt/mTOR	-9.08568	48.2183	57.304	No	147	460	0.7	Active	1.20475	uncertain
S7565	WH-4-023	yes	Src	Angiogenesis	-9.24769	74.7051	83.9527	No	198	569	0.7	Active	1.03473	Inactive
S1008	Selumetinib (AZD6244)	no	MEK	MAPK	-9.36441	57.7938	67.1582	No	119	458	0.4	Uncertain	1.16796	uncertain
S8032	PRT062607 (P505-15, BIIB057) HCl	yes	Syk	Angiogenesis	-9.37253	89.9546	99.3271	No	142	430	0.3	Inactive	1.39102	uncertain
S2227	PIK-294	no	PI3K	PI3K/Akt/mTOR	-9.68353	85.5911	95.2746	No	168	490	0.6	Uncertain	1.14864	Inactive
S1104	GDC-0879	no	Raf	MAPK	-9.74836	95.0933	104.842	No	114	334	0.5	Uncertain	1.03716	Inactive
S1046	Vandetanib (ZD6474)	yes	VEGFR	Protein Tyrosine Kinase	-9.98454	91.7049	101.689	No	143	475	0.5	Uncertain	0.984194	Inactive
S8050	ETP-46464	no	mTOR,ATM/ATR	PI3K/Akt/mTOR	-10.3264	75.341	85.6674	No	161	471	0.5	Uncertain	1.04487	Inactive
S1066	SL-327	no	MEK	MAPK	-10.4207	65.0351	75.4558	No	96.8	335	0.3	Inactive	1.11401	Inactive
S1034	NVP-AEW541	yes	IGF-1R	Protein Tyrosine Kinase	-10.853	84.5659	95.4189	No	161	440	0.6	Uncertain	1.07108	inactive
S1094	PF-04217903	yes	c-Met	Protein Tyrosine Kinase	-11.1075	94.1939	105.301	No	120	372	0.3	Inactive	0.98503	Inactive
S1153	Roscovitine (Seliciclib,CYC202)	no	CDK	Cell Cycle	-11.578	98.0026	109.581	No	133	354	0.8	Active	1.03375	Inactive
S2134	AZD8330	no	MEK	MAPK	-11.8165	48.1639	59.9805	No	117	461	0.1	Inactive	1.05217	Inactive
S1036	PD0325901	no	MEK	MAPK	-12.6536	44.1789	56.8325	No	110	482	0.3	Inactive	1.27971	ABCG2 inhibitor activity
S1088	NVP-ADW742	yes	IGF-1R	Protein Tyrosine Kinase	-13.0197	88.5919	101.612	No	168	454	0.6	Uncertain	1.07108	Inactive
S8004	ZM 39923 HCl	yes	JAK	JAK/STAT	-13.3911	90.7749	104.166	No	141	368	0.3	Inactive	1.12043	Inactive
S1020	PD184352 (CI-1040)	no	MEK	MAPK	-13.837	66.098	79.935	No	115	479	0.2	Inactive	NA	NA
S1116	Palbociclib (PD-0332991) HCl	no	CDK	Cell Cycle	-14.1625	61.2845	75.447	No	163	484	0.4	Uncertain	1.44788	ABCG2 inhibitor activity
S1089	Refametinib (RDEA119, Bay 86-9766)	no	MEK	MAPK	-14.9265	45.6511	60.5776	No	139	572	0.3	Inactive	1.16137	Inactive
S1138	Brivanib Alaninate (BMS-582664)	yes	VEGFR,FGFR	Protein Tyrosine Kinase	-15.9455	84.0348	99.9803	No	142	441	0.4	Uncertain	1.04224	Inactive
S1017	Cediranib (AZD2171)	yes	VEGFR	Protein Tyrosine Kinase	-16.1157	78.9823	95.098	No	153	451	0.9	Active	1.11478	Inactive
S8031	NSC 23766	no	Rac	Cell Cycle	-17.225	84.3942	101.619	No	194	531	0.6	Uncertain	0.954589	inactive
S1117	Triciribine	no	Akt	PI3K/Akt/mTOR	-22.0261	75.174	97.2002	No	90.8	320	0.2	Inactive	1.21062	uncertain
