# Supplementary material for: Systematic screening identifies ABCG2 as critical factor underlying synergy of kinase inhibitors with transcriptional CDK inhibitors
Source: Breast Cancer Res. 2023 May 5;25:51. doi: 10.1186/s13058-023-01648-x (PMC10161439; doi:10.1186/s13058-023-01648-x)
Supplement: Supplementary file 5 — Additional file 5: Table S4. Differential gene expression data from RNA-sequencing upon 8 hours treatment with THZ531, lapatinib, nilotinib and combinations in Hs578T [file 13058_2023_1648_MOESM5_ESM.xlsx]

## Sheet: Nil+DMSO
EntrezID	SYMBOL	log2FoldChange	padj	GENEBIOTYPE
29850	TRPM5	-2.81056	0.444755	protein_coding
646862	RNF225	-2.46828	0.113937	protein_coding
8449	DHX16	-2.02763	0.381753	protein_coding
101927815	LOC101927815	-1.94729	0.0410213	processed_transcript
101927815	LOC101927815	-1.94729	0.0410213	lincRNA
2483	FRG1	-1.87496	0.53709	protein_coding
10628	TXNIP	-1.79665	0.000500428	protein_coding
84220	RGPD5	-1.72421	0.294139	protein_coding
5884	RAD17	-1.70265	0.555482	protein_coding
6607	SMN2	-1.6175	0.37341	protein_coding
78990	OTUB2	-1.61525	0.649628	protein_coding
57718	PPP4R4	-1.58177	0.672492	protein_coding
255167	LINC01018	-1.54511	0.00352974	lincRNA
5796	PTPRK	-1.50933	0.000210555	protein_coding
54700	RRN3	-1.45492	0.61307	protein_coding
4101	MAGEA2	-1.42954	0.321494	protein_coding
165	AEBP1	-1.40144	0.20184	protein_coding
83873	GPR61	-1.38831	0.22686	protein_coding
2629	GBA	-1.35834	0.694901	protein_coding
6845	VAMP7	-1.34758	0.527843	protein_coding
10633	RASL10A	-1.23604	0.337584	protein_coding
692084	SNORD13	-1.23147	0.521565	snoRNA
101928605	ARHGEF35-AS1	-1.17583	0.395676	antisense
266740	MAGEA2B	-1.11957	0.195861	protein_coding
55229	PANK4	-1.08702	0.776883	protein_coding
101927770	LOC101927770	-1.08701	0.538558	antisense
25837	RAB26	-1.08144	0.496853	protein_coding
89932	PAPLN	-1.06295	0.0412854	protein_coding
1022	CDK7	-1.04715	0.478589	protein_coding
2796	GNRH1	-1.0437	0.0890682	protein_coding
101927391	LOC101927391	-1.0417	0.185029	lincRNA
81571	MIR600HG	-1.02686	0.0772231	sense_intronic
10984	KCNQ1OT1	-1.0157	0.00785754	antisense
30834	ZNRD1	-1.00999	0.80723	protein_coding
266977	ADGRF1	-1.0091	0.323245	protein_coding
3991	LIPE	-1.00748	0.0829976	protein_coding
6218	RPS17	-1.00131	0.754484	protein_coding
1359	CPA3	-0.994588	0.194722	protein_coding
9595	CYTIP	-0.989691	0.075755	protein_coding
54328	GPR173	-0.980538	0.239258	protein_coding
8970	H2BC11	-0.962871	0.234432	protein_coding
387082	SUMO4	-0.952878	0.785281	protein_coding
2920	CXCL2	-0.939016	0.337826	protein_coding
647310	TEX22	-0.938594	0.129114	protein_coding
101927774	LINC00824	-0.905067	0.245487	processed_transcript
5744	PTHLH	-0.875845	0.142001	protein_coding
692085	SNORD45C	-0.856891	0.322706	protein_coding
692085	SNORD45C	-0.856891	0.322706	snoRNA
84074	QRICH2	-0.843518	0.126838	protein_coding
11251	PTGDR2	-0.82996	0.637317	protein_coding
11096	ADAMTS5	-0.821883	0.000592728	protein_coding
9727	RAB11FIP3	-0.820289	0.593496	protein_coding
10203	CALCRL	-0.813272	0.377412	protein_coding
55084	SOBP	-0.799588	0.357497	protein_coding
65123	INTS3	-0.798016	0.788452	protein_coding
692212	SNORD99	-0.795687	0.406791	snoRNA
57459	GATAD2B	-0.795336	0.466067	protein_coding
8227	AKAP17A	-0.793251	0.306527	protein_coding
3643	INSR	-0.790905	0.128141	protein_coding
81629	TSSK3	-0.776223	0.0110348	protein_coding
51555	PEX5L	-0.775714	0.171023	protein_coding
3576	CXCL8	-0.775539	0.000617833	protein_coding
7057	THBS1	-0.773921	0.000251167	protein_coding
1545	CYP1B1	-0.767241	1.5202e-07	protein_coding
146562	C16orf71	-0.764177	0.220089	protein_coding
23224	SYNE2	-0.758894	0.0748501	protein_coding
2041	EPHA1	-0.757839	0.691959	protein_coding
9495	AKAP5	-0.754428	0.35473	protein_coding
124976	SPNS2	-0.753832	0.655415	protein_coding
57096	RPGRIP1	-0.743315	0.31463	protein_coding
58516	SINHCAF	-0.742791	0.736905	protein_coding
5166	PDK4	-0.737366	0.0932595	protein_coding
54854	FAM83E	-0.735836	0.741438	protein_coding
4982	TNFRSF11B	-0.735768	0.000173743	protein_coding
286495	TTC3P1	-0.726345	0.333276	protein_coding
2921	CXCL3	-0.724595	0.461544	protein_coding
55556	ENOSF1	-0.724563	0.0829976	protein_coding
152098	ZCWPW2	-0.72282	0.337584	protein_coding
161394	SAMD15	-0.720536	0.383411	protein_coding
337873	H2BC20P	-0.720518	0.508382	pseudogene
5743	PTGS2	-0.72002	0.220089	protein_coding
124093	CCDC78	-0.718767	0.399902	protein_coding
3745	KCNB1	-0.716826	0.000706088	protein_coding
5101	PCDH9	-0.715637	0.317959	protein_coding
3620	IDO1	-0.703564	0.110324	protein_coding
644068	RPS14P3	-0.702759	0.596998	pseudogene
101926963	LOC101926963	-0.701116	0.370857	antisense
10252	SPRY1	-0.697595	0.260382	protein_coding
8623	ASMTL	-0.692273	0.86365	protein_coding
100505696	SH3BP5-AS1	-0.68998	0.434656	antisense
951	CD37	-0.680084	0.0947168	protein_coding
9510	ADAMTS1	-0.679817	0.000899376	protein_coding
26330	GAPDHS	-0.676861	0.0803991	protein_coding
9770	RASSF2	-0.676102	0.312423	protein_coding
9304	SNORD22	-0.673904	0.47514	processed_transcript
6688	SPI1	-0.671743	0.542562	protein_coding
1594	CYP27B1	-0.671107	0.43319	protein_coding
55636	CHD7	-0.668659	0.650545	protein_coding
55636	CHD7	-0.668659	0.650545	LRG_gene
652	BMP4	-0.668159	0.0373791	protein_coding
10156	RASA4	-0.666772	0.551307	protein_coding
1501	CTNND2	-0.662181	0.445664	protein_coding
667	DST	-0.660522	0.353741	protein_coding
79973	ZNF442	-0.648737	0.393476	protein_coding
8357	H3C10	-0.638673	0.443218	protein_coding
9824	ARHGAP11A	-0.637884	0.062001	protein_coding
10964	IFI44L	-0.636223	0.464026	protein_coding
653567	TMEM236	-0.6335	0.496853	protein_coding
167359	NIM1K	-0.631519	0.390715	protein_coding
129684	CNTNAP5	-0.629389	0.000242602	protein_coding
7412	VCAM1	-0.623043	0.507383	protein_coding
387763	C11orf96	-0.622729	0.703532	protein_coding
25780	RASGRP3	-0.621805	0.000264768	protein_coding
92591	ASB16	-0.619273	0.635285	protein_coding
56144	PCDHA4	-0.618575	0.53161	protein_coding
7043	TGFB3	-0.616114	0.185029	protein_coding
643376	BTBD18	-0.613456	0.698705	protein_coding
100499484	SUGT1P4-STRA6LP	-0.612567	0.42612	processed_transcript
692196	SNORD76	-0.611745	0.329417	processed_transcript
8418	CMAHP	-0.611247	0.414728	pseudogene
57214	CEMIP	-0.610999	0.00454073	protein_coding
51332	SPTBN5	-0.61	0.535591	protein_coding
6524	SLC5A2	-0.605778	0.47514	protein_coding
728463	TGFB2-AS1	-0.605183	0.620815	antisense
5176	SERPINF1	-0.604411	0.58324	protein_coding
7042	TGFB2	-0.604362	0.009153	protein_coding
257068	PLCXD2	-0.602572	0.0109418	protein_coding
101927612	RNF139-AS1	-0.60081	0.0707424	lincRNA
5089	PBX2	-0.600037	0.482818	protein_coding
4288	MKI67	-0.599004	0.703751	protein_coding
101752400	CAPN10-DT	-0.592764	0.0725131	antisense
119016	AGAP4	-0.589175	0.501125	protein_coding
91156	IGFN1	-0.588329	0.567118	protein_coding
645166	LSP1P5	-0.586736	0.814248	lincRNA
645166	LSP1P5	-0.586736	0.814248	pseudogene
692093	SNORD62B	-0.584939	0.153004	snoRNA
91543	RSAD2	-0.584227	0.722137	protein_coding
79729	SH3D21	-0.584073	0.70985	protein_coding
8339	H2BC8	-0.581692	0.692843	protein_coding
57661	PHRF1	-0.578751	0.898324	protein_coding
2678	GGT1	-0.578291	0.409398	protein_coding
284047	CCDC144B	-0.576655	0.398926	pseudogene
3299	HSF4	-0.573986	0.610362	protein_coding
1734	DIO2	-0.570827	0.507066	protein_coding
10936	GPR75	-0.57019	0.644626	protein_coding
440905	FAR2P1	-0.568741	0.584714	pseudogene
5460	POU5F1	-0.568514	0.658661	protein_coding
100130348	TMEM262	-0.565598	0.848037	protein_coding
54760	PCSK4	-0.565265	0.561904	protein_coding
84517	ACTRT3	-0.563969	0.10415	protein_coding
441263	DTX2P1-UPK3BP1-PMS2P11	-0.563294	0.306527	processed_transcript
9985	REC8	-0.562786	0.658661	protein_coding
2804	GOLGB1	-0.56145	0.658769	protein_coding
116931	MED12L	-0.557796	0.694901	protein_coding
6257	RXRB	-0.556997	0.772615	protein_coding
79633	FAT4	-0.555327	0.00261206	protein_coding
729218	LOC729218	-0.554752	0.343274	lincRNA
284266	SIGLEC15	-0.554248	0.401302	protein_coding
100506046	GAS5-AS1	-0.552989	0.462349	antisense
57507	ZNF608	-0.551987	0.373098	protein_coding
51296	SLC15A3	-0.548523	0.329722	protein_coding
7091	TLE4	-0.547105	0.0740024	protein_coding
6665	SOX15	-0.546022	0.507015	protein_coding
92162	TMEM88	-0.545689	0.802438	protein_coding
43	ACHE	-0.544171	0.666155	protein_coding
23109	DDN	-0.543432	0.612355	protein_coding
8349	H2BC21	-0.542796	0.100046	protein_coding
117153	NA	-0.537856	0.509361	protein_coding
168507	PKD1L1	-0.536539	0.291258	protein_coding
26137	ZBTB20	-0.535115	0.0137498	protein_coding
339829	CCDC39	-0.53243	0.648845	protein_coding
9189	ZBED1	-0.532223	0.418115	protein_coding
10346	TRIM22	-0.53154	0.584714	protein_coding
83758	RBP5	-0.525206	0.677486	protein_coding
64288	ZSCAN31	-0.524756	0.00333257	protein_coding
284958	NT5DC4	-0.524663	0.665281	protein_coding
2353	FOS	-0.52291	0.2643	protein_coding
57471	ERMN	-0.522318	0.306527	protein_coding
493861	EID3	-0.521603	0.647969	protein_coding
392255	GDF6	-0.520036	0.19316	protein_coding
57568	SIPA1L2	-0.519647	0.0664977	protein_coding
9120	SLC16A6	-0.519585	0.117293	protein_coding
158880	USP51	-0.518633	0.598127	protein_coding
130502	TTC32	-0.518098	0.0858948	protein_coding
100873757	RNU6-36P	-0.513164	0.926228	snRNA
970	CD70	-0.508428	0.00719108	protein_coding
101929340	LOC101929340	-0.507824	0.743829	antisense
25840	METTL7A	-0.507705	0.0829976	protein_coding
85407	NKD1	-0.50733	0.107977	protein_coding
56142	PCDHA6	-0.50568	0.652491	protein_coding
1007	CDH9	-0.505676	0.410394	protein_coding
728378	POTEF	-0.50482	0.448968	protein_coding
100130557	NFYC-AS1	-0.500823	0.673396	antisense
27239	GPR162	-0.497113	0.45707	protein_coding
645864	MAGEB17	-0.496613	0.47987	protein_coding
288	ANK3	-0.496142	0.222803	protein_coding
9353	SLIT2	-0.495468	4.89017e-05	protein_coding
23767	FLRT3	-0.494491	0.525639	protein_coding
84107	ZIC4	-0.494414	0.554076	protein_coding
1840	DTX1	-0.494355	0.690682	protein_coding
1241	LTB4R	-0.491968	0.485308	protein_coding
100128191	TMPO-AS1	-0.491337	0.0194867	antisense
147495	APCDD1	-0.490916	0.0112239	protein_coding
1063	CENPF	-0.490692	0.743841	protein_coding
79413	ZBED2	-0.488745	0.236929	protein_coding
864	RUNX3	-0.488601	0.3664	protein_coding
100996724	LOC100996724	-0.48645	0.731377	protein_coding
641648	SNORD87	-0.48602	0.687979	sense_overlapping
641648	SNORD87	-0.48602	0.687979	processed_transcript
4920	ROR2	-0.48431	0.647826	protein_coding
23457	ABCB9	-0.48311	0.613591	protein_coding
83983	TSSK6	-0.482455	0.584714	protein_coding
1062	CENPE	-0.482202	0.771244	protein_coding
7025	NR2F1	-0.482022	0.30316	protein_coding
342909	ZNF284	-0.479554	0.287418	protein_coding
8938	BAIAP3	-0.477447	0.539141	protein_coding
342892	ZNF850	-0.475526	0.681391	protein_coding
124923	RSKR	-0.474891	0.572808	protein_coding
408050	NOMO3	-0.47472	0.707762	protein_coding
94241	TP53INP1	-0.472585	0.470394	protein_coding
440028	LINC02709	-0.471629	0.166733	lincRNA
101927096	CLMAT3	-0.47151	0.765366	antisense
653220	XAGE1A	-0.470518	0.650545	protein_coding
6328	SCN3A	-0.469378	9.28704e-05	protein_coding
100507392	SENCR	-0.468896	0.285772	antisense
151121	LINC01854	-0.468695	0.4641	lincRNA
118980	SFXN2	-0.466938	0.0365184	protein_coding
283416	LINC01465	-0.466818	0.2643	protein_coding
4647	MYO7A	-0.46442	0.657875	protein_coding
124751	KRBA2	-0.463373	0.69353	protein_coding
6861	SYT5	-0.462905	0.671366	protein_coding
4776	NFATC4	-0.461985	0.00929192	protein_coding
339524	LINC01140	-0.461602	0.443019	lincRNA
283629	TSSK4	-0.460963	0.713222	protein_coding
9859	CEP170	-0.460206	0.876315	protein_coding
8613	PLPP3	-0.459983	2.86238e-05	protein_coding
100861555	LINC00565	-0.459587	0.393329	lincRNA
440823	MIAT	-0.459269	0.766766	lincRNA
161	AP2A2	-0.458797	0.261722	protein_coding
8793	TNFRSF10D	-0.458491	0.00481385	protein_coding
2977	GUCY1A2	-0.457897	0.13609	protein_coding
338799	LINC01089	-0.456933	0.0215637	lincRNA
57575	PCDH10	-0.456908	0.0966109	protein_coding
101409261	OGFR-AS1	-0.456501	0.723599	antisense
25976	TIPARP	-0.456252	0.0696137	protein_coding
80099	C7orf69	-0.455724	0.177639	protein_coding
51666	ASB4	-0.455237	0.516822	protein_coding
221981	THSD7A	-0.454799	0.336649	protein_coding
100130733	LRRC70	-0.453032	0.754352	protein_coding
116372	LYPD1	-0.451105	0.479833	protein_coding
51477	ISYNA1	-0.448923	0.693324	protein_coding
8350	H3C1	-0.448181	0.731173	protein_coding
101752399	STAG3L5P-PVRIG2P-PILRB	-0.447652	0.688273	processed_transcript
55890	GPRC5C	-0.447421	0.0109418	protein_coding
101927621	LINC01534	-0.446846	0.740567	lincRNA
84520	GON7	-0.446503	0.908193	protein_coding
10142	AKAP9	-0.445488	0.721923	protein_coding
10142	AKAP9	-0.445488	0.721923	LRG_gene
100507283	LOC100507283	-0.445307	0.668624	antisense
5252	PHF1	-0.445228	0.88593	processed_transcript
5252	PHF1	-0.445228	0.88593	protein_coding
4820	NKTR	-0.443702	0.57576	protein_coding
1591	CYP24A1	-0.442711	0.195861	protein_coding
130497	OSR1	-0.442209	0.24246	protein_coding
338811	TAFA2	-0.442177	0.409221	protein_coding
283870	BRICD5	-0.441659	0.740906	protein_coding
196	AHR	-0.441657	0.379293	protein_coding
9162	DGKI	-0.441218	0.00645109	protein_coding
7767	ZNF224	-0.441114	0.287418	protein_coding
60468	BACH2	-0.440464	0.688829	protein_coding
9501	RPH3AL	-0.438197	0.650545	protein_coding
2803	GOLGA4	-0.437921	0.750169	protein_coding
55749	CCAR1	-0.43544	0.0136813	protein_coding
153478	PLEKHG4B	-0.434818	0.511368	protein_coding
100129482	ZNF37BP	-0.433065	0.556035	pseudogene
10432	RBM14	-0.433014	0.0447841	protein_coding
220594	USP32P2	-0.432773	0.658769	pseudogene
8085	KMT2D	-0.431132	0.583414	protein_coding
651	BMP3	-0.431123	0.613859	protein_coding
10724	OGA	-0.430752	0.0242835	protein_coding
111	ADCY5	-0.430432	0.736905	protein_coding
57683	ZDBF2	-0.430303	0.0590314	protein_coding
2822	GPLD1	-0.429798	0.563119	protein_coding
10806	SDCCAG8	-0.427814	0.861046	protein_coding
286411	LINC00632	-0.427511	0.220089	protein_coding
51380	CSAD	-0.426951	0.3664	protein_coding
4917	NTN3	-0.426643	0.852049	protein_coding
101927181	NA	-0.425624	0.691808	lincRNA
401237	CASC15	-0.425471	0.774354	lincRNA
8416	ANXA9	-0.424536	0.716226	protein_coding
284697	BTBD8	-0.424089	0.635285	protein_coding
7482	WNT2B	-0.424081	0.649226	protein_coding
23491	CES3	-0.423689	0.541224	protein_coding
8503	PIK3R3	-0.422712	0.156502	protein_coding
1396	CRIP1	-0.421799	0.658661	protein_coding
8123	PWAR5	-0.421637	0.735016	sense_intronic
10003	NAALAD2	-0.421411	0.464026	protein_coding
340554	ZC3H12B	-0.419726	0.111351	protein_coding
11276	SYNRG	-0.41813	0.903759	protein_coding
9700	ESPL1	-0.417909	0.113359	protein_coding
23671	TMEFF2	-0.417003	0.32646	protein_coding
284086	NEK8	-0.416831	0.496853	protein_coding
112	ADCY6	-0.416423	0.00279225	protein_coding
221322	TBC1D32	-0.415999	0.12762	protein_coding
79054	TRPM8	-0.415439	0.637347	protein_coding
1746	DLX2	-0.415403	0.110324	protein_coding
112399	EGLN3	-0.415154	0.70196	protein_coding
51294	PCDH12	-0.414724	0.681391	protein_coding
644596	SMIM10L2B	-0.414191	0.691808	lincRNA
29116	MYLIP	-0.413927	0.158035	protein_coding
10161	LPAR6	-0.413834	0.312283	protein_coding
377677	CA13	-0.413479	0.6735	protein_coding
23352	UBR4	-0.41249	0.0504108	protein_coding
339977	LRRC66	-0.412327	0.692196	protein_coding
172	AFG3L1P	-0.412025	0.337942	pseudogene
2749	GLUD1P3	-0.409992	0.597604	pseudogene
101928602	LINC01775	-0.409424	0.77595	lincRNA
79970	ZNF767P	-0.408997	0.691808	pseudogene
343172	OR2T8	-0.408059	0.481744	protein_coding
220359	TIGD3	-0.407774	0.718021	protein_coding
118421	LINC00161	-0.407447	0.565931	lincRNA
124056	NOXO1	-0.407365	0.70177	protein_coding
643072	LOC643072	-0.40715	0.593362	antisense
645249	MNX1-AS1	-0.406756	0.485083	antisense
147687	ZNF417	-0.405063	0.398766	protein_coding
144132	DNHD1	-0.404269	0.587714	protein_coding
1750	DLX6	-0.403646	0.783245	protein_coding
2335	FN1	-0.400774	0.812972	protein_coding
440416	CCDC144NL-AS1	-0.399729	0.71116	antisense
148103	ZNF599	-0.399283	0.121188	protein_coding
2802	GOLGA3	-0.399256	0.383411	protein_coding
150776	LOC150776	-0.399123	0.620004	pseudogene
2044	EPHA5	-0.397967	0.00810027	protein_coding
654483	BOLA2B	-0.397415	0.654111	protein_coding
143686	SESN3	-0.397396	0.703274	protein_coding
644660	RAD21-AS1	-0.397092	0.416217	antisense
1850	DUSP8	-0.396854	0.839164	protein_coding
55294	FBXW7	-0.396799	0.402919	protein_coding
219790	RTKN2	-0.396635	0.0511056	protein_coding
3204	HOXA7	-0.396535	0.727678	protein_coding
130612	TMEM198	-0.39633	0.209483	protein_coding
5788	PTPRC	-0.395587	0.48955	protein_coding
9472	AKAP6	-0.395338	0.799249	protein_coding
8542	APOL1	-0.394267	0.70196	LRG_gene
8542	APOL1	-0.394267	0.70196	protein_coding
284058	KANSL1	-0.393424	0.850103	protein_coding
5727	PTCH1	-0.392057	0.429605	protein_coding
402483	LINC01000	-0.390664	0.83682	pseudogene
58508	KMT2C	-0.390312	0.70177	protein_coding
10614	HEXIM1	-0.390064	0.554412	protein_coding
100874362	HOXB-AS1	-0.389021	0.559726	antisense
283659	PRTG	-0.388926	0.68574	protein_coding
51480	VCX2	-0.388572	0.754179	protein_coding
2893	GRIA4	-0.387781	0.63365	protein_coding
79856	SNX22	-0.387738	0.736313	protein_coding
100506248	PTMAP9	-0.387381	0.689435	protein_coding
55582	KIF27	-0.386868	0.285772	protein_coding
3038	HAS3	-0.386763	0.184952	protein_coding
145483	FAM161B	-0.386394	0.212917	protein_coding
10071	MUC12	-0.386352	0.702883	protein_coding
147808	ZNF784	-0.386337	0.110373	protein_coding
27035	NOX1	-0.385655	0.754484	protein_coding
9758	FRMPD4	-0.383898	0.570775	protein_coding
8654	PDE5A	-0.383208	0.0165797	protein_coding
79733	E2F8	-0.382686	0.0701996	protein_coding
9498	SLC4A8	-0.382069	0.000195061	protein_coding
254048	UBN2	-0.381976	0.287911	protein_coding
100506674	MRPS30-DT	-0.38157	0.655415	antisense
399473	SPRED3	-0.380175	0.261722	protein_coding
399473	SPRED3	-0.380175	0.261722	lincRNA
23366	KIAA0895	-0.379995	0.430459	protein_coding
80212	CCDC92	-0.379901	0.389967	protein_coding
440270	GOLGA8B	-0.379885	0.741438	protein_coding
595101	SMG1P5	-0.379311	0.806361	pseudogene
9424	KCNK6	-0.378952	0.0413325	protein_coding
10157	AASS	-0.378251	0.0288012	protein_coding
284695	ZNF326	-0.378096	0.0500516	protein_coding
2354	FOSB	-0.37806	0.620045	protein_coding
641298	SMG1P1	-0.377982	0.781665	pseudogene
10018	BCL2L11	-0.37741	0.239258	protein_coding
57643	ZSWIM5	-0.377241	0.0130146	protein_coding
79957	PAQR6	-0.3768	0.804672	protein_coding
7474	WNT5A	-0.376432	0.202805	protein_coding
548644	POLR2J3	-0.376253	0.692241	protein_coding
55930	MYO5C	-0.375659	0.814131	protein_coding
503542	SPRN	-0.375169	0.539335	protein_coding
84440	RAB11FIP4	-0.374875	0.741438	protein_coding
84614	ZBTB37	-0.374556	0.57322	protein_coding
645644	FLJ42627	-0.373925	0.806791	antisense
51283	BFAR	-0.372479	0.780825	protein_coding
9668	ZNF432	-0.372332	0.658661	protein_coding
9052	GPRC5A	-0.371163	0.314021	protein_coding
100287171	WASHC1	-0.370638	0.220089	protein_coding
100287171	WASHC1	-0.370638	0.220089	pseudogene
400954	EML6	-0.370116	0.0742707	protein_coding
2033	EP300	-0.369817	0.70196	protein_coding
56899	ANKS1B	-0.369603	0.693324	protein_coding
728689	EIF3CL	-0.369565	0.806518	protein_coding
55231	CCDC87	-0.369131	0.787488	protein_coding
101954276	RNVU1-6	-0.367417	0.86509	snRNA
6322	SCML1	-0.366695	0.107977	protein_coding
639	PRDM1	-0.366656	0.531954	protein_coding
128153	SPATA17	-0.366358	0.744162	protein_coding
133	ADM	-0.366133	0.113937	protein_coding
56956	LHX9	-0.365236	0.57314	protein_coding
100131755	ARMCX4	-0.364981	0.30316	protein_coding
3037	HAS2	-0.364632	0.439299	protein_coding
642658	SCX	-0.364455	0.835742	protein_coding
5116	PCNT	-0.363958	0.688273	protein_coding
51313	GASK1B	-0.362817	0.0658766	protein_coding
3770	KCNJ14	-0.362813	0.488088	protein_coding
26829	RNU5E-1	-0.362717	0.870294	snRNA
2027	ENO3	-0.362661	0.481744	protein_coding
400720	ZNF772	-0.362604	0.551307	protein_coding
161779	PGBD4	-0.362562	0.4641	protein_coding
7175	TPR	-0.360812	0.774768	protein_coding
5980	REV3L	-0.360579	0.713103	protein_coding
146456	TMED6	-0.359509	0.701825	protein_coding
79104	MEG8	-0.359304	0.602997	lincRNA
285955	SPDYE1	-0.359299	0.693419	protein_coding
729288	ZNF286B	-0.359264	0.347469	protein_coding
151742	PPM1L	-0.359126	0.551307	protein_coding
1031	CDKN2C	-0.358602	0.000195061	protein_coding
157506	RDH10	-0.358262	0.00215072	protein_coding
284702	NA	-0.358116	0.509361	antisense
10826	FAXDC2	-0.357971	0.783307	protein_coding
259282	BOD1L1	-0.35792	0.852049	protein_coding
23499	MACF1	-0.357894	0.677486	protein_coding
349152	DPY19L2P2	-0.357817	0.331597	pseudogene
6043	SNORA63	-0.35733	0.752549	protein_coding
10468	FST	-0.356324	0.0839371	protein_coding
642280	ZNF876P	-0.355934	0.658661	pseudogene
6512	SLC1A7	-0.354876	0.503759	protein_coding
256764	WDR72	-0.354622	0.768376	protein_coding
283011	FLJ37201	-0.354468	0.80751	lincRNA
8313	AXIN2	-0.354132	0.391866	protein_coding
8313	AXIN2	-0.354132	0.391866	LRG_gene
148206	ZNF714	-0.354026	0.0306204	protein_coding
574029	DUSP5P1	-0.354014	0.681008	pseudogene
730051	ZNF814	-0.353866	0.514578	protein_coding
971	CD72	-0.353616	0.82619	protein_coding
54754	NUTM2F	-0.353431	0.785281	protein_coding
22832	CEP162	-0.353353	0.639877	protein_coding
9857	CEP350	-0.352805	0.693324	protein_coding
26784	SNORA64	-0.352783	0.716832	protein_coding
26784	SNORA64	-0.352783	0.716832	snoRNA
8942	KYNU	-0.352725	0.632309	protein_coding
26802	SNORD47	-0.351299	0.756094	processed_transcript
4045	LSAMP	-0.350684	0.763417	protein_coding
349075	ZNF713	-0.349773	0.624635	protein_coding
1038	CDR1	-0.349491	0.774381	protein_coding
8534	CHST1	-0.348319	0.275247	protein_coding
100616408	MIR5047	-0.347631	0.736905	protein_coding
100616408	MIR5047	-0.347631	0.736905	miRNA
55779	CFAP44	-0.347266	0.785281	protein_coding
6869	TACR1	-0.346872	0.726583	protein_coding
339479	BRINP3	-0.346162	0.0510537	protein_coding
254065	BRWD3	-0.346142	0.0242835	protein_coding
22824	HSPA4L	-0.346127	0.036852	protein_coding
84662	GLIS2	-0.345951	0.746557	protein_coding
100996693	SPEGNB	-0.345588	0.653225	protein_coding
27148	STK36	-0.345183	0.0829976	protein_coding
115361	GBP4	-0.344995	0.693324	protein_coding
90952	ESAM	-0.34463	0.480446	protein_coding
8352	H3C3	-0.343872	0.70196	protein_coding
58476	TP53INP2	-0.343246	0.0231274	protein_coding
8671	SLC4A4	-0.343067	0.00903784	protein_coding
56935	SMCO4	-0.342291	0.595872	protein_coding
203522	INTS6L	-0.342114	0.121188	protein_coding
7620	ZNF69	-0.341228	0.821869	protein_coding
64641	EBF2	-0.340601	0.363352	protein_coding
652276	LOC652276	-0.3404	0.573263	pseudogene
25832	NBPF14	-0.34022	0.832777	protein_coding
345757	FAM174A	-0.339999	0.147519	protein_coding
203430	RTL3	-0.339726	0.821511	protein_coding
7840	ALMS1	-0.339681	0.551307	protein_coding
728264	CARMN	-0.339554	0.783307	lincRNA
2780	GNAT2	-0.338998	0.632309	protein_coding
101060226	NBPF19	-0.338552	0.692241	protein_coding
23049	SMG1	-0.337966	0.0524608	protein_coding
342931	RFPL4A	-0.337633	0.745612	protein_coding
9718	ECE2	-0.337588	0.0433898	protein_coding
642517	AGAP9	-0.336678	0.753678	protein_coding
11064	CNTRL	-0.335845	0.777215	protein_coding
57561	ARRDC3	-0.334984	0.357555	protein_coding
26815	SNORD36A	-0.33473	0.731173	snoRNA
26815	SNORD36A	-0.33473	0.731173	protein_coding
646762	LOC646762	-0.334238	0.554076	pseudogene
101927550	LOC101927550	-0.334148	0.811953	antisense
389247	LOC389247	-0.332531	0.759733	antisense
445571	CBWD3	-0.332221	0.794106	protein_coding
11080	DNAJB4	-0.332074	0.379293	protein_coding
286827	TRIM59	-0.33204	0.70196	protein_coding
339512	CCDC190	-0.331786	0.168746	protein_coding
4593	MUSK	-0.331783	0.764666	protein_coding
5168	ENPP2	-0.331726	0.328391	protein_coding
388963	C2orf81	-0.331433	0.496853	protein_coding
205717	USF3	-0.330627	0.718936	protein_coding
8718	TNFRSF25	-0.330277	0.831643	protein_coding
161835	FSIP1	-0.330238	0.57576	protein_coding
26256	CABYR	-0.328911	0.236929	protein_coding
170689	ADAMTS15	-0.327212	0.759056	protein_coding
140710	SOGA1	-0.32717	0.77663	protein_coding
140707	BRI3BP	-0.327065	0.0786024	protein_coding
23670	CEMIP2	-0.326863	0.0183551	protein_coding
79930	DOK3	-0.326668	0.806121	protein_coding
8936	WASF1	-0.325807	0.210409	protein_coding
2784	GNB3	-0.325453	0.783143	protein_coding
6756	SSX1	-0.324841	0.750169	protein_coding
7554	ZNF8	-0.324036	0.81206	processed_transcript
7554	ZNF8	-0.324036	0.81206	protein_coding
163154	PRR22	-0.324031	0.630276	protein_coding
84914	ZNF587	-0.323677	0.833671	protein_coding
55507	GPRC5D	-0.323614	0.834318	protein_coding
79725	THAP9	-0.323593	0.481744	protein_coding
4035	LRP1	-0.323233	0.770341	protein_coding
1108	CHD4	-0.323207	0.30142	protein_coding
23195	MDN1	-0.322714	0.343293	protein_coding
10103	TSPAN1	-0.322706	0.798481	protein_coding
440081	DDX12P	-0.32242	0.688829	pseudogene
2195	FAT1	-0.321658	0.236929	protein_coding
7108	TM7SF2	-0.321375	0.841429	protein_coding
55870	ASH1L	-0.321029	0.642307	protein_coding
4297	KMT2A	-0.320888	0.772615	protein_coding
79962	DNAJC22	-0.320837	0.011928	protein_coding
113691	TUBA3FP	-0.320825	0.806361	pseudogene
347918	EP400P1	-0.320756	0.597371	protein_coding
79940	LINC00472	-0.32028	0.73054	lincRNA
93649	MYOCD	-0.319775	0.20184	protein_coding
23215	PRRC2C	-0.319275	0.83269	protein_coding
7516	XRCC2	-0.319128	0.46673	protein_coding
2124	EVI2B	-0.318872	0.334513	protein_coding
10418	SPON1	-0.318823	0.737678	protein_coding
10418	SPON1	-0.318823	0.737678	processed_transcript
54674	LRRN3	-0.318747	0.763691	protein_coding
8924	HERC2	-0.318475	0.0728784	protein_coding
643314	KIAA0754	-0.318242	0.580624	protein_coding
84629	TNRC18	-0.318181	0.572079	protein_coding
139735	ZFP92	-0.31762	0.658661	protein_coding
22998	LIMCH1	-0.317374	0.658173	protein_coding
6046	BRD2	-0.317369	0.930269	protein_coding
123722	FSD2	-0.317264	0.829025	protein_coding
80012	PHC3	-0.31726	0.329018	protein_coding
619279	ZNF704	-0.3171	0.483812	protein_coding
101929427	LOC101929427	-0.316588	0.843967	antisense
388335	TMEM220	-0.315736	0.741438	protein_coding
54790	TET2	-0.315709	0.806361	protein_coding
8676	STX11	-0.315545	0.611383	protein_coding
8676	STX11	-0.315545	0.611383	LRG_gene
9108	MTMR7	-0.31539	0.383882	protein_coding
29015	SLC43A3	-0.31483	0.586914	protein_coding
9667	SAFB2	-0.314616	0.496853	protein_coding
149041	RC3H1	-0.314588	0.354574	protein_coding
286207	CFAP157	-0.314507	0.620004	protein_coding
23077	MYCBP2	-0.314088	0.355445	protein_coding
159091	FAM122C	-0.313534	0.288361	protein_coding
25903	OLFML2B	-0.313142	0.148349	protein_coding
83690	CRISPLD1	-0.312099	0.57776	protein_coding
253959	RALGAPA1	-0.311913	0.0576115	protein_coding
85371	KIAA1656	-0.311322	0.850103	antisense
11227	GALNT5	-0.311252	0.0166786	protein_coding
84957	RELT	-0.311164	0.657211	protein_coding
55023	PHIP	-0.310862	0.137972	protein_coding
64084	CLSTN2	-0.310757	0.70196	protein_coding
374393	FAM111B	-0.310526	0.301585	protein_coding
54491	OTULINL	-0.309969	0.109208	protein_coding
130399	ACVR1C	-0.309806	0.496853	protein_coding
440138	ALG11	-0.309764	0.146886	protein_coding
83872	HMCN1	-0.309543	0.605918	protein_coding
84054	PCDHB19P	-0.309335	0.783307	pseudogene
100134713	NDUFB2-AS1	-0.309298	0.71841	antisense
22837	COBLL1	-0.309252	0.505089	protein_coding
2591	GALNT3	-0.308855	0.115374	protein_coding
168400	DDX53	-0.308576	0.581935	protein_coding
23105	FSTL4	-0.30843	0.658661	protein_coding
10178	TENM1	-0.308217	0.0620085	protein_coding
414189	AGAP6	-0.307817	0.693842	protein_coding
123720	WHAMM	-0.30749	0.501125	protein_coding
345651	ACTBL2	-0.307207	0.674943	protein_coding
10762	NUP50	-0.306691	0.275247	protein_coding
253650	ANKRD18A	-0.306529	0.615769	protein_coding
406968	MIR193A	-0.306403	0.900739	miRNA
375611	SLC26A5	-0.306002	0.792141	protein_coding
729096	BMS1P4	-0.305955	0.820098	processed_transcript
54863	TOR4A	-0.305844	0.554076	protein_coding
130872	AHSA2P	-0.305794	0.53668	protein_coding
10584	COLEC10	-0.305197	0.798481	protein_coding
87769	GGACT	-0.305193	0.737202	protein_coding
100288198	HMGN3-AS1	-0.305101	0.667486	antisense
79625	NDNF	-0.305053	0.0707424	protein_coding
90768	TENM3-AS1	-0.304459	0.00786858	antisense
51804	SIX4	-0.304437	0.61641	protein_coding
101926888	RALY-AS1	-0.303804	0.707762	lincRNA
7402	UTRN	-0.303716	0.582526	protein_coding
2186	BPTF	-0.303686	0.821869	protein_coding
79696	ZC2HC1C	-0.303279	0.832777	protein_coding
56978	PRDM8	-0.303235	0.38224	protein_coding
199221	DZIP1L	-0.302773	0.563119	protein_coding
283450	HECTD4	-0.302734	0.487383	protein_coding
54891	INO80D	-0.302563	0.648778	protein_coding
2903	GRIN2A	-0.302477	0.65724	protein_coding
10800	CYSLTR1	-0.302424	0.801045	protein_coding
3909	LAMA3	-0.302415	0.647826	protein_coding
386724	AMIGO3	-0.300908	0.705812	protein_coding
85460	ZNF518B	-0.300824	0.690682	protein_coding
64798	DEPTOR	-0.300161	0.00853021	protein_coding
196528	ARID2	-0.299489	0.620815	protein_coding
4325	MMP16	-0.29937	0.0532823	protein_coding
285074	LOC285074	-0.298891	0.536173	pseudogene
4330	MN1	-0.298792	0.819755	protein_coding
7020	TFAP2A	-0.298667	0.620004	protein_coding
56829	ZC3HAV1	-0.297688	0.0616891	protein_coding
3908	LAMA2	-0.297616	0.834318	LRG_gene
3908	LAMA2	-0.297616	0.834318	protein_coding
79776	ZFHX4	-0.297538	0.669455	protein_coding
114819	CROCCP3	-0.296953	0.842564	pseudogene
100128568	LOC100128568	-0.29661	0.81206	antisense
116444	GRIN3B	-0.296497	0.753305	protein_coding
9252	RPS6KA5	-0.296461	0.256526	protein_coding
54576	UGT1A8	-0.296353	0.688273	protein_coding
57555	NLGN2	-0.296168	0.195578	protein_coding
860	RUNX2	-0.295511	0.61641	protein_coding
8526	DGKE	-0.295406	0.0242835	protein_coding
3169	FOXA1	-0.295292	0.644269	protein_coding
2328	FMO3	-0.295091	0.727583	protein_coding
55384	MEG3	-0.294986	0.378329	lincRNA
84665	MYPN	-0.294852	0.21242	LRG_gene
84665	MYPN	-0.294852	0.21242	protein_coding
79834	PEAK1	-0.294772	0.489822	protein_coding
23112	TNRC6B	-0.294332	0.692123	protein_coding
91151	TIGD7	-0.294058	0.669382	protein_coding
91584	PLXNA4	-0.293969	0.864041	protein_coding
1004	CDH6	-0.293763	0.13245	protein_coding
79598	CEP97	-0.293723	0.435904	protein_coding
84832	ANKRD36BP1	-0.293705	0.648625	pseudogene
27242	TNFRSF21	-0.293615	0.00139928	protein_coding
131583	FAM43A	-0.29349	0.195861	protein_coding
10642	IGF2BP1	-0.293439	0.770341	protein_coding
10371	SEMA3A	-0.293348	0.00464774	protein_coding
8927	BSN	-0.293297	0.690682	protein_coding
57016	AKR1B10	-0.293204	0.620045	protein_coding
503569	RGMB-AS1	-0.292996	0.798236	antisense
84376	HOOK3	-0.29287	0.464026	protein_coding
26470	SEZ6L2	-0.292354	0.799249	protein_coding
253039	CUTALP	-0.292085	0.478261	antisense
84159	ARID5B	-0.291922	0.659683	protein_coding
51385	ZNF589	-0.291884	0.671851	protein_coding
3221	HOXC4	-0.291427	0.47514	protein_coding
283314	C1RL-AS1	-0.291101	0.780598	antisense
1830	DSG3	-0.291074	0.529712	protein_coding
51364	ZMYND10	-0.290647	0.742854	protein_coding
6813	STXBP2	-0.290634	0.836077	LRG_gene
6813	STXBP2	-0.290634	0.836077	protein_coding
4005	LMO2	-0.290171	0.318433	protein_coding
63035	BCORL1	-0.290159	0.691959	protein_coding
55599	RNPC3	-0.290121	0.12762	protein_coding
50636	ANO7	-0.290113	0.742362	protein_coding
9928	KIF14	-0.289901	0.373098	protein_coding
138311	DIPK1B	-0.289776	0.840588	protein_coding
23213	SULF1	-0.289685	0.702537	protein_coding
130557	ZNF513	-0.289684	0.671921	protein_coding
57405	SPC25	-0.289388	0.667486	protein_coding
10811	NOXA1	-0.289375	0.851052	protein_coding
3398	ID2	-0.289142	0.117293	protein_coding
196264	MPZL3	-0.289047	0.23192	protein_coding
627	BDNF	-0.288302	0.572079	protein_coding
4939	OAS2	-0.288208	0.665281	protein_coding
80311	KLHL15	-0.288055	0.596471	protein_coding
221079	ARL5B	-0.287874	0.55271	protein_coding
8867	SYNJ1	-0.287677	0.196246	protein_coding
25836	NIPBL	-0.28763	0.8378	protein_coding
55805	LRP2BP	-0.287516	0.692241	protein_coding
146880	ARHGAP27P1	-0.2873	0.60358	processed_transcript
147949	ZNF583	-0.286915	0.798481	protein_coding
284900	TTC28-AS1	-0.286903	0.57576	processed_transcript
7675	ZNF121	-0.286742	0.70196	protein_coding
114928	GPRASP2	-0.286693	0.836953	protein_coding
285116	AHCTF1P1	-0.286543	0.693324	pseudogene
57035	RSRP1	-0.286359	0.347469	protein_coding
79846	CFAP69	-0.286338	0.637317	protein_coding
53836	GPR87	-0.286332	0.730473	protein_coding
221584	ZSCAN12P1	-0.286043	0.809928	pseudogene
140735	DYNLL2	-0.285993	0.0940424	protein_coding
56113	PCDHGA2	-0.285938	0.707762	protein_coding
10202	DHRS2	-0.285469	0.0985818	protein_coding
157247	NA	-0.285245	0.655415	pseudogene
9774	BCLAF1	-0.285137	0.381794	protein_coding
3964	LGALS8	-0.284986	0.453421	protein_coding
101928596	LOC101928596	-0.284919	0.594557	antisense
55137	FIGN	-0.28478	0.619454	protein_coding
23067	SETD1B	-0.284625	0.669017	protein_coding
84226	C2orf16	-0.284605	0.697452	protein_coding
3054	HCFC1	-0.284562	0.691326	protein_coding
677838	SNORA61	-0.284425	0.593419	antisense
5157	PDGFRL	-0.284347	0.715223	protein_coding
3222	HOXC5	-0.284112	0.663402	protein_coding
3222	HOXC5	-0.284112	0.663402	processed_transcript
23704	KCNE4	-0.283883	0.526777	protein_coding
579	NKX3-2	-0.283642	0.851052	protein_coding
100506007	RTCA-AS1	-0.283527	0.819663	antisense
284309	ZNF776	-0.283173	0.160642	protein_coding
675	BRCA2	-0.283116	0.582526	LRG_gene
675	BRCA2	-0.283116	0.582526	protein_coding
56995	TULP4	-0.283	0.527877	protein_coding
23252	OTUD3	-0.282996	0.733956	protein_coding
285966	TCAF2	-0.282963	0.659683	protein_coding
607	BCL9	-0.282083	0.637015	protein_coding
100506469	TMEM147-AS1	-0.28126	0.496853	antisense
5451	POU2F1	-0.280556	0.567118	protein_coding
339201	ASB16-AS1	-0.279829	0.671366	antisense
114821	ZBED9	-0.279736	0.863338	protein_coding
55088	CCDC186	-0.279608	0.652491	protein_coding
22853	LMTK2	-0.279579	0.680711	protein_coding
115950	ZNF653	-0.279119	0.74258	protein_coding
54877	ZCCHC2	-0.278893	0.697594	protein_coding
1303	COL12A1	-0.278719	0.814131	protein_coding
63895	PIEZO2	-0.27864	0.0291052	protein_coding
538	ATP7A	-0.278302	0.0143506	protein_coding
159090	FAM122B	-0.278009	0.00787029	protein_coding
23253	ANKRD12	-0.27775	0.873131	protein_coding
414245	DNAJC9-AS1	-0.27747	0.837652	antisense
100505648	RAD51-AS1	-0.277235	0.841629	processed_transcript
26049	FAM169A	-0.276755	0.43319	protein_coding
9935	MAFB	-0.276663	0.432176	protein_coding
9321	TRIP11	-0.276636	0.597247	protein_coding
268	AMH	-0.276308	0.743019	protein_coding
23543	RBFOX2	-0.276287	0.858635	protein_coding
3107	HLA-C	-0.27601	0.780825	protein_coding
6857	SYT1	-0.275996	0.179369	protein_coding
84765	ZNF577	-0.275956	0.827172	protein_coding
51104	ABHD17B	-0.275827	0.555482	protein_coding
115004	CGAS	-0.275144	0.500096	protein_coding
137872	ADHFE1	-0.275085	0.863338	protein_coding
55279	ZNF654	-0.27478	0.551307	protein_coding
401509	ZNF658B	-0.274768	0.733956	pseudogene
4301	AFDN	-0.274648	0.654246	protein_coding
2116	ETV2	-0.27427	0.679694	protein_coding
285943	HOXA-AS2	-0.273814	0.731623	antisense
10447	FAM3C	-0.273346	0.0786228	protein_coding
84948	TIGD5	-0.27324	0.746122	protein_coding
65263	PYCR3	-0.272873	0.929013	protein_coding
55000	TUG1	-0.272777	0.0193932	antisense
116986	AGAP2	-0.272206	0.715223	3prime_overlapping_ncrna
116986	AGAP2	-0.272206	0.715223	protein_coding
317	APAF1	-0.272138	0.444755	protein_coding
100505679	UBE2Q2L	-0.272115	0.85821	protein_coding
898	CCNE1	-0.272113	0.588489	protein_coding
4435	CITED1	-0.271831	0.687305	protein_coding
26148	NA	-0.271682	0.72978	protein_coding
8744	TNFSF9	-0.271674	0.110373	protein_coding
132158	GLYCTK	-0.271654	0.658661	protein_coding
83756	TAS1R3	-0.271373	0.77663	protein_coding
23513	SCRIB	-0.27052	0.927151	protein_coding
100129543	ZNF730	-0.270491	0.841629	protein_coding
10725	NFAT5	-0.270247	0.681871	protein_coding
51454	GULP1	-0.270236	0.236535	protein_coding
9898	UBAP2L	-0.269954	0.0261663	protein_coding
29994	BAZ2B	-0.26989	0.651304	protein_coding
56946	EMSY	-0.269772	0.548654	protein_coding
54876	DCAF16	-0.26943	0.844719	protein_coding
1953	MEGF6	-0.268932	0.83269	protein_coding
84809	CROCCP2	-0.26887	0.693324	lincRNA
8289	ARID1A	-0.268794	0.819663	protein_coding
81027	TUBB1	-0.26817	0.79752	protein_coding
1374	CPT1A	-0.268141	0.677486	protein_coding
51559	NT5DC3	-0.268077	0.620815	protein_coding
84458	LCOR	-0.267859	0.639524	protein_coding
10075	HUWE1	-0.267853	0.333276	protein_coding
55534	MAML3	-0.267667	0.805445	protein_coding
196872	LINC00638	-0.267661	0.362035	lincRNA
3017	H2BC5	-0.267397	0.666155	protein_coding
728558	ENTPD1-AS1	-0.266901	0.832777	antisense
25806	VAX2	-0.266829	0.485584	protein_coding
79832	QSER1	-0.26663	0.539245	protein_coding
130340	AP1S3	-0.266506	0.620045	protein_coding
101928489	LOC101928489	-0.266344	0.744558	antisense
5172	SLC26A4	-0.266146	0.806211	protein_coding
260425	MAGI3	-0.265835	0.649705	protein_coding
79618	HMBOX1	-0.265608	0.594642	protein_coding
23013	SPEN	-0.265442	0.826228	protein_coding
2342	FNTB	-0.265363	0.395676	protein_coding
6421	SFPQ	-0.265302	0.209483	protein_coding
131544	CRYBG3	-0.265024	0.527843	protein_coding
23632	CA14	-0.264659	0.7716	protein_coding
9704	DHX34	-0.264369	0.204527	protein_coding
65109	UPF3B	-0.263532	0.73197	protein_coding
160851	DGKH	-0.26348	0.446613	protein_coding
147968	CAPN12	-0.263351	0.787852	protein_coding
440093	H3-5	-0.263147	0.482641	protein_coding
23314	SATB2	-0.263007	0.543753	protein_coding
7442	TRPV1	-0.262988	0.837833	protein_coding
5793	PTPRG	-0.262748	0.311437	protein_coding
100289388	KCTD21-AS1	-0.262192	0.843967	antisense
11113	CIT	-0.262179	0.691959	protein_coding
51585	PCF11	-0.262076	0.555679	protein_coding
10224	ZNF443	-0.262074	0.718468	protein_coding
10210	TOPORS	-0.261555	0.701078	protein_coding
730091	LINC00886	-0.261529	0.300705	lincRNA
54620	FBXL19	-0.261516	0.384882	protein_coding
79442	LRRC2	-0.261474	0.692241	protein_coding
9369	NRXN3	-0.261428	0.74586	protein_coding
84674	CARD6	-0.260988	0.700778	protein_coding
140609	NEK7	-0.260968	0.4641	protein_coding
10602	CDC42EP3	-0.260948	0.613859	protein_coding
200576	PIKFYVE	-0.260766	0.183172	protein_coding
3902	LAG3	-0.260623	0.884723	protein_coding
55159	RFWD3	-0.260535	0.110324	protein_coding
58499	ZNF462	-0.260468	0.795408	protein_coding
2752	GLUL	-0.260314	0.152968	protein_coding
4144	MAT2A	-0.260083	0.317897	protein_coding
56114	PCDHGA1	-0.260022	0.336649	protein_coding
6924	ELOA	-0.259759	0.278774	protein_coding
284371	ZNF841	-0.259563	0.750169	protein_coding
200205	IBA57	-0.259334	0.714494	protein_coding
2906	GRIN2D	-0.259185	0.379649	protein_coding
339665	SLC35E4	-0.259043	0.308621	protein_coding
11076	TPPP	-0.258906	0.806791	protein_coding
23060	ZNF609	-0.258889	0.810055	protein_coding
90226	UCN2	-0.258687	0.863869	protein_coding
50937	CDON	-0.25865	0.418455	protein_coding
440145	MZT1	-0.258612	0.674993	protein_coding
163259	DENND2C	-0.258462	0.621551	protein_coding
57097	PARP11	-0.258425	0.222803	protein_coding
222865	TMEM130	-0.258063	0.635285	protein_coding
8411	EEA1	-0.258023	0.694901	protein_coding
148534	TLCD4	-0.257829	0.552538	protein_coding
6996	TDG	-0.257815	0.289925	protein_coding
100113393	SNORD12B	-0.25757	0.850829	snoRNA
196743	PAOX	-0.257568	0.539245	protein_coding
283624	LINC00641	-0.257487	0.202805	processed_transcript
79609	VCPKMT	-0.257482	0.443019	protein_coding
645676	ASH1L-AS1	-0.257397	0.803771	processed_transcript
85459	CEP295	-0.257233	0.658661	protein_coding
3133	HLA-E	-0.256787	0.89078	protein_coding
1154	CISH	-0.256592	0.640149	protein_coding
57690	TNRC6C	-0.256392	0.816344	protein_coding
8398	PLA2G6	-0.256268	0.606571	protein_coding
113277	TMEM106A	-0.256225	0.402919	protein_coding
81832	NETO1	-0.255986	0.379649	protein_coding
51043	ZBTB7B	-0.255674	0.228412	protein_coding
93164	HTR7P1	-0.255633	0.691808	pseudogene
56987	BBX	-0.255624	0.145954	protein_coding
117166	WFIKKN1	-0.255465	0.851052	protein_coding
3110	MNX1	-0.255119	0.620004	protein_coding
1027	CDKN1B	-0.25471	0.218994	protein_coding
23001	WDFY3	-0.254573	0.144727	protein_coding
4763	NF1	-0.254456	0.0262766	protein_coding
4763	NF1	-0.254456	0.0262766	LRG_gene
54880	BCOR	-0.254381	0.741313	protein_coding
10180	RBM6	-0.253912	0.563437	protein_coding
167227	DCP2	-0.253724	0.522314	protein_coding
23360	FNBP4	-0.253329	0.47514	protein_coding
9931	HELZ	-0.25304	0.417242	protein_coding
2801	GOLGA2	-0.252882	0.555013	protein_coding
10004	NAALADL1	-0.252739	0.930675	protein_coding
80333	KCNIP4	-0.252713	0.719189	protein_coding
1832	DSP	-0.252512	0.814131	protein_coding
6405	SEMA3F	-0.251174	0.509627	protein_coding
1387	CREBBP	-0.251172	0.824097	protein_coding
100996712	SRGAP2D	-0.25102	0.539141	protein_coding
100287177	EML2-AS1	-0.250153	0.759056	protein_coding
100287082	GACAT2	-0.249914	0.873911	antisense
126017	ZNF813	-0.24984	0.644626	protein_coding
85378	TUBGCP6	-0.249761	0.300631	protein_coding
55205	ZNF532	-0.249454	0.688613	protein_coding
5978	REST	-0.249418	0.814248	protein_coding
89797	NAV2	-0.249269	0.818841	protein_coding
10194	TSHZ1	-0.248885	0.833394	protein_coding
378938	MALAT1	-0.248677	0.736313	lincRNA
54885	TBC1D8B	-0.248652	0.158093	protein_coding
644794	LINC02604	-0.248419	0.850165	lincRNA
8013	NR4A3	-0.248416	0.686236	protein_coding
100289678	ZNF783	-0.248412	0.72227	protein_coding
55628	ZNF407	-0.24834	0.691808	protein_coding
114803	MYSM1	-0.248334	0.390715	protein_coding
5295	PIK3R1	-0.248325	0.716226	protein_coding
100381270	ZBED6	-0.24781	0.710421	protein_coding
100506621	LINC01279	-0.24765	0.501125	lincRNA
993	CDC25A	-0.24756	0.692241	protein_coding
55729	ATF7IP	-0.247536	0.658661	protein_coding
89801	PPP1R3F	-0.247436	0.580099	protein_coding
55721	IQCC	-0.247219	0.705812	protein_coding
56123	PCDHB13	-0.247131	0.306527	protein_coding
4214	MAP3K1	-0.24704	0.743252	protein_coding
23131	GPATCH8	-0.247008	0.762977	protein_coding
3589	IL11	-0.246866	0.496853	protein_coding
472	ATM	-0.246717	0.0338452	protein_coding
472	ATM	-0.246717	0.0338452	LRG_gene
83856	FSD1L	-0.246643	0.568437	protein_coding
5930	RBBP6	-0.246439	0.658173	protein_coding
57448	BIRC6	-0.246418	0.193405	protein_coding
79883	PODNL1	-0.246404	0.724442	protein_coding
1368	CPM	-0.246209	0.539869	protein_coding
57082	KNL1	-0.246173	0.71505	protein_coding
23097	CDK19	-0.246156	0.0429078	protein_coding
7857	SCG2	-0.245806	0.661337	protein_coding
6091	ROBO1	-0.245742	0.624635	protein_coding
92292	GLYATL1	-0.245617	0.832156	protein_coding
60436	TGIF2	-0.245488	0.509627	protein_coding
1052	CEBPD	-0.245428	0.464026	protein_coding
26040	SETBP1	-0.245212	0.766766	protein_coding
122970	ACOT4	-0.245149	0.759733	protein_coding
374354	NHLRC2	-0.244917	0.251741	protein_coding
718	C3	-0.244604	0.88875	protein_coding
718	C3	-0.244604	0.88875	LRG_gene
25878	MXRA5	-0.244567	0.692241	protein_coding
285313	IGSF10	-0.244449	0.814131	protein_coding
285908	LINC00174	-0.244399	0.873131	lincRNA
90204	ZSWIM1	-0.244264	0.9035	protein_coding
79893	GGNBP2	-0.244244	0.859154	protein_coding
285172	FAM126B	-0.244148	0.503563	protein_coding
6668	SP2	-0.243981	0.362582	protein_coding
9475	ROCK2	-0.243745	0.806361	protein_coding
732253	TDRG1	-0.24369	0.264466	antisense
6712	SPTBN2	-0.243571	0.786015	protein_coding
22943	DKK1	-0.243234	0.501125	protein_coding
54487	DGCR8	-0.242793	0.658661	protein_coding
23135	KDM6B	-0.242756	0.819802	protein_coding
22858	ICK	-0.24223	0.358652	protein_coding
692058	SNORD11	-0.242215	0.870294	snoRNA
101929767	LOC101929767	-0.242193	0.799518	lincRNA
64101	LRRC4	-0.241774	0.841334	protein_coding
6093	ROCK1	-0.241531	0.680711	protein_coding
1942	EFNA1	-0.241529	0.834116	protein_coding
8729	GBF1	-0.241247	0.253082	protein_coding
26768	SNORA73B	-0.240816	0.863731	snoRNA
283932	FBXL19-AS1	-0.240766	0.78146	antisense
7399	USH2A	-0.240172	0.539141	protein_coding
7355	SLC35A2	-0.240133	0.240758	protein_coding
148229	ATP8B3	-0.240051	0.693324	protein_coding
84162	KIAA1109	-0.239963	0.337584	protein_coding
55835	CENPJ	-0.239869	0.736313	protein_coding
314	AOC2	-0.239314	0.851091	protein_coding
56131	PCDHB4	-0.239313	0.345774	protein_coding
8792	TNFRSF11A	-0.239201	0.595025	LRG_gene
8792	TNFRSF11A	-0.239201	0.595025	protein_coding
5076	PAX2	-0.239185	0.692241	protein_coding
2697	GJA1	-0.239048	0.106827	protein_coding
200197	TMEM51-AS1	-0.239011	0.815676	processed_transcript
7006	TEC	-0.239006	0.767832	protein_coding
64599	GIGYF1	-0.238967	0.861768	protein_coding
10769	PLK2	-0.238886	0.142652	protein_coding
6304	SATB1	-0.238875	0.285135	protein_coding
163049	ZNF791	-0.238874	0.595025	protein_coding
79632	FAM184A	-0.238862	0.688829	protein_coding
4849	CNOT3	-0.238753	0.698705	protein_coding
51171	HSD17B14	-0.238249	0.873911	protein_coding
677777	SCARNA12	-0.238191	0.851052	snoRNA
23035	PHLPP2	-0.238093	0.645142	protein_coding
253430	IPMK	-0.237923	0.630276	protein_coding
6294	SAFB	-0.237424	0.812972	protein_coding
5430	POLR2A	-0.237325	0.706406	protein_coding
65125	WNK1	-0.237177	0.722137	protein_coding
64081	PBLD	-0.23715	0.453075	protein_coding
23133	PHF8	-0.237042	0.130134	protein_coding
51761	ATP8A2	-0.23661	0.770341	protein_coding
84197	POMK	-0.236596	0.692123	protein_coding
692063	SNORA32	-0.236383	0.834318	protein_coding
692063	SNORA32	-0.236383	0.834318	snoRNA
5924	RASGRF2	-0.235876	0.806361	protein_coding
4212	MEIS2	-0.235691	0.561204	protein_coding
23592	LEMD3	-0.23548	0.669721	protein_coding
9753	ZSCAN12	-0.235377	0.693324	protein_coding
100506365	OTUD6B-AS1	-0.235373	0.0982279	antisense
11176	BAZ2A	-0.235342	0.694901	protein_coding
2925	GRPR	-0.235011	0.395676	protein_coding
23361	ZNF629	-0.234825	0.726745	protein_coding
163859	SDE2	-0.234577	0.657875	protein_coding
81575	APOLD1	-0.234344	0.373098	protein_coding
84181	CHD6	-0.234187	0.641282	protein_coding
207063	DHRSX	-0.234147	0.966618	protein_coding
54629	MINDY2	-0.234043	0.496853	protein_coding
23211	ZC3H4	-0.234003	0.751802	protein_coding
348801	LNP1	-0.233669	0.522784	protein_coding
53335	BCL11A	-0.233599	0.821436	protein_coding
10802	SEC24A	-0.233562	0.372667	protein_coding
56104	PCDHGB1	-0.233524	0.671117	protein_coding
286223	C9orf47	-0.233444	0.815863	protein_coding
84913	ATOH8	-0.233355	0.597166	protein_coding
79230	ZNF557	-0.233145	0.754352	protein_coding
4926	NUMA1	-0.233011	0.788452	protein_coding
1657	DMXL1	-0.232886	0.0156688	protein_coding
54825	CDHR2	-0.232816	0.851052	protein_coding
101927900	LINC01477	-0.232679	0.831643	lincRNA
57472	CNOT6	-0.232646	0.573096	protein_coding
115207	KCTD12	-0.232399	0.363352	protein_coding
55714	TENM3	-0.232178	0.143141	protein_coding
643180	CCT6P3	-0.232109	0.882185	pseudogene
10112	KIF20A	-0.23173	0.0686648	protein_coding
389677	RBM12B	-0.231425	0.710573	protein_coding
546	ATRX	-0.231324	0.736313	protein_coding
1870	E2F2	-0.231146	0.750169	protein_coding
11120	BTN2A1	-0.230931	0.0287328	protein_coding
9583	ENTPD4	-0.230902	0.032791	protein_coding
284349	ZNF283	-0.230752	0.765366	protein_coding
84446	BRSK1	-0.230556	0.433646	protein_coding
26960	NBEA	-0.230473	0.395676	protein_coding
9882	TBC1D4	-0.230215	0.240081	protein_coding
3205	HOXA9	-0.23019	0.620045	protein_coding
83595	SOX7	-0.229964	0.880131	protein_coding
127255	LRRIQ3	-0.229677	0.806791	protein_coding
11238	CA5B	-0.229674	0.730229	protein_coding
692073	SNORA16A	-0.229491	0.874951	antisense
349114	LINC00265	-0.229255	0.77147	lincRNA
4281	MID1	-0.229217	0.112906	protein_coding
100507564	LOC100507564	-0.229214	0.750169	antisense
7351	UCP2	-0.229163	0.849687	protein_coding
25890	ABI3BP	-0.229075	0.886643	protein_coding
10808	HSPH1	-0.228908	0.307237	protein_coding
414236	C10orf55	-0.22884	0.579994	protein_coding
27327	TNRC6A	-0.228836	0.830094	protein_coding
4660	PPP1R12B	-0.228818	0.67354	protein_coding
154007	SNRNP48	-0.228735	0.453421	protein_coding
199800	ADM5	-0.22856	0.806361	protein_coding
400550	FENDRR	-0.228418	0.718936	lincRNA
125111	GJD3	-0.228316	0.692241	protein_coding
9866	TRIM66	-0.228266	0.577545	protein_coding
51132	RLIM	-0.2277	0.693324	protein_coding
340485	ACER2	-0.227667	0.693324	protein_coding
1820	ARID3A	-0.227582	0.715223	protein_coding
7761	ZNF214	-0.227447	0.717116	protein_coding
4851	NOTCH1	-0.227316	0.708168	protein_coding
202	CRYBG1	-0.227053	0.148075	protein_coding
6790	AURKA	-0.227008	0.674491	protein_coding
79812	MMRN2	-0.226953	0.62288	protein_coding
4622	MYH4	-0.226949	0.832519	protein_coding
3306	HSPA2	-0.226825	0.702952	protein_coding
139886	SPIN4	-0.226717	0.773307	protein_coding
164832	LONRF2	-0.226688	0.727583	protein_coding
166614	DCLK2	-0.226655	0.42612	protein_coding
340481	ZDHHC21	-0.226499	0.478749	protein_coding
100129250	SMIM27	-0.226352	0.789965	antisense
54805	CNNM2	-0.226227	0.535358	protein_coding
3084	NRG1	-0.226201	0.00293161	protein_coding
84807	NFKBID	-0.226003	0.771982	protein_coding
3776	KCNK2	-0.225846	0.424535	protein_coding
27115	PDE7B	-0.225811	0.666155	protein_coding
150967	LINC01963	-0.225632	0.260382	lincRNA
26043	UBXN7	-0.225614	0.658661	protein_coding
10278	EFS	-0.22559	0.598127	protein_coding
85028	SNHG12	-0.225455	0.620004	antisense
79839	CCDC102B	-0.225351	0.742853	protein_coding
400027	LINC00938	-0.225338	0.289428	lincRNA
6872	TAF1	-0.225326	0.359492	protein_coding
1795	DOCK3	-0.224812	0.745612	protein_coding
51696	HECA	-0.224715	0.766142	protein_coding
53353	LRP1B	-0.224662	0.716226	protein_coding
91355	LRP5L	-0.2245	0.908193	protein_coding
2074	ERCC6	-0.224211	0.485615	protein_coding
2074	ERCC6	-0.224211	0.485615	LRG_gene
116236	ABHD15	-0.224054	0.32646	protein_coding
9295	SRSF11	-0.223537	0.0960927	protein_coding
3224	HOXC8	-0.223358	0.693324	protein_coding
8880	FUBP1	-0.223105	0.220912	protein_coding
63925	ZNF335	-0.223076	0.741438	protein_coding
284992	CCDC150	-0.223056	0.825366	protein_coding
6241	RRM2	-0.222651	0.446613	protein_coding
2535	FZD2	-0.222519	0.46766	protein_coding
23024	PDZRN3	-0.222048	0.691959	protein_coding
22807	IKZF2	-0.221946	0.655546	protein_coding
6092	ROBO2	-0.221933	0.0135465	protein_coding
100129387	GABPB1-AS1	-0.221748	0.722132	processed_transcript
90007	MIDN	-0.221668	0.750169	protein_coding
100132288	TEKT4P2	-0.221061	0.857802	pseudogene
10335	MRVI1	-0.220918	0.234562	protein_coding
10794	ZNF460	-0.220815	0.669993	protein_coding
63901	FAM111A	-0.220592	0.358652	protein_coding
4905	NSF	-0.220352	0.833683	protein_coding
57552	NCEH1	-0.220297	0.135808	protein_coding
8648	NCOA1	-0.219951	0.50997	protein_coding
6992	PPP1R11	-0.21991	0.769859	protein_coding
49855	SCAPER	-0.219826	0.625799	protein_coding
155435	RBM33	-0.21979	0.703708	protein_coding
56129	PCDHB7	-0.219686	0.195861	protein_coding
441307	HRAT92	-0.219637	0.784036	lincRNA
255512	TOLLIP-AS1	-0.219396	0.724522	antisense
6651	SON	-0.21937	0.658661	protein_coding
57089	ENTPD7	-0.219304	0.4641	protein_coding
84851	TRIM52	-0.219165	0.741976	protein_coding
80207	OPA3	-0.219162	0.739543	protein_coding
3625	INHBB	-0.219116	0.551307	protein_coding
3696	ITGB8	-0.218883	0.516822	protein_coding
64768	IPPK	-0.218602	0.617934	protein_coding
7855	FZD5	-0.218503	0.772615	protein_coding
1946	EFNA5	-0.218473	0.698705	protein_coding
51366	UBR5	-0.218282	0.579994	protein_coding
1875	E2F5	-0.21824	0.697539	protein_coding
100132987	LINC00856	-0.218158	0.780825	lincRNA
8825	LIN7A	-0.218013	0.390539	protein_coding
285527	FRYL	-0.218003	0.0607223	protein_coding
100101267	POM121C	-0.21798	0.652491	protein_coding
6671	SP4	-0.217922	0.693324	protein_coding
100289373	UBAC2-AS1	-0.217244	0.824484	lincRNA
81573	ANKRD13C	-0.217214	0.143924	protein_coding
84793	FOXD2-AS1	-0.217195	0.702883	antisense
100499183	BAALC-AS1	-0.217162	0.814248	antisense
23262	PPIP5K2	-0.217019	0.250005	protein_coding
26003	GORASP2	-0.216785	0.0485919	protein_coding
3012	H2AC8	-0.216783	0.858635	protein_coding
197320	ZNF778	-0.216617	0.617795	protein_coding
197320	ZNF778	-0.216617	0.617795	LRG_gene
3658	IREB2	-0.216453	0.444923	protein_coding
79788	ZNF665	-0.216446	0.870294	protein_coding
7227	TRPS1	-0.216379	0.800427	protein_coding
200424	TET3	-0.216331	0.869672	protein_coding
9883	POM121	-0.216297	0.722897	protein_coding
27152	INTU	-0.216045	0.658661	protein_coding
493812	HCG11	-0.215861	0.507383	lincRNA
283131	NEAT1	-0.215711	0.806798	lincRNA
6263	RYR3	-0.215406	0.684238	protein_coding
6584	SLC22A5	-0.215328	0.235241	protein_coding
3148	HMGB2	-0.215214	0.0345829	protein_coding
23089	PEG10	-0.215189	0.415813	protein_coding
1902	LPAR1	-0.215105	0.321494	protein_coding
25957	PNISR	-0.214848	0.630276	protein_coding
51773	RSF1	-0.214694	0.707762	protein_coding
57532	NUFIP2	-0.214644	0.756065	protein_coding
1244	ABCC2	-0.214596	0.321494	protein_coding
4001	LMNB1	-0.214527	0.706149	protein_coding
8925	HERC1	-0.214485	0.572836	protein_coding
22848	AAK1	-0.214365	0.756837	protein_coding
23119	HIC2	-0.21436	0.819663	protein_coding
57551	TAOK1	-0.21397	0.579994	protein_coding
28996	HIPK2	-0.213742	0.718075	protein_coding
90233	ZNF551	-0.213696	0.659683	protein_coding
728635	DHRS4L1	-0.213525	0.810982	pseudogene
148137	PROSER3	-0.213513	0.783307	protein_coding
3911	LAMA5	-0.213365	0.838689	protein_coding
167691	LCA5	-0.213239	0.595025	protein_coding
29998	BICRA	-0.2132	0.794125	protein_coding
26774	SNORD80	-0.212929	0.693324	processed_transcript
80332	ADAM33	-0.212756	0.827296	protein_coding
55634	KRBOX4	-0.212506	0.558245	protein_coding
285643	KIF4B	-0.212424	0.665945	protein_coding
90381	TICRR	-0.21237	0.810055	protein_coding
126731	CCSAP	-0.21228	0.704084	protein_coding
1371	CPOX	-0.21225	0.306527	protein_coding
57053	CHRNA10	-0.212208	0.853186	protein_coding
54464	XRN1	-0.21206	0.260421	protein_coding
200942	KLHDC8B	-0.211858	0.379649	protein_coding
114784	CSMD2	-0.21167	0.786015	protein_coding
4781	NFIB	-0.21165	0.597247	protein_coding
9826	ARHGEF11	-0.211634	0.783307	protein_coding
9794	MAML1	-0.211482	0.770341	protein_coding
9941	EXOG	-0.211392	0.22542	protein_coding
147947	ZNF542P	-0.211267	0.409221	pseudogene
399726	MIR1915HG	-0.211209	0.571029	protein_coding
11196	SEC23IP	-0.211079	0.0836132	protein_coding
8460	TPST1	-0.210957	0.253583	protein_coding
2957	GTF2A1	-0.210896	0.715729	protein_coding
9726	ZNF646	-0.210854	0.809171	protein_coding
100506302	LOC100506302	-0.210575	0.719189	protein_coding
100131193	CCDC183-AS1	-0.210553	0.658661	antisense
10512	SEMA3C	-0.210548	0.497813	protein_coding
51306	FAM13B	-0.210528	0.460364	protein_coding
54014	BRWD1	-0.210515	0.0716502	protein_coding
80055	PGAP1	-0.210488	0.0742589	protein_coding
93	ACVR2B	-0.210219	0.577972	protein_coding
9497	SLC4A7	-0.210125	0.386676	protein_coding
1523	CUX1	-0.210027	0.788875	protein_coding
51755	CDK12	-0.209978	0.654246	protein_coding
441282	AKR1B15	-0.209792	0.809022	protein_coding
8295	TRRAP	-0.209751	0.611763	protein_coding
57492	ARID1B	-0.209734	0.77147	protein_coding
7072	TIA1	-0.209466	0.507383	protein_coding
285605	DTWD2	-0.209214	0.532087	protein_coding
51203	NUSAP1	-0.209164	0.156675	protein_coding
112755	STX1B	-0.208904	0.849687	protein_coding
2637	GBX2	-0.208832	0.676126	protein_coding
79690	GAL3ST4	-0.208825	0.870492	protein_coding
5332	PLCB4	-0.208675	0.329722	protein_coding
677802	SNORA14B	-0.20835	0.819663	snoRNA
9147	NEMF	-0.208134	0.615769	protein_coding
55924	INKA2	-0.208071	0.554076	protein_coding
6877	TAF5	-0.207993	0.53161	protein_coding
1407	CRY1	-0.207992	0.47514	protein_coding
9937	DCLRE1A	-0.207742	0.394003	protein_coding
868	CBLB	-0.207628	0.373098	protein_coding
3619	INCENP	-0.207585	0.786015	protein_coding
7543	ZFX	-0.207547	0.677504	protein_coding
283970	PDXDC2P-NPIPB14P	-0.207531	0.83269	processed_transcript
375607	NAT16	-0.20748	0.415813	protein_coding
113540	CMTM1	-0.207397	0.838294	protein_coding
7112	TMPO	-0.207354	0.388251	protein_coding
9134	CCNE2	-0.206954	0.693324	protein_coding
9849	ZNF518A	-0.206917	0.555482	protein_coding
9849	ZNF518A	-0.206917	0.555482	processed_transcript
57604	TRMT9B	-0.206851	0.134141	protein_coding
6038	RNASE4	-0.206763	0.456869	protein_coding
90113	VWA5B2	-0.206393	0.878613	protein_coding
399687	MYO18A	-0.206261	0.691959	protein_coding
7153	TOP2A	-0.206239	0.131332	protein_coding
54799	MBTD1	-0.206147	0.542707	protein_coding
154091	SLC2A12	-0.206134	0.774525	protein_coding
199223	TTC21A	-0.206018	0.812972	protein_coding
57474	ZNF490	-0.206011	0.400307	protein_coding
151556	GPR155	-0.206006	0.693324	protein_coding
10615	SPAG5	-0.205931	0.651304	protein_coding
100131454	DBIL5P	-0.205819	0.86419	pseudogene
6760	SS18	-0.205719	0.43319	protein_coding
8178	ELL	-0.205612	0.741438	protein_coding
64582	GPR135	-0.204985	0.61683	protein_coding
114783	LMTK3	-0.204865	0.799249	protein_coding
166378	SPATA5	-0.204736	0.691808	protein_coding
200895	DHFR2	-0.204697	0.620815	protein_coding
5156	PDGFRA	-0.204627	0.476892	protein_coding
375513	GUSBP4	-0.204543	0.632309	pseudogene
6238	RRBP1	-0.204407	0.844719	protein_coding
8324	FZD7	-0.204341	0.552199	protein_coding
324	APC	-0.204269	0.797535	LRG_gene
324	APC	-0.204269	0.797535	protein_coding
3667	IRS1	-0.204193	0.786085	protein_coding
100144602	EPHA5-AS1	-0.203809	0.806361	lincRNA
100128782	LINC00476	-0.203729	0.691808	processed_transcript
6080	SNORA73A	-0.203722	0.851052	sense_intronic
3373	HYAL1	-0.20368	0.569624	protein_coding
414149	ACBD7	-0.203564	0.716226	protein_coding
23186	RCOR1	-0.2035	0.650094	protein_coding
79149	ZSCAN5A	-0.203478	0.780878	protein_coding
4857	NOVA1	-0.203341	0.775641	protein_coding
65250	CPLANE1	-0.20315	0.390715	protein_coding
150864	FAM117B	-0.202937	0.826228	protein_coding
56125	PCDHB11	-0.202903	0.580126	protein_coding
55355	HJURP	-0.202734	0.689585	protein_coding
340037	PRR7-AS1	-0.202702	0.884723	antisense
222950	NYAP1	-0.202701	0.916105	protein_coding
7799	PRDM2	-0.202699	0.849483	protein_coding
140775	SMCR8	-0.202521	0.716832	protein_coding
9738	CCP110	-0.202169	0.553449	protein_coding
729603	LOC729603	-0.202123	0.855762	pseudogene
256356	GK5	-0.202118	0.323245	protein_coding
256356	GK5	-0.202118	0.323245	lincRNA
79595	SAP130	-0.202048	0.745612	protein_coding
58517	RBM25	-0.20202	0.765366	protein_coding
9793	CKAP5	-0.201883	0.677486	protein_coding
79659	DYNC2H1	-0.201851	0.0805888	protein_coding
10892	MALT1	-0.201817	0.220912	protein_coding
55193	PBRM1	-0.201814	0.101075	protein_coding
51593	SRRT	-0.201777	0.563119	protein_coding
7179	TPTE	-0.201639	0.810055	protein_coding
158405	KIAA1958	-0.201444	0.771982	protein_coding
54454	ATAD2B	-0.201424	0.637347	protein_coding
9787	DLGAP5	-0.201201	0.0532228	protein_coding
112611	RWDD2A	-0.201136	0.714494	protein_coding
195828	ZNF367	-0.201026	0.67366	protein_coding
101928578	RAP2C-AS1	-0.20101	0.866735	antisense
2086	ERV3-1	-0.200606	0.692241	protein_coding
10561	IFI44	-0.200502	0.771167	protein_coding
259266	ASPM	-0.200469	0.658661	protein_coding
653519	GPR89A	-0.20046	0.815499	protein_coding
91603	ZNF830	-0.200308	0.72239	protein_coding
24146	CLDN15	-0.200273	0.814248	protein_coding
647979	NORAD	-0.200244	0.580038	lincRNA
51430	SUCO	-0.200112	0.448968	protein_coding
24149	ZNF318	-0.200059	0.767923	protein_coding
375791	CYSRT1	-0.199866	0.895435	protein_coding
101929369	NA	-0.199864	0.716226	lincRNA
55608	ANKRD10	-0.199846	0.249892	protein_coding
84456	L3MBTL3	-0.199823	0.733956	protein_coding
27232	GNMT	-0.199805	0.837846	protein_coding
5784	PTPN14	-0.199788	0.637347	protein_coding
158801	NKAPP1	-0.199712	0.853186	pseudogene
147657	ZNF480	-0.199587	0.554076	protein_coding
7273	TTN	-0.199559	0.514578	protein_coding
7273	TTN	-0.199559	0.514578	LRG_gene
4929	NR4A2	-0.199515	0.812972	protein_coding
54660	PCDHB18P	-0.199145	0.67354	pseudogene
57506	MAVS	-0.199129	0.789659	protein_coding
85379	KIAA1671	-0.199108	0.760146	protein_coding
100288152	SLC9A3-AS1	-0.199102	0.683948	processed_transcript
51742	ARID4B	-0.199082	0.810344	protein_coding
6840	SVIL	-0.198922	0.762817	protein_coding
93517	SDR42E1	-0.19892	0.727678	protein_coding
55765	INAVA	-0.198863	0.642528	protein_coding
2668	GDNF	-0.198767	0.745612	protein_coding
162989	DEDD2	-0.198742	0.584714	protein_coding
440482	ANKRD20A5P	-0.198669	0.594642	pseudogene
80124	VCPIP1	-0.198441	0.771982	protein_coding
23334	SZT2	-0.198369	0.691808	protein_coding
6660	SOX5	-0.198323	0.888516	protein_coding
101928927	NA	-0.198078	0.9035	lincRNA
596	BCL2	-0.197931	0.818402	protein_coding
10592	SMC2	-0.197902	0.507343	protein_coding
7770	ZNF227	-0.197674	0.64769	protein_coding
4678	NASP	-0.197526	0.430459	protein_coding
51747	LUC7L3	-0.197499	0.666155	protein_coding
10847	SRCAP	-0.197499	0.769724	protein_coding
10795	ZNF268	-0.197491	0.707762	protein_coding
22834	ZNF652	-0.197441	0.718916	protein_coding
143689	PIWIL4	-0.197261	0.837915	protein_coding
10924	SMPDL3A	-0.197124	0.561204	protein_coding
339287	MSL1	-0.197065	0.62288	protein_coding
5649	RELN	-0.197039	0.661626	protein_coding
100216001	MANCR	-0.196965	0.832945	lincRNA
27291	R3HCC1L	-0.196951	0.752068	protein_coding
253143	PRR14L	-0.19686	0.814248	protein_coding
204851	HIPK1	-0.196566	0.577545	protein_coding
54552	GNL3L	-0.196437	0.853186	protein_coding
10051	SMC4	-0.196265	0.527843	protein_coding
145376	PPP1R36	-0.196237	0.85924	protein_coding
57680	CHD8	-0.196189	0.810055	protein_coding
1773	DNASE1	-0.195911	0.798481	protein_coding
375748	ERCC6L2	-0.195805	0.635148	protein_coding
5903	RANBP2	-0.195709	0.658661	protein_coding
286410	ATP11C	-0.195698	0.194722	protein_coding
79959	CEP76	-0.195481	0.427085	protein_coding
79693	YRDC	-0.195396	0.496853	protein_coding
23347	SMCHD1	-0.195376	0.286641	protein_coding
9828	ARHGEF17	-0.195362	0.553128	protein_coding
144699	FBXL14	-0.195332	0.812972	protein_coding
5108	PCM1	-0.195273	0.637347	protein_coding
7994	KAT6A	-0.195272	0.817271	protein_coding
219621	CABCOCO1	-0.195196	0.896937	protein_coding
54510	PCDH18	-0.195177	0.756546	protein_coding
9044	BTAF1	-0.195073	0.580038	protein_coding
79005	SCNM1	-0.194987	0.733956	protein_coding
284612	SYPL2	-0.194803	0.217103	protein_coding
100132406	NBPF10	-0.194633	0.935257	protein_coding
84441	MAML2	-0.194562	0.831643	protein_coding
283149	BCL9L	-0.194559	0.746876	protein_coding
7764	ZNF217	-0.194484	0.853737	protein_coding
673	BRAF	-0.194234	0.152919	protein_coding
5087	PBX1	-0.194106	0.46673	protein_coding
169270	ZNF596	-0.193983	0.723599	protein_coding
9031	BAZ1B	-0.193566	0.771982	protein_coding
26959	HBP1	-0.193487	0.46915	protein_coding
7539	ZFP37	-0.193473	0.784622	protein_coding
55704	CCDC88A	-0.193384	0.765203	protein_coding
463	ZFHX3	-0.193375	0.863644	protein_coding
10396	ATP8A1	-0.193362	0.878376	protein_coding
6867	TACC1	-0.193331	0.0763855	protein_coding
54842	MFSD6	-0.193303	0.445261	protein_coding
1298	COL9A2	-0.193214	0.874055	protein_coding
1948	EFNB2	-0.193191	0.852049	protein_coding
201725	C4orf46	-0.193159	0.693324	protein_coding
7546	ZIC2	-0.193111	0.802545	protein_coding
221662	RBM24	-0.193087	0.356343	protein_coding
144245	ALG10B	-0.193058	0.754352	protein_coding
55723	ASF1B	-0.192926	0.672798	protein_coding
1016	CDH18	-0.192899	0.539245	protein_coding
83903	HASPIN	-0.19287	0.884723	protein_coding
80184	CEP290	-0.19287	0.852049	protein_coding
163702	IFNLR1	-0.192797	0.863731	protein_coding
23507	LRRC8B	-0.19253	0.516822	protein_coding
80217	CFAP43	-0.192528	0.8899	protein_coding
57181	SLC39A10	-0.192424	0.47514	protein_coding
55033	FKBP14	-0.192421	0.0658392	protein_coding
55033	FKBP14	-0.192421	0.0658392	LRG_gene
55187	VPS13D	-0.19222	0.358652	protein_coding
1979	EIF4EBP2	-0.192202	0.136682	protein_coding
23063	WAPL	-0.192198	0.581935	protein_coding
7291	TWIST1	-0.192111	0.602409	protein_coding
3301	DNAJA1	-0.191889	0.307917	protein_coding
347517	RAB41	-0.191838	0.852049	protein_coding
7844	RNF103	-0.191515	0.55271	protein_coding
4061	LY6E	-0.191383	0.729757	protein_coding
57198	ATP8B2	-0.191323	0.341625	protein_coding
4154	MBNL1	-0.191285	0.329722	protein_coding
56103	PCDHGB2	-0.191222	0.693324	protein_coding
54502	RBM47	-0.191204	0.695348	protein_coding
23295	MGRN1	-0.190663	0.445111	protein_coding
22889	KHDC4	-0.190629	0.408199	protein_coding
8050	PDHX	-0.190444	0.273264	protein_coding
8334	H2AC6	-0.190419	0.853186	protein_coding
9320	TRIP12	-0.190409	0.209483	protein_coding
160418	TMTC3	-0.190346	0.408652	protein_coding
2770	GNAI1	-0.19021	0.47514	protein_coding
130507	UBR3	-0.190178	0.19811	protein_coding
152756	FAM218A	-0.190051	0.904155	protein_coding
133746	JMY	-0.19001	0.814248	protein_coding
867	CBL	-0.189928	0.693324	protein_coding
84307	ZNF397	-0.189824	0.693324	protein_coding
9646	CTR9	-0.189507	0.476693	protein_coding
4040	LRP6	-0.189505	0.687305	protein_coding
9733	SART3	-0.18945	0.658661	protein_coding
55252	ASXL2	-0.18934	0.722137	protein_coding
64225	ATL2	-0.189271	0.693346	protein_coding
81611	ANP32E	-0.189127	0.516822	protein_coding
25959	KANK2	-0.18912	0.445411	protein_coding
9507	ADAMTS4	-0.189044	0.708827	protein_coding
100506012	PPP5D1	-0.18888	0.852067	protein_coding
83604	TMEM47	-0.188741	0.481744	protein_coding
55269	PSPC1	-0.188721	0.209483	protein_coding
6738	RO60	-0.188625	0.476262	protein_coding
90488	TMEM263	-0.188562	0.590826	antisense
90488	TMEM263	-0.188562	0.590826	protein_coding
353497	POLN	-0.188491	0.855762	protein_coding
81621	KAZALD1	-0.188406	0.134205	protein_coding
25862	USP49	-0.18833	0.741313	protein_coding
3832	KIF11	-0.188255	0.637359	protein_coding
1952	CELSR2	-0.188162	0.677486	protein_coding
64783	RBM15	-0.188145	0.658769	protein_coding
23524	SRRM2	-0.188052	0.852067	protein_coding
26524	LATS2	-0.187988	0.772615	protein_coding
51351	ZNF117	-0.187972	0.841629	protein_coding
7110	TMF1	-0.18778	0.640149	protein_coding
140890	SREK1	-0.18764	0.693324	protein_coding
84541	KBTBD8	-0.187631	0.731377	protein_coding
23357	ANGEL1	-0.187429	0.577545	protein_coding
6843	VAMP1	-0.187405	0.722897	protein_coding
84321	THOC3	-0.187279	0.600516	protein_coding
26057	ANKRD17	-0.187097	0.72978	protein_coding
64789	EXO5	-0.187092	0.905337	protein_coding
1381	CRABP1	-0.187074	0.902866	protein_coding
339122	RAB43	-0.186944	0.712541	protein_coding
343099	CCDC18	-0.18667	0.824816	protein_coding
91687	CENPL	-0.18655	0.669455	protein_coding
22879	MON1B	-0.186522	0.373098	protein_coding
1191	CLU	-0.186482	0.915168	protein_coding
54097	FAM3B	-0.186461	0.853197	protein_coding
158046	NXNL2	-0.186387	0.884905	protein_coding
7752	ZNF200	-0.186237	0.770341	protein_coding
10721	POLQ	-0.186087	0.622678	protein_coding
27333	GOLIM4	-0.186052	0.77147	protein_coding
166336	PRICKLE2	-0.185817	0.743679	protein_coding
162968	ZNF497	-0.185809	0.77595	protein_coding
7841	MOGS	-0.185723	0.0742589	protein_coding
899	CCNF	-0.185588	0.764808	protein_coding
4800	NFYA	-0.185438	0.715223	protein_coding
1969	EPHA2	-0.185314	0.424535	protein_coding
114781	BTBD9	-0.185308	0.551563	protein_coding
7403	KDM6A	-0.185188	0.799249	protein_coding
9057	SLC7A6	-0.185143	0.212917	protein_coding
170960	ZNF721	-0.184846	0.716226	protein_coding
94039	ZNF101	-0.184729	0.852049	protein_coding
22835	ZFP30	-0.184659	0.895435	protein_coding
57585	CRAMP1	-0.184544	0.810165	protein_coding
4236	MFAP1	-0.184512	0.395676	protein_coding
3212	HOXB2	-0.184495	0.513282	protein_coding
5519	PPP2R1B	-0.184386	0.275766	protein_coding
54796	BNC2	-0.184336	0.655415	protein_coding
55640	FLVCR2	-0.184323	0.637359	protein_coding
27245	AHDC1	-0.184217	0.88221	protein_coding
9879	DDX46	-0.184096	0.459795	protein_coding
647135	SRGAP2B	-0.183978	0.774354	protein_coding
10497	UNC13B	-0.183925	0.0427481	protein_coding
51272	BET1L	-0.183902	0.220089	protein_coding
100293516	ZNF587B	-0.183839	0.894693	protein_coding
144108	SPTY2D1	-0.183826	0.637317	protein_coding
23505	TMEM131	-0.183733	0.658769	protein_coding
146540	ZNF785	-0.183693	0.849687	protein_coding
7357	UGCG	-0.183652	0.693436	protein_coding
3425	IDUA	-0.183633	0.753737	protein_coding
23677	SH3BP4	-0.183524	0.67354	protein_coding
645073	GAGE12G	-0.183437	0.964715	protein_coding
100128750	RBPMS-AS1	-0.183403	0.844719	antisense
151246	SGO2	-0.183378	0.746267	protein_coding
85465	SELENOI	-0.183232	0.554076	protein_coding
10735	STAG2	-0.183118	0.129793	protein_coding
253558	LCLAT1	-0.183041	0.668135	protein_coding
24137	KIF4A	-0.182994	0.47514	protein_coding
374819	LRRC37A3	-0.182899	0.694901	protein_coding
2043	EPHA4	-0.182695	0.751802	protein_coding
3014	H2AX	-0.182665	0.484497	protein_coding
159195	USP54	-0.182661	0.432176	protein_coding
347240	KIF24	-0.182652	0.427085	protein_coding
9169	SCAF11	-0.182444	0.692241	protein_coding
8323	FZD6	-0.182441	0.369039	protein_coding
22884	WDR37	-0.182336	0.771321	protein_coding
56648	EIF5A2	-0.182304	0.489901	protein_coding
56257	MEPCE	-0.182296	0.691808	protein_coding
92689	FAM114A1	-0.18228	0.217359	protein_coding
140766	ADAMTS14	-0.182144	0.755441	protein_coding
55466	DNAJA4	-0.182047	0.765665	protein_coding
51277	DNAJC27	-0.182041	0.658661	protein_coding
6526	SLC5A3	-0.18195	0.61641	protein_coding
55671	PPP4R3A	-0.181939	0.786085	protein_coding
100289178	GNG12-AS1	-0.181913	0.835306	antisense
8861	LDB1	-0.181674	0.765203	protein_coding
23285	KIAA1107	-0.181635	0.755183	protein_coding
113251	LARP4	-0.181612	0.358652	protein_coding
5623	PSPN	-0.1816	0.922307	protein_coding
26091	HERC4	-0.180888	0.4641	protein_coding
65117	RSRC2	-0.180863	0.751041	protein_coding
171023	ASXL1	-0.180825	0.727678	protein_coding
2146	EZH2	-0.180793	0.624302	protein_coding
25948	KBTBD2	-0.180717	0.697452	protein_coding
54894	RNF43	-0.18065	0.812036	protein_coding
574042	SNORA10	-0.180573	0.873131	snoRNA
25909	AHCTF1	-0.180531	0.806791	protein_coding
6310	ATXN1	-0.180498	0.555482	protein_coding
55243	KIRREL1	-0.180492	0.24161	protein_coding
29072	SETD2	-0.180467	0.88221	protein_coding
9968	MED12	-0.180439	0.563119	protein_coding
57597	BAHCC1	-0.180384	0.834116	protein_coding
9113	LATS1	-0.180293	0.718021	protein_coding
10902	BRD8	-0.180125	0.702883	protein_coding
100128569	C19orf71	-0.180088	0.909695	protein_coding
149371	EXOC8	-0.179982	0.827433	protein_coding
55915	LANCL2	-0.179813	0.307917	protein_coding
27125	AFF4	-0.179672	0.738781	protein_coding
51026	GOLT1B	-0.179579	0.62288	protein_coding
23318	TUT4	-0.17953	0.775039	protein_coding
1021	CDK6	-0.179502	0.519245	protein_coding
7681	MKRN3	-0.17939	0.806005	protein_coding
115509	ZNF689	-0.179376	0.746876	protein_coding
222166	MTURN	-0.179282	0.372977	protein_coding
101928545	SEPTIN7-AS1	-0.179153	0.904931	lincRNA
4659	PPP1R12A	-0.179077	0.819937	protein_coding
56262	LRRC8A	-0.179077	0.716226	LRG_gene
56262	LRRC8A	-0.179077	0.716226	protein_coding
136895	C7orf31	-0.178868	0.821869	protein_coding
168850	ZNF800	-0.178841	0.814248	protein_coding
65251	ZNF649	-0.178777	0.658661	protein_coding
54870	QRICH1	-0.178748	0.73054	protein_coding
221806	VWDE	-0.178552	0.783143	protein_coding
54832	VPS13C	-0.178524	0.453075	protein_coding
9990	SLC12A6	-0.178422	0.591498	LRG_gene
9990	SLC12A6	-0.178422	0.591498	protein_coding
51780	KDM3B	-0.178312	0.652491	protein_coding
8027	STAM	-0.178249	0.576237	protein_coding
51134	CEP83	-0.177981	0.693324	protein_coding
64375	IKZF4	-0.177924	0.820909	protein_coding
152110	NEK10	-0.177895	0.843674	protein_coding
26503	SLC17A5	-0.177852	0.681871	protein_coding
1812	DRD1	-0.177784	0.692241	protein_coding
53344	CHIC1	-0.177772	0.741438	protein_coding
2310	FOXO3B	-0.177769	0.906376	pseudogene
11155	LDB3	-0.177757	0.857804	LRG_gene
11155	LDB3	-0.177757	0.857804	protein_coding
9947	MAGEC1	-0.177654	0.61307	protein_coding
692072	SNORD5	-0.177558	0.884723	protein_coding
692072	SNORD5	-0.177558	0.884723	snoRNA
1998	ELF2	-0.177541	0.776883	protein_coding
146909	KIF18B	-0.17747	0.892609	protein_coding
5326	PLAGL2	-0.177456	0.801045	protein_coding
8291	DYSF	-0.177412	0.908193	protein_coding
100628315	DNM3OS	-0.177239	0.722137	antisense
339230	CCDC137	-0.1772	0.809166	protein_coding
3096	HIVEP1	-0.177151	0.88605	protein_coding
1278	COL1A2	-0.177143	0.741976	protein_coding
1278	COL1A2	-0.177143	0.741976	LRG_gene
2649	NR6A1	-0.177095	0.718038	protein_coding
85462	FHDC1	-0.177031	0.850103	protein_coding
9016	SLC25A14	-0.176998	0.618938	protein_coding
441072	FLJ31104	-0.176891	0.897504	antisense
3149	HMGB3	-0.17687	0.186427	protein_coding
101060264	FOXP4-AS1	-0.176788	0.853922	antisense
26058	GIGYF2	-0.176746	0.763403	protein_coding
79944	L2HGDH	-0.176732	0.391369	protein_coding
10140	TOB1	-0.176664	0.677486	protein_coding
10973	ASCC3	-0.176594	0.158428	protein_coding
283373	ANKRD52	-0.176351	0.593915	protein_coding
63926	ANKEF1	-0.176241	0.56254	protein_coding
115362	GBP5	-0.176149	0.820909	protein_coding
540	ATP7B	-0.176122	0.828576	protein_coding
101927111	SUCLG2-AS1	-0.176101	0.720677	lincRNA
93550	ZFAND4	-0.176084	0.613591	protein_coding
79586	CHPF	-0.176022	0.551307	protein_coding
4204	MECP2	-0.176005	0.716671	protein_coding
84518	CNFN	-0.175952	0.900228	protein_coding
23230	VPS13A	-0.175932	0.239258	protein_coding
100113407	TMEM170B	-0.175901	0.70196	protein_coding
23053	ZSWIM8	-0.175798	0.525044	protein_coding
3312	HSPA8	-0.175763	0.606579	protein_coding
29967	LRP12	-0.175732	0.347467	protein_coding
1879	EBF1	-0.175664	0.671366	protein_coding
30832	ZNF354C	-0.175572	0.59837	protein_coding
100861519	GDNF-AS1	-0.175448	0.91734	lincRNA
84144	SYDE2	-0.175412	0.765203	protein_coding
54906	TASOR2	-0.175143	0.745612	protein_coding
5098	PCDHGC3	-0.175132	0.329018	protein_coding
123096	SLC25A29	-0.175078	0.644159	protein_coding
1398	CRK	-0.175009	0.687979	protein_coding
221883	HOXA11-AS	-0.174987	0.878376	antisense
80032	ZNF556	-0.174907	0.881265	protein_coding
10499	NCOA2	-0.174812	0.716226	protein_coding
55771	PRR11	-0.174717	0.823278	protein_coding
57519	STARD9	-0.174625	0.855762	protein_coding
64799	IQCH	-0.174553	0.746122	protein_coding
10635	RAD51AP1	-0.174221	0.601358	protein_coding
5429	POLH	-0.174089	0.687979	LRG_gene
5429	POLH	-0.174089	0.687979	protein_coding
26505	CNNM3	-0.174085	0.30142	protein_coding
3021	H3-3B	-0.17394	0.0662264	protein_coding
728215	FAM155A	-0.173741	0.620815	protein_coding
445328	ARHGEF35	-0.173735	0.848037	protein_coding
22995	CEP152	-0.173661	0.852049	protein_coding
23306	NEMP1	-0.173446	0.702883	protein_coding
146754	DNAH2	-0.173435	0.540284	protein_coding
23345	SYNE1	-0.173292	0.693537	protein_coding
11083	DIDO1	-0.173245	0.788184	protein_coding
8021	NUP214	-0.173039	0.605989	protein_coding
65979	PHACTR4	-0.173035	0.814248	protein_coding
9766	SUSD6	-0.172879	0.702883	protein_coding
5125	PCSK5	-0.172866	0.734933	protein_coding
285268	ZNF621	-0.172817	0.553449	protein_coding
9584	RBM39	-0.1728	0.476343	protein_coding
7156	TOP3A	-0.172764	0.416217	protein_coding
64770	CCDC14	-0.172665	0.47514	protein_coding
10677	AVIL	-0.172651	0.851052	protein_coding
79026	AHNAK	-0.172645	0.821869	protein_coding
84787	KMT5C	-0.17254	0.806518	protein_coding
51528	JKAMP	-0.172497	0.508973	protein_coding
10124	ARL4A	-0.17242	0.774614	protein_coding
994	CDC25B	-0.172274	0.453421	protein_coding
9851	KIAA0753	-0.172228	0.588676	protein_coding
23469	PHF3	-0.172175	0.880776	protein_coding
347344	ZNF81	-0.172144	0.658661	protein_coding
9987	HNRNPDL	-0.172113	0.333276	protein_coding
9480	ONECUT2	-0.171915	0.765366	protein_coding
27332	ZNF638	-0.171872	0.635285	protein_coding
3835	KIF22	-0.171858	0.175407	protein_coding
91833	WDR20	-0.171808	0.731173	protein_coding
56127	PCDHB9	-0.171782	0.47027	protein_coding
1281	COL3A1	-0.17177	0.81248	protein_coding
1281	COL3A1	-0.17177	0.81248	LRG_gene
64795	RMND5A	-0.171765	0.572079	protein_coding
94234	FOXQ1	-0.171687	0.742781	protein_coding
23405	DICER1	-0.171675	0.763211	LRG_gene
23405	DICER1	-0.171675	0.763211	protein_coding
203859	ANO5	-0.171588	0.855762	protein_coding
9203	ZMYM3	-0.171532	0.501297	protein_coding
57169	ZNFX1	-0.17144	0.603629	protein_coding
4110	MAGEA11	-0.171267	0.806361	protein_coding
4883	NPR3	-0.171232	0.437986	protein_coding
80315	CPEB4	-0.171225	0.691453	protein_coding
9648	GCC2	-0.171151	0.832777	protein_coding
63910	SLC17A9	-0.171088	0.383411	protein_coding
84886	C1orf198	-0.171048	0.466802	protein_coding
84883	AIFM2	-0.170938	0.593249	protein_coding
7263	TST	-0.170825	0.761692	protein_coding
641364	SLC7A11-AS1	-0.170657	0.908347	processed_transcript
9282	MED14	-0.170521	0.427046	protein_coding
728769	SCAMP1-AS1	-0.170378	0.695776	lincRNA
4649	MYO9A	-0.170374	0.589744	protein_coding
3215	HOXB5	-0.170344	0.765366	protein_coding
55102	ATG2B	-0.170248	0.20184	protein_coding
6645	SNTB2	-0.170143	0.736635	protein_coding
5328	PLAU	-0.170014	0.315958	protein_coding
2115	ETV1	-0.169766	0.624368	protein_coding
9736	USP34	-0.169744	0.0965272	protein_coding
6517	SLC2A4	-0.169644	0.821869	protein_coding
65983	GRAMD2B	-0.169552	0.593249	protein_coding
9757	KMT2B	-0.16952	0.853186	protein_coding
80174	DBF4B	-0.169491	0.560095	protein_coding
7756	ZNF207	-0.169464	0.430459	protein_coding
81849	ST6GALNAC5	-0.169327	0.819663	protein_coding
11129	CLASRP	-0.169212	0.795022	protein_coding
23660	ZKSCAN5	-0.169155	0.659683	protein_coding
23235	SIK2	-0.169128	0.693324	protein_coding
93663	ARHGAP18	-0.169115	0.298983	protein_coding
441666	LOC441666	-0.169008	0.844719	pseudogene
9728	SECISBP2L	-0.168852	0.716226	protein_coding
5224	PGAM2	-0.168743	0.851748	protein_coding
3157	HMGCS1	-0.168607	0.656341	protein_coding
23026	MYO16	-0.168557	0.823245	protein_coding
84962	AJUBA	-0.168506	0.669455	protein_coding
148479	PHF13	-0.168362	0.731173	protein_coding
123775	C16orf46	-0.168355	0.771982	protein_coding
23332	CLASP1	-0.168283	0.399871	protein_coding
9500	MAGED1	-0.168197	0.157494	protein_coding
23376	UFL1	-0.168119	0.496853	protein_coding
84865	CCDC142	-0.168092	0.82553	protein_coding
342945	ZSCAN22	-0.167983	0.672492	protein_coding
1654	DDX3X	-0.167963	0.404739	protein_coding
55904	KMT2E	-0.167782	0.753361	protein_coding
23266	ADGRL2	-0.1677	0.585102	protein_coding
284129	SLC26A11	-0.167666	0.629464	protein_coding
7259	TSPYL1	-0.167664	0.415813	protein_coding
10114	HIPK3	-0.167569	0.700565	protein_coding
89782	LMLN	-0.167429	0.585261	protein_coding
100329109	GCSHP3	-0.167402	0.8899	antisense
10052	GJC1	-0.167387	0.907149	protein_coding
28962	OSTM1	-0.167268	0.688829	protein_coding
729438	CASTOR2	-0.167086	0.840588	protein_coding
10137	RBM12	-0.167031	0.587195	protein_coding
113235	SLC46A1	-0.166986	0.691133	protein_coding
113235	SLC46A1	-0.166986	0.691133	LRG_gene
9344	TAOK2	-0.166806	0.809022	protein_coding
79866	BORA	-0.166787	0.702537	protein_coding
51631	LUC7L2	-0.166764	0.507383	protein_coding
9749	PHACTR2	-0.166715	0.67354	protein_coding
151613	TTC14	-0.166703	0.153004	protein_coding
6433	SFSWAP	-0.166689	0.77147	protein_coding
80205	CHD9	-0.166576	0.722897	protein_coding
25822	DNAJB5	-0.166524	0.56153	protein_coding
11215	AKAP11	-0.166141	0.625799	protein_coding
112479	ERI2	-0.166	0.658661	protein_coding
100507437	LOC100507437	-0.165988	0.838646	antisense
23085	ERC1	-0.165902	0.53161	protein_coding
1951	CELSR3	-0.165813	0.865423	protein_coding
51809	GALNT7	-0.165694	0.3259	protein_coding
149840	SHLD1	-0.165614	0.771982	protein_coding
23179	RGL1	-0.165517	0.770435	protein_coding
4038	LRP4	-0.1654	0.812722	protein_coding
4193	MDM2	-0.165153	0.74258	protein_coding
92595	ZNF764	-0.165138	0.67354	protein_coding
79915	ATAD5	-0.165062	0.845434	protein_coding
1410	CRYAB	-0.164877	0.843967	protein_coding
6711	SPTBN1	-0.164636	0.878376	protein_coding
9969	MED13	-0.164633	0.657598	protein_coding
6339	SCNN1D	-0.164538	0.924622	protein_coding
55066	PDPR	-0.164488	0.204527	protein_coding
146057	TTBK2	-0.164477	0.306527	protein_coding
9055	PRC1	-0.164461	0.181143	protein_coding
5670	PSG2	-0.164444	0.840183	protein_coding
64393	ZMAT3	-0.164442	0.689435	protein_coding
142891	SAMD8	-0.164375	0.707762	protein_coding
7916	PRRC2A	-0.164346	0.840588	protein_coding
388695	LYSMD1	-0.164306	0.700778	protein_coding
653160	LOC653160	-0.164185	0.852049	processed_transcript
23082	PPRC1	-0.16414	0.846052	protein_coding
113179	ADAT3	-0.163975	0.763403	protein_coding
57665	RDH14	-0.16393	0.824484	protein_coding
389114	ZNF662	-0.163929	0.853186	protein_coding
64848	YTHDC2	-0.163879	0.412116	protein_coding
23185	LARP4B	-0.163776	0.780878	protein_coding
84060	RBM48	-0.163757	0.658769	protein_coding
57186	RALGAPA2	-0.163743	0.377663	protein_coding
1435	CSF1	-0.16369	0.687979	protein_coding
1060	CENPC	-0.163688	0.819663	protein_coding
57466	SCAF4	-0.16365	0.818841	protein_coding
9962	SLC23A2	-0.163585	0.220089	protein_coding
64130	LIN7B	-0.163576	0.736905	protein_coding
22904	SBNO2	-0.163532	0.949932	protein_coding
57695	USP37	-0.163515	0.653125	protein_coding
91703	ACY3	-0.16346	0.868367	protein_coding
494115	RBMXL1	-0.163348	0.694901	protein_coding
23451	SF3B1	-0.163076	0.236535	protein_coding
1307	COL16A1	-0.163001	0.905337	protein_coding
254170	FBXO33	-0.162974	0.797779	protein_coding
80031	SEMA6D	-0.162936	0.858883	protein_coding
157570	ESCO2	-0.162933	0.613859	protein_coding
157680	VPS13B	-0.162931	0.133625	protein_coding
22862	FNDC3A	-0.162869	0.44287	protein_coding
2152	F3	-0.162855	0.759056	protein_coding
2737	GLI3	-0.162814	0.793516	protein_coding
8994	LIMD1	-0.162775	0.770341	protein_coding
1745	DLX1	-0.162723	0.692241	protein_coding
9917	FAM20B	-0.162658	0.681871	protein_coding
84671	ZNF347	-0.162561	0.738781	protein_coding
7813	EVI5	-0.162513	0.7745	protein_coding
57569	ARHGAP20	-0.162452	0.82708	protein_coding
55731	FAM222B	-0.162444	0.851501	protein_coding
113878	DTX2	-0.162418	0.815133	protein_coding
285203	EOGT	-0.162376	0.352212	protein_coding
6621	SNAPC4	-0.162324	0.793975	protein_coding
8320	EOMES	-0.162303	0.930269	protein_coding
150	ADRA2A	-0.162285	0.939839	protein_coding
23635	SSBP2	-0.162219	0.514578	protein_coding
80267	EDEM3	-0.162142	0.539245	protein_coding
63967	CLSPN	-0.162076	0.853502	protein_coding
121536	AEBP2	-0.161998	0.862241	protein_coding
101927249	PDZRN3-AS1	-0.161934	0.853186	antisense
1659	DHX8	-0.161839	0.514578	protein_coding
171483	FAM9B	-0.16182	0.853186	protein_coding
348093	RBPMS2	-0.161801	0.722137	protein_coding
338699	ANKRD42	-0.161692	0.731485	protein_coding
100507373	LOC100507373	-0.16169	0.853186	antisense
23236	PLCB1	-0.161387	0.485611	protein_coding
103	ADAR	-0.16129	0.687207	protein_coding
285989	ZNF789	-0.161271	0.677486	protein_coding
85416	ZIC5	-0.161201	0.823561	protein_coding
367	AR	-0.161135	0.47514	protein_coding
11214	AKAP13	-0.161129	0.883254	protein_coding
5277	PIGA	-0.161098	0.715223	LRG_gene
5277	PIGA	-0.161098	0.715223	protein_coding
6729	SRP54	-0.161058	0.234814	protein_coding
79088	ZNF426	-0.161033	0.761905	protein_coding
1195	CLK1	-0.160829	0.702426	protein_coding
83540	NUF2	-0.160706	0.469078	protein_coding
6925	TCF4	-0.160679	0.683948	protein_coding
57786	RBAK	-0.160664	0.72859	protein_coding
9818	NUP58	-0.160609	0.515667	protein_coding
4026	LPP	-0.160563	0.798153	protein_coding
3709	ITPR2	-0.160551	0.429605	protein_coding
10250	SRRM1	-0.160467	0.889505	protein_coding
80028	FBXL18	-0.160448	0.822655	protein_coding
7733	ZNF180	-0.160415	0.806798	protein_coding
169966	TENT5D	-0.160351	0.922307	protein_coding
170959	ZNF431	-0.160087	0.653225	protein_coding
202018	TAPT1	-0.160064	0.480446	protein_coding
116064	LRRC58	-0.160055	0.72069	protein_coding
9710	KIAA0355	-0.160016	0.766253	protein_coding
151050	KANSL1L	-0.159832	0.812722	protein_coding
123283	TARS3	-0.159815	0.643141	protein_coding
51209	RAB9B	-0.15969	0.869307	protein_coding
29946	SERTAD3	-0.159635	0.697271	protein_coding
9462	RASAL2	-0.159615	0.841334	protein_coding
23169	SLC35D1	-0.159604	0.393714	protein_coding
23041	MON2	-0.159543	0.123964	protein_coding
55223	TRIM62	-0.15948	0.80723	protein_coding
6949	TCOF1	-0.159368	0.907066	protein_coding
4286	MITF	-0.159286	0.717757	protein_coding
9521	EEF1E1	-0.15913	0.734187	protein_coding
2073	ERCC5	-0.159002	0.869307	LRG_gene
2073	ERCC5	-0.159002	0.869307	protein_coding
100505881	MAGI2-AS3	-0.158868	0.633657	processed_transcript
1945	EFNA4	-0.158761	0.780825	protein_coding
6331	SCN5A	-0.158746	0.77147	protein_coding
6331	SCN5A	-0.158746	0.77147	LRG_gene
23154	NCDN	-0.158718	0.624635	protein_coding
23204	ARL6IP1	-0.158667	0.47027	protein_coding
55802	DCP1A	-0.158647	0.583414	protein_coding
65061	CDK15	-0.158587	0.658661	protein_coding
84779	NAA11	-0.158584	0.693537	protein_coding
157769	FAM91A1	-0.158554	0.411169	protein_coding
160897	GPR180	-0.15854	0.69353	protein_coding
23132	RAD54L2	-0.158522	0.833113	protein_coding
8655	DYNLL1	-0.158506	0.496853	protein_coding
7562	ZNF708	-0.158458	0.797535	protein_coding
101929074	PIK3CD-AS2	-0.158447	0.931461	antisense
373	TRIM23	-0.158145	0.791601	protein_coding
339005	WHAMMP3	-0.158116	0.809166	pseudogene
1105	CHD1	-0.158113	0.884723	protein_coding
836	CASP3	-0.157999	0.714494	protein_coding
401093	MBNL1-AS1	-0.157896	0.708731	antisense
25963	TMEM87A	-0.157867	0.410853	protein_coding
127933	UHMK1	-0.157684	0.666155	protein_coding
23326	USP22	-0.157673	0.61683	protein_coding
101927631	ADNP-AS1	-0.157609	0.814131	antisense
27244	SESN1	-0.157545	0.731173	protein_coding
64951	MRPS24	-0.157341	0.800427	protein_coding
2059	EPS8	-0.157161	0.212917	protein_coding
57649	PHF12	-0.15714	0.852049	protein_coding
139818	DOCK11	-0.157116	0.300705	protein_coding
57634	EP400	-0.157011	0.806798	protein_coding
54923	LIME1	-0.156969	0.941764	protein_coding
166647	ADGRA3	-0.156962	0.159698	protein_coding
117583	PARD3B	-0.156845	0.71116	protein_coding
9976	CLEC2B	-0.156778	0.903884	protein_coding
169792	GLIS3	-0.156694	0.746133	protein_coding
55262	MAP11	-0.156648	0.680176	protein_coding
4798	NFRKB	-0.156612	0.765203	protein_coding
3484	IGFBP1	-0.156601	0.8899	protein_coding
11178	LZTS1	-0.156525	0.9035	protein_coding
1293	COL6A3	-0.156388	0.843967	LRG_gene
1293	COL6A3	-0.156388	0.843967	protein_coding
58487	CREBZF	-0.156244	0.688613	protein_coding
54532	USP53	-0.156229	0.756992	protein_coding
100293704	NA	-0.156169	0.931966	lincRNA
85415	RHPN2	-0.156086	0.693324	protein_coding
81628	TSC22D4	-0.156081	0.47514	protein_coding
10370	CITED2	-0.156072	0.585261	protein_coding
23243	ANKRD28	-0.156002	0.279514	protein_coding
25942	SIN3A	-0.155922	0.818642	protein_coding
9760	TOX	-0.155649	0.665749	protein_coding
139231	FAM199X	-0.155613	0.765366	protein_coding
9194	SLC16A7	-0.155557	0.688613	protein_coding
79879	CCDC134	-0.155522	0.835056	protein_coding
283431	GAS2L3	-0.155493	0.81997	protein_coding
57224	NHSL1	-0.155477	0.860669	protein_coding
4205	MEF2A	-0.155465	0.415331	protein_coding
2332	FMR1	-0.155444	0.774354	protein_coding
197358	NLRC3	-0.15541	0.88593	polymorphic_pseudogene
100506866	TTN-AS1	-0.155389	0.870294	antisense
6558	SLC12A2	-0.155281	0.308621	protein_coding
55719	SLF2	-0.155196	0.655415	protein_coding
65082	VPS33A	-0.155123	0.443218	protein_coding
35	ACADS	-0.155086	0.758492	protein_coding
90933	TRIM41	-0.154977	0.417729	protein_coding
7049	TGFBR3	-0.154877	0.703326	protein_coding
5591	PRKDC	-0.154803	0.1381	protein_coding
5591	PRKDC	-0.154803	0.1381	LRG_gene
388135	INSYN1	-0.154785	0.863594	protein_coding
388630	TRABD2B	-0.154735	0.900739	protein_coding
388630	TRABD2B	-0.154735	0.900739	lincRNA
94104	PAXBP1	-0.154684	0.811322	protein_coding
7220	TRPC1	-0.154678	0.61641	protein_coding
8541	PPFIA3	-0.154599	0.551307	protein_coding
6474	SHOX2	-0.15456	0.702883	protein_coding
254428	SLC41A1	-0.154458	0.288845	protein_coding
26098	EDRF1	-0.154447	0.587992	protein_coding
56997	COQ8A	-0.154426	0.577545	protein_coding
11190	CEP250	-0.154336	0.864041	protein_coding
79802	HHIPL2	-0.1543	0.930675	protein_coding
64864	RFX7	-0.154277	0.846042	protein_coding
92979	MARCHF9	-0.154248	0.417327	protein_coding
5286	PIK3C2A	-0.154166	0.476693	protein_coding
55698	RADIL	-0.154146	0.883947	protein_coding
9991	PTBP3	-0.154089	0.806518	protein_coding
22992	KDM2A	-0.154045	0.803771	protein_coding
100130275	TFAP2A-AS1	-0.154044	0.80723	antisense
54861	SNRK	-0.153992	0.822687	protein_coding
1859	DYRK1A	-0.153945	0.857683	protein_coding
3799	KIF5B	-0.153895	0.684239	protein_coding
9527	GOSR1	-0.153852	0.264466	protein_coding
6426	SRSF1	-0.153767	0.450565	protein_coding
5136	PDE1A	-0.153685	0.927151	protein_coding
25925	ZNF521	-0.153674	0.94013	protein_coding
23031	MAST3	-0.153667	0.806361	protein_coding
29980	DONSON	-0.153542	0.48637	protein_coding
64746	ACBD3	-0.153506	0.823245	protein_coding
79154	DHRS11	-0.153438	0.974116	protein_coding
91752	ZNF804A	-0.153431	0.819663	protein_coding
55209	SETD5	-0.153385	0.827666	protein_coding
64860	ARMCX5	-0.153323	0.617934	protein_coding
142679	DUSP19	-0.153206	0.82355	protein_coding
2122	MECOM	-0.153198	0.710252	protein_coding
219285	SAMD9L	-0.153073	0.61683	protein_coding
6594	SMARCA1	-0.153001	0.192453	protein_coding
8805	TRIM24	-0.152974	0.834116	protein_coding
81893	SLC7A5P1	-0.152752	0.957876	pseudogene
51463	GPR89B	-0.152742	0.852049	protein_coding
26130	GAPVD1	-0.152709	0.665749	protein_coding
9739	SETD1A	-0.152697	0.835056	protein_coding
162972	ZNF550	-0.152549	0.84676	protein_coding
170384	FUT11	-0.152507	0.835056	protein_coding
64866	CDCP1	-0.152496	0.806361	protein_coding
54867	TMEM214	-0.152442	0.29109	protein_coding
3192	HNRNPU	-0.152222	0.806361	protein_coding
9919	SEC16A	-0.152146	0.595025	protein_coding
10401	PIAS3	-0.152125	0.446613	protein_coding
64921	CASD1	-0.152082	0.625799	protein_coding
6398	SECTM1	-0.152042	0.692241	protein_coding
10307	APBB3	-0.151698	0.806791	protein_coding
4863	NPAT	-0.151679	0.851052	protein_coding
338758	ATP2B1-AS1	-0.15159	0.852049	lincRNA
144165	PRICKLE1	-0.151576	0.853186	protein_coding
91975	ZNF300	-0.151527	0.70196	protein_coding
780851	SNORD3A	-0.151492	0.914243	lincRNA
23365	ARHGEF12	-0.151469	0.275766	protein_coding
375056	MIA3	-0.151451	0.754179	protein_coding
387680	WASHC2A	-0.151422	0.693324	protein_coding
23099	ZBTB43	-0.151415	0.849687	protein_coding
57674	RNF213	-0.151328	0.691959	protein_coding
6838	SURF6	-0.151323	0.856062	protein_coding
55789	DEPDC1B	-0.151114	0.574771	protein_coding
55106	SLFN12	-0.151101	0.69353	protein_coding
3977	LIFR	-0.150982	0.672492	protein_coding
3310	HSPA6	-0.150967	0.850103	protein_coding
57491	AHRR	-0.150937	0.554412	protein_coding
1540	CYLD	-0.150785	0.395676	LRG_gene
1540	CYLD	-0.150785	0.395676	protein_coding
101927750	ATP6V1B1-AS1	-0.150782	0.788452	antisense
118460	EXOSC6	-0.150758	0.761692	protein_coding
79158	GNPTAB	-0.150713	0.641686	protein_coding
126068	ZNF441	-0.150672	0.845506	protein_coding
27338	UBE2S	-0.150671	0.300557	protein_coding
5966	REL	-0.150655	0.812972	protein_coding
56128	PCDHB8	-0.150597	0.594642	protein_coding
203547	VMA21	-0.150546	0.786196	protein_coding
64793	CEP85	-0.150544	0.694293	protein_coding
400728	FAM87B	-0.15052	0.908905	lincRNA
23247	KIAA0556	-0.150411	0.70196	protein_coding
1822	ATN1	-0.150399	0.741313	protein_coding
54718	BTN2A3P	-0.15018	0.921691	pseudogene
7584	ZNF35	-0.150087	0.771982	protein_coding
101928766	LINC01979	-0.15001	0.929591	lincRNA
93487	MAPK1IP1L	-0.149951	0.434656	protein_coding
25940	FAM98A	-0.149746	0.199343	protein_coding
162966	ZNF600	-0.149739	0.697271	protein_coding
79147	FKRP	-0.149663	0.736905	protein_coding
124637	CYB5D1	-0.149623	0.446613	protein_coding
395	ARHGAP6	-0.149615	0.824484	protein_coding
5814	PURB	-0.149485	0.658661	protein_coding
10781	ZNF266	-0.149435	0.708827	protein_coding
388650	DIPK1A	-0.149426	0.379649	protein_coding
22882	ZHX2	-0.149383	0.821869	protein_coding
85364	ZCCHC3	-0.149382	0.620045	protein_coding
159371	SLC35G1	-0.149333	0.535455	protein_coding
23269	MGA	-0.149236	0.853186	protein_coding
8239	USP9X	-0.149199	0.337826	protein_coding
63977	PRDM15	-0.149181	0.855762	protein_coding
339324	ZNF260	-0.149169	0.870294	protein_coding
26108	PYGO1	-0.149161	0.687767	protein_coding
64386	MMP25	-0.149153	0.900957	protein_coding
7150	TOP1	-0.148925	0.722137	protein_coding
4751	NEK2	-0.148614	0.655415	protein_coding
394	ARHGAP5	-0.148533	0.697452	protein_coding
7462	LAT2	-0.148506	0.900739	protein_coding
283464	GXYLT1	-0.148445	0.765203	protein_coding
6491	STIL	-0.148432	0.722897	protein_coding
51182	HSPA14	-0.14841	0.498047	protein_coding
64324	NSD1	-0.148379	0.650942	protein_coding
64324	NSD1	-0.148379	0.650942	LRG_gene
9262	STK17B	-0.148375	0.813476	protein_coding
10309	CCNO	-0.14836	0.795022	protein_coding
51447	IP6K2	-0.148352	0.47514	protein_coding
55345	ZGRF1	-0.148309	0.766253	protein_coding
4289	MKLN1	-0.148205	0.555013	protein_coding
92521	SPECC1	-0.148063	0.702883	protein_coding
653583	PHLDB3	-0.147925	0.658661	protein_coding
4628	MYH10	-0.147872	0.847034	protein_coding
143684	FAM76B	-0.147864	0.788815	protein_coding
51444	RNF138	-0.147853	0.850706	protein_coding
7701	ZNF142	-0.147806	0.843967	protein_coding
56603	CYP26B1	-0.147796	0.872366	protein_coding
6563	SLC14A1	-0.147472	0.768471	protein_coding
126298	IRGQ	-0.147425	0.868065	protein_coding
4306	NR3C2	-0.147403	0.771167	protein_coding
65988	ZNF747	-0.147386	0.722654	protein_coding
1284	COL4A2	-0.14732	0.93809	protein_coding
5359	PLSCR1	-0.147317	0.75252	protein_coding
220869	CBWD5	-0.147247	0.691808	protein_coding
255025	LINC00879	-0.146946	0.883049	lincRNA
152006	RNF38	-0.146939	0.765366	protein_coding
9215	LARGE1	-0.146919	0.619475	protein_coding
9451	EIF2AK3	-0.146675	0.812972	protein_coding
10479	SLC9A6	-0.146643	0.476343	protein_coding
36	ACADSB	-0.146573	0.61641	protein_coding
36	ACADSB	-0.146573	0.61641	LRG_gene
51199	NIN	-0.146562	0.871022	protein_coding
114659	LRRC37B	-0.146515	0.809928	protein_coding
56951	C5orf15	-0.146507	0.681008	protein_coding
133619	PRRC1	-0.146363	0.710421	protein_coding
57493	HEG1	-0.146331	0.840588	protein_coding
6513	SLC2A1	-0.146325	0.400307	protein_coding
[truncated: 11,485 more rows]

## Sheet: Lap+DMSO
EntrezID	SYMBOL	log2FoldChange	padj	GENEBIOTYPE
5024	P2RX3	-4.20541	0.108137	protein_coding
2483	FRG1	-3.65488	0.0577235	protein_coding
166012	CHST13	-3.32694	0.387609	protein_coding
26834	RNU4-2	-3.06343	0.517231	snRNA
729652	LOC729652	-2.97384	0.0463849	antisense
7920	ABHD16A	-2.82433	0.517231	protein_coding
692084	SNORD13	-2.38751	0.325121	snoRNA
8928	FOXH1	-2.36418	0.751192	protein_coding
126006	PCP2	-2.31545	0.862299	protein_coding
51191	HERC5	-2.26768	0.0312354	protein_coding
2629	GBA	-2.14044	0.582841	protein_coding
6845	VAMP7	-2.05284	0.266582	protein_coding
1388	ATF6B	-1.93559	0.798186	protein_coding
645073	GAGE12G	-1.90609	0.467803	protein_coding
8623	ASMTL	-1.81655	0.695304	protein_coding
374872	PEAK3	-1.76592	0.817365	protein_coding
5796	PTPRK	-1.69124	2.71309e-05	protein_coding
100500815	NA	-1.46992	0.93625	miRNA
6607	SMN2	-1.44776	0.6548	protein_coding
100996761	NA	-1.4312	0.896077	protein_coding
59335	PRDM12	-1.42637	0.277589	protein_coding
5067	CNTN3	-1.38298	0.405389	protein_coding
5662	PSD	-1.37566	0.803777	protein_coding
100653515	CEP295NL	-1.36806	0.764408	protein_coding
728963	RPS15AP10	-1.32511	0.760232	pseudogene
57823	SLAMF7	-1.31381	0.289939	protein_coding
10004	NAALADL1	-1.30003	0.751426	protein_coding
203068	TUBB	-1.28066	0.218273	protein_coding
27033	ZBTB32	-1.26753	0.831197	protein_coding
101928605	ARHGEF35-AS1	-1.25433	0.499217	antisense
4242	MFNG	-1.23865	0.562863	protein_coding
51127	TRIM17	-1.23743	0.527	protein_coding
10628	TXNIP	-1.22442	0.0867318	protein_coding
10900	RUNDC3A	-1.21225	0.921889	protein_coding
100294362	RNF213-AS1	-1.20174	0.329803	antisense
100130460	CAND1.11	-1.17659	0.681302	protein_coding
340544	MORF4L2-AS1	-1.17604	0.264465	antisense
266740	MAGEA2B	-1.16973	0.274837	protein_coding
100526767	RNF103-CHMP3	-1.16664	0.772016	protein_coding
645166	LSP1P5	-1.12648	0.758762	lincRNA
645166	LSP1P5	-1.12648	0.758762	pseudogene
57661	PHRF1	-1.11258	0.958563	protein_coding
8348	H2BC17	-1.1046	0.637158	protein_coding
9595	CYTIP	-1.0781	0.0713109	protein_coding
101410543	XXYLT1-AS2	-1.07155	0.831989	antisense
85449	KIAA1755	-1.07005	0.283701	protein_coding
25859	PART1	-1.04283	0.251721	lincRNA
57828	CATSPERG	-1.03961	0.59842	protein_coding
1850	DUSP8	-1.03519	0.567135	protein_coding
100874123	ZNRF3-AS1	-1.03388	0.847701	antisense
8620	NPFF	-1.02473	0.679269	protein_coding
79817	MOB3B	-1.02323	0.341886	protein_coding
79154	DHRS11	-1.01935	0.971831	protein_coding
780854	SNORD3D	-1.01881	0.916548	lincRNA
100873757	RNU6-36P	-1.00754	0.993223	snRNA
255031	LINC00957	-1.00142	0.632907	lincRNA
101929504	LINC02544	-0.998926	0.464037	lincRNA
4914	NTRK1	-0.99823	0.473538	protein_coding
4914	NTRK1	-0.99823	0.473538	LRG_gene
101928460	LINC01756	-0.993061	0.928976	lincRNA
8111	GPR68	-0.99246	9.17342e-06	protein_coding
1826	DSCAM	-0.990617	0.428316	protein_coding
6578	SLCO2A1	-0.984341	0.510395	protein_coding
1022	CDK7	-0.982787	0.724238	protein_coding
54923	LIME1	-0.966335	0.535715	protein_coding
100316868	HOTTIP	-0.959285	0.760977	antisense
6296	ACSM3	-0.946566	0.486075	protein_coding
50853	VILL	-0.944764	0.683702	protein_coding
26780	SNORA68	-0.923795	0.41382	snoRNA
26780	SNORA68	-0.923795	0.41382	protein_coding
4101	MAGEA2	-0.922933	0.856877	protein_coding
9859	CEP170	-0.920269	0.9029	protein_coding
101927550	LOC101927550	-0.913531	0.361123	antisense
101927815	LOC101927815	-0.911501	0.80074	processed_transcript
101927815	LOC101927815	-0.911501	0.80074	lincRNA
199720	GGN	-0.891723	0.141714	protein_coding
400658	C18orf65	-0.88758	0.74675	protein_coding
25858	CATSPERZ	-0.886065	0.730671	protein_coding
23629	BRD7P3	-0.884988	0.999683	pseudogene
121340	SP7	-0.884499	0.999683	protein_coding
5777	PTPN6	-0.882726	0.986653	protein_coding
7022	TFAP2C	-0.881552	0.999683	protein_coding
150209	AIFM3	-0.880579	0.996846	protein_coding
6871	TADA2A	-0.875548	0.90987	protein_coding
79935	CNTD2	-0.872124	0.722996	protein_coding
7726	TRIM26	-0.871482	0.985662	protein_coding
100506603	VASH1-AS1	-0.871353	0.590657	lincRNA
124817	CNTD1	-0.864573	0.653913	protein_coding
2921	CXCL3	-0.857063	0.479776	protein_coding
63973	NEUROG2	-0.849046	0.847701	protein_coding
267010	RNU12	-0.846335	0.999683	lincRNA
55040	EPN3	-0.84389	0.825695	protein_coding
9254	CACNA2D2	-0.840395	0.916548	protein_coding
101929427	LOC101929427	-0.840036	0.56807	antisense
230	ALDOC	-0.836891	0.597411	protein_coding
2903	GRIN2A	-0.832904	0.0128653	protein_coding
2259	FGF14	-0.832884	0.513523	protein_coding
9997	SCO2	-0.829674	0.359581	protein_coding
1890	TYMP	-0.824527	0.044979	protein_coding
5453	POU3F1	-0.814505	0.500941	protein_coding
29116	MYLIP	-0.811615	0.000142698	protein_coding
83543	AIF1L	-0.810603	0.404728	protein_coding
346653	FAM71F2	-0.810368	0.861607	protein_coding
23220	DTX4	-0.80445	0.174974	protein_coding
100128071	FAM229A	-0.802705	0.815663	protein_coding
100131234	MIR181A1HG	-0.797206	0.847053	lincRNA
692212	SNORD99	-0.785819	0.59842	snoRNA
400643	LINC00668	-0.785387	0.809276	lincRNA
84074	QRICH2	-0.782269	0.297976	protein_coding
100287082	GACAT2	-0.781055	0.629928	antisense
31	ACACA	-0.770708	0.984485	protein_coding
101	ADAM8	-0.766422	0.767135	protein_coding
284723	SLC25A34	-0.762676	0.764408	protein_coding
100128788	SRRM2-AS1	-0.759887	0.841551	antisense
2920	CXCL2	-0.756717	0.711269	protein_coding
8353	H3C6	-0.749103	0.940471	protein_coding
4696	NDUFA3	-0.74624	0.861607	protein_coding
116444	GRIN3B	-0.746184	0.250119	protein_coding
101954267	RNVU1-15	-0.745828	0.902174	snRNA
101929074	PIK3CD-AS2	-0.744477	0.696984	antisense
101927768	HDAC2-AS2	-0.735388	0.668111	antisense
6347	CCL2	-0.730555	0.0714482	protein_coding
56899	ANKS1B	-0.730419	0.325121	protein_coding
79856	SNX22	-0.72938	0.535662	protein_coding
403150	FLJ31356	-0.7292	0.740645	antisense
22904	SBNO2	-0.728172	0.887671	protein_coding
117153	NA	-0.727465	0.387609	protein_coding
2134	EXTL1	-0.725854	0.889895	protein_coding
23513	SCRIB	-0.725201	0.940471	protein_coding
23026	MYO16	-0.723311	0.0276186	protein_coding
11279	KLF8	-0.720212	0.743321	protein_coding
84740	AFAP1-AS1	-0.717399	0.902295	antisense
255275	MYADML2	-0.713281	0.83057	protein_coding
85478	CCDC65	-0.71016	0.523601	protein_coding
3687	ITGAX	-0.706443	0.969258	protein_coding
85407	NKD1	-0.705533	0.00964883	protein_coding
100133991	MAP3K14-AS1	-0.702684	0.54206	antisense
441054	C4orf47	-0.702517	0.485923	protein_coding
4094	MAF	-0.701286	0.589696	protein_coding
165082	ADGRF3	-0.695534	0.93625	protein_coding
55636	CHD7	-0.694463	0.829471	protein_coding
55636	CHD7	-0.694463	0.829471	LRG_gene
574488	MIR518A1	-0.686247	0.602251	miRNA
19	ABCA1	-0.683472	0.00899598	protein_coding
5623	PSPN	-0.681725	0.817365	protein_coding
9914	ATP2C2	-0.677575	0.820949	protein_coding
23491	CES3	-0.676067	0.270548	protein_coding
7852	CXCR4	-0.665764	0.77358	protein_coding
7852	CXCR4	-0.665764	0.77358	LRG_gene
2272	FHIT	-0.66472	0.809276	protein_coding
124935	SLC43A2	-0.656848	0.894271	protein_coding
154442	BVES-AS1	-0.65428	0.631735	antisense
51305	KCNK9	-0.6528	0.861607	protein_coding
153478	PLEKHG4B	-0.649281	0.274837	protein_coding
783	CACNB2	-0.64833	0.907463	protein_coding
26045	LRRTM2	-0.644808	0.827592	protein_coding
729540	RGPD6	-0.643415	0.984485	protein_coding
692073	SNORA16A	-0.643319	0.713691	antisense
3038	HAS3	-0.643103	0.00350372	protein_coding
1028	CDKN1C	-0.640839	0.978271	protein_coding
284427	SLC25A41	-0.640475	0.976795	protein_coding
1396	CRIP1	-0.639401	0.534622	protein_coding
10346	TRIM22	-0.638923	0.644819	protein_coding
100499484	SUGT1P4-STRA6LP	-0.635373	0.573566	processed_transcript
117166	WFIKKN1	-0.634334	0.695304	protein_coding
79948	PLPPR3	-0.63381	0.954558	protein_coding
677810	SNORA26	-0.633218	0.942594	snoRNA
100507392	SENCR	-0.632067	0.119924	antisense
128102	HSD3BP4	-0.630847	0.847053	pseudogene
9084	VCY	-0.630361	0.863302	protein_coding
164312	LRRN4	-0.628997	0.935763	protein_coding
51296	SLC15A3	-0.627945	0.329803	protein_coding
400932	LINC00898	-0.62534	0.863302	lincRNA
112817	HOGA1	-0.622111	0.916548	protein_coding
1906	EDN1	-0.619018	1.27853e-08	protein_coding
5348	FXYD1	-0.615177	0.954238	protein_coding
3248	HPGD	-0.614329	0.928976	protein_coding
1545	CYP1B1	-0.610529	0.000129322	protein_coding
57459	GATAD2B	-0.61049	0.853805	protein_coding
100133985	LINC01816	-0.605051	0.876313	lincRNA
100507062	PSMD6-AS2	-0.601059	0.946941	antisense
165	AEBP1	-0.598682	0.928976	protein_coding
7043	TGFB3	-0.597612	0.334858	protein_coding
89884	LHX4	-0.597017	0.916982	protein_coding
64951	MRPS24	-0.596903	0.0432238	protein_coding
51761	ATP8A2	-0.596733	0.280538	protein_coding
79037	PVRIG	-0.595925	0.983134	protein_coding
90113	VWA5B2	-0.594623	0.720745	protein_coding
200197	TMEM51-AS1	-0.59428	0.505373	processed_transcript
164656	TMPRSS6	-0.593218	0.861607	protein_coding
64388	GREM2	-0.593124	0.941628	protein_coding
6000	RGS7	-0.587096	0.957259	protein_coding
285588	EFCAB9	-0.585911	0.937766	protein_coding
50619	DEF6	-0.585267	0.939531	protein_coding
143686	SESN3	-0.580971	0.692464	protein_coding
25791	NGEF	-0.580327	0.752229	protein_coding
377677	CA13	-0.579461	0.640294	protein_coding
114599	SNORD15B	-0.576419	0.978271	snoRNA
1501	CTNND2	-0.575394	0.760232	protein_coding
862	RUNX1T1	-0.5751	0.249571	protein_coding
379013	RNF138P1	-0.574922	0.96568	pseudogene
392509	ARL13A	-0.574052	0.887939	protein_coding
1746	DLX2	-0.571182	0.0123017	protein_coding
9629	CLCA3P	-0.570598	0.909795	pseudogene
3304	HSPA1B	-0.56939	0.999683	protein_coding
101928596	LOC101928596	-0.56929	0.107882	antisense
9244	CRLF1	-0.5688	0.894271	protein_coding
677771	SCARNA4	-0.567666	0.978227	snoRNA
111	ADCY5	-0.563713	0.837243	protein_coding
253190	SERHL2	-0.563499	0.613071	protein_coding
126147	NTN5	-0.56338	0.918787	protein_coding
9095	TBX19	-0.560974	0.313423	protein_coding
54674	LRRN3	-0.560884	0.668111	protein_coding
283629	TSSK4	-0.558383	0.843081	protein_coding
93650	ACP4	-0.555946	0.961558	protein_coding
23639	LRRC6	-0.554774	0.928976	protein_coding
64101	LRRC4	-0.554411	0.695985	protein_coding
619207	SCART1	-0.554242	0.957259	pseudogene
692213	SNORD110	-0.553202	0.962402	protein_coding
692213	SNORD110	-0.553202	0.962402	snoRNA
54097	FAM3B	-0.552049	0.555445	protein_coding
89932	PAPLN	-0.549609	0.706796	protein_coding
3485	IGFBP2	-0.548643	0.861607	protein_coding
57101	ANO2	-0.545167	0.861607	protein_coding
4222	MEOX1	-0.543888	0.928976	protein_coding
1593	CYP27A1	-0.543762	0.85997	protein_coding
2678	GGT1	-0.541824	0.65882	protein_coding
255167	LINC01018	-0.541339	0.806403	lincRNA
100129046	BCAR3-AS1	-0.541332	0.999683	antisense
55779	CFAP44	-0.538329	0.817365	protein_coding
83886	PRSS27	-0.538301	0.961558	protein_coding
10984	KCNQ1OT1	-0.53813	0.550758	antisense
445582	POTEE	-0.535988	0.751412	protein_coding
26140	TTLL3	-0.534592	0.890979	protein_coding
79603	CERS4	-0.534353	0.889351	protein_coding
79925	SPEF2	-0.534048	0.944625	protein_coding
9297	SNORD29	-0.532746	0.861607	processed_transcript
30834	ZNRD1	-0.532683	0.999683	protein_coding
283416	LINC01465	-0.530616	0.274837	protein_coding
132851	SPATA4	-0.528863	0.914486	protein_coding
140807	KRT72	-0.528185	0.830909	protein_coding
84518	CNFN	-0.52644	0.802882	protein_coding
6499	SKIV2L	-0.526077	0.989298	protein_coding
7481	WNT11	-0.524853	0.365682	protein_coding
9824	ARHGAP11A	-0.523802	0.301472	protein_coding
401027	C2orf66	-0.523519	0.933251	protein_coding
51195	RAPGEFL1	-0.518689	0.870738	protein_coding
692093	SNORD62B	-0.518654	0.387609	snoRNA
57172	CAMK1G	-0.517554	0.787283	protein_coding
79413	ZBED2	-0.516998	0.30604	protein_coding
100289373	UBAC2-AS1	-0.516066	0.59842	lincRNA
6257	RXRB	-0.514979	0.980875	protein_coding
124056	NOXO1	-0.513461	0.797862	protein_coding
115361	GBP4	-0.512977	0.634402	protein_coding
342931	RFPL4A	-0.512833	0.75886	protein_coding
151121	LINC01854	-0.511349	0.562863	lincRNA
100506060	SMG1P7	-0.51126	0.996846	pseudogene
390940	PINLYP	-0.509657	0.989298	protein_coding
652965	SNORA48	-0.50931	0.999683	protein_coding
652965	SNORA48	-0.50931	0.999683	snoRNA
101926888	RALY-AS1	-0.508409	0.557322	lincRNA
100293704	NA	-0.508328	0.916548	lincRNA
83481	EPPK1	-0.507747	0.916548	protein_coding
2073	ERCC5	-0.507205	0.525301	LRG_gene
2073	ERCC5	-0.507205	0.525301	protein_coding
4920	ROR2	-0.505745	0.827333	protein_coding
643365	LINC00452	-0.503009	0.933251	lincRNA
10873	ME3	-0.502819	0.894271	protein_coding
343171	OR2W3	-0.502475	0.939923	protein_coding
79816	TLE6	-0.499762	0.481227	protein_coding
100874241	STARD13-AS	-0.498989	0.999683	processed_transcript
3620	IDO1	-0.49821	0.582841	protein_coding
692058	SNORD11	-0.497648	0.889895	snoRNA
100507398	INTS6-AS1	-0.497084	0.916548	antisense
3222	HOXC5	-0.49617	0.35262	protein_coding
3222	HOXC5	-0.49617	0.35262	processed_transcript
79104	MEG8	-0.49525	0.518404	lincRNA
101927612	RNF139-AS1	-0.49382	0.319723	lincRNA
1750	DLX6	-0.493643	0.916548	protein_coding
26792	SNORD57	-0.493557	0.971396	snoRNA
26792	SNORD57	-0.493557	0.971396	protein_coding
9758	FRMPD4	-0.492693	0.535715	protein_coding
112755	STX1B	-0.491044	0.696984	protein_coding
100507283	LOC100507283	-0.490776	0.824338	antisense
79957	PAQR6	-0.49075	0.916548	protein_coding
5089	PBX2	-0.488979	0.832053	protein_coding
9162	DGKI	-0.48803	0.00239209	protein_coding
51480	VCX2	-0.486572	0.879735	protein_coding
100129845	PCOLCE-AS1	-0.48244	0.929535	antisense
400892	BCRP2	-0.482172	0.971831	pseudogene
197342	EME2	-0.481462	0.932057	protein_coding
5176	SERPINF1	-0.479408	0.902538	protein_coding
149483	CCDC17	-0.478691	0.988178	protein_coding
23224	SYNE2	-0.478408	0.640294	protein_coding
4858	NOVA2	-0.477708	0.968254	protein_coding
56256	SERTAD4	-0.476839	0.354272	protein_coding
338799	LINC01089	-0.476309	0.0269696	lincRNA
101928545	SEPTIN7-AS1	-0.475789	0.889895	lincRNA
5742	PTGS1	-0.472042	0.887939	protein_coding
114928	GPRASP2	-0.471702	0.890449	protein_coding
26805	SNORD45A	-0.471639	0.983106	protein_coding
26805	SNORD45A	-0.471639	0.983106	snoRNA
1840	DTX1	-0.469609	0.910205	protein_coding
440905	FAR2P1	-0.46783	0.889895	pseudogene
4288	MKI67	-0.467116	0.977532	protein_coding
1506	CTRL	-0.465417	0.940471	protein_coding
677838	SNORA61	-0.464999	0.304432	antisense
10461	MERTK	-0.463837	0.91183	protein_coding
1056	CEL	-0.461562	0.925281	protein_coding
100130275	TFAP2A-AS1	-0.459384	0.241635	antisense
10874	NMU	-0.457669	0.889791	protein_coding
7352	UCP3	-0.457517	0.989298	protein_coding
6665	SOX15	-0.457175	0.831989	protein_coding
91851	CHRDL1	-0.456899	0.894271	protein_coding
101928766	LINC01979	-0.456779	0.916548	lincRNA
729603	LOC729603	-0.456596	0.79623	pseudogene
5076	PAX2	-0.454938	0.329803	protein_coding
3204	HOXA7	-0.453089	0.887939	protein_coding
81629	TSSK3	-0.452761	0.464037	protein_coding
330	BIRC3	-0.452361	0.0745566	protein_coding
344967	LOC344967	-0.451783	0.888389	pseudogene
222389	BEND7	-0.451442	0.955589	protein_coding
23037	PDZD2	-0.450882	0.668111	protein_coding
441263	DTX2P1-UPK3BP1-PMS2P11	-0.448365	0.696984	processed_transcript
147808	ZNF784	-0.448197	0.070793	protein_coding
283507	SUGT1P3	-0.447817	0.996846	pseudogene
100507401	LRP4-AS1	-0.447059	0.861607	antisense
79729	SH3D21	-0.446235	0.984299	protein_coding
222901	RPL23P8	-0.446185	0.570156	pseudogene
1768	DNAH6	-0.44603	0.954558	protein_coding
57636	ARHGAP23	-0.445083	0.741918	protein_coding
970	CD70	-0.442582	0.0523892	protein_coding
5168	ENPP2	-0.44046	0.164511	protein_coding
284958	NT5DC4	-0.437595	0.932057	protein_coding
4939	OAS2	-0.43497	0.530544	protein_coding
5822	PWP2	-0.43492	0.999683	protein_coding
6503	SLA	-0.433479	0.6548	protein_coding
91156	IGFN1	-0.433108	0.918556	protein_coding
119385	AGAP11	-0.431669	0.916548	protein_coding
692072	SNORD5	-0.431609	0.861607	protein_coding
692072	SNORD5	-0.431609	0.861607	snoRNA
100505696	SH3BP5-AS1	-0.430666	0.916548	antisense
83401	ELOVL3	-0.430058	0.559266	protein_coding
124093	CCDC78	-0.429081	0.916548	protein_coding
5138	PDE2A	-0.42902	0.6548	protein_coding
246329	STAC3	-0.428984	0.98464	protein_coding
3791	KDR	-0.4287	0.645938	protein_coding
101060542	LINC01910	-0.427968	0.941107	lincRNA
158046	NXNL2	-0.427533	0.885079	protein_coding
100130733	LRRC70	-0.427346	0.965793	protein_coding
645158	CBX3P2	-0.427041	0.999598	pseudogene
283870	BRICD5	-0.424757	0.949064	protein_coding
283335	LOC283335	-0.424752	0.889791	antisense
55203	LGI2	-0.424555	0.84906	protein_coding
440081	DDX12P	-0.424467	0.71806	pseudogene
100316904	SAP25	-0.423965	0.989298	protein_coding
96626	LIMS3	-0.423728	0.948507	protein_coding
94137	RP1L1	-0.423501	0.688989	protein_coding
602	BCL3	-0.423176	0.198253	protein_coding
3902	LAG3	-0.422914	0.978271	protein_coding
130540	FLACC1	-0.422273	0.971451	protein_coding
168507	PKD1L1	-0.421573	0.696984	protein_coding
100507266	STX18-AS1	-0.42156	0.945706	antisense
266675	BEST4	-0.420901	0.999683	protein_coding
55061	SUSD4	-0.420512	0.18141	protein_coding
9881	TRANK1	-0.419429	0.428854	protein_coding
100463486	MTRNR2L8	-0.419285	0.973342	protein_coding
503538	A1BG-AS1	-0.418693	0.696984	antisense
667	DST	-0.418219	0.883237	protein_coding
3553	IL1B	-0.414199	0.886726	protein_coding
90226	UCN2	-0.413959	0.95122	protein_coding
1870	E2F2	-0.410637	0.59842	protein_coding
9936	CD302	-0.409484	0.877637	protein_coding
5790	PTPRCAP	-0.409141	0.997899	protein_coding
26811	SNORD55	-0.408792	0.803777	snoRNA
26811	SNORD55	-0.408792	0.803777	protein_coding
161394	SAMD15	-0.408786	0.929535	protein_coding
1591	CYP24A1	-0.408489	0.405389	protein_coding
440799	P2RX6P	-0.407636	0.99802	pseudogene
440093	H3-5	-0.4074	0.199514	protein_coding
116372	LYPD1	-0.406178	0.76547	protein_coding
10724	OGA	-0.40594	0.0713109	protein_coding
401431	ATP6V0E2-AS1	-0.405738	0.929759	antisense
51294	PCDH12	-0.405691	0.88996	protein_coding
5460	POU5F1	-0.40529	0.968254	protein_coding
57575	PCDH10	-0.404955	0.294792	protein_coding
10215	OLIG2	-0.404579	0.989298	protein_coding
646862	RNF225	-0.403144	0.999683	protein_coding
81571	MIR600HG	-0.402997	0.916548	sense_intronic
5744	PTHLH	-0.402488	0.909795	protein_coding
112476	PRRT2	-0.402488	0.683702	protein_coding
83937	RASSF4	-0.402372	0.662752	protein_coding
84915	FAM222A	-0.40229	0.567135	protein_coding
143689	PIWIL4	-0.40155	0.789799	protein_coding
100996758	NPY4R2	-0.401497	0.992846	protein_coding
84283	TMEM79	-0.401388	0.440379	protein_coding
8085	KMT2D	-0.400853	0.8353	protein_coding
100151683	RNU4ATAC	-0.399414	0.965793	snRNA
9022	CLIC3	-0.399347	0.999683	protein_coding
56102	PCDHGB3	-0.398391	0.999683	protein_coding
3110	MNX1	-0.397965	0.383386	protein_coding
26769	SNORD81	-0.396577	0.978227	processed_transcript
51380	CSAD	-0.395552	0.614381	protein_coding
285955	SPDYE1	-0.39496	0.862299	protein_coding
393	ARHGAP4	-0.394866	0.999598	protein_coding
288	ANK3	-0.394482	0.621679	protein_coding
58516	SINHCAF	-0.394258	0.999683	protein_coding
284086	NEK8	-0.394122	0.74675	protein_coding
9957	HS3ST1	-0.393649	0.993438	protein_coding
5126	PCSK2	-0.393102	0.91183	protein_coding
84063	KIRREL2	-0.392824	0.999598	protein_coding
285966	TCAF2	-0.392276	0.619167	protein_coding
2633	GBP1	-0.392274	0.00238422	protein_coding
78990	OTUB2	-0.391508	0.999683	protein_coding
574036	SERTAD4-AS1	-0.39087	0.702706	antisense
84957	RELT	-0.390548	0.696984	protein_coding
91355	LRP5L	-0.389641	0.991826	protein_coding
100128191	TMPO-AS1	-0.389372	0.20042	antisense
441072	FLJ31104	-0.388088	0.928976	antisense
83595	SOX7	-0.387087	0.961928	protein_coding
101752400	CAPN10-DT	-0.386836	0.587486	antisense
101928846	HIPK1-AS1	-0.38621	0.999683	antisense
84220	RGPD5	-0.386143	0.999683	protein_coding
100505532	LINC01301	-0.386036	0.999683	lincRNA
2558	GABRA5	-0.385316	0.590981	protein_coding
51332	SPTBN5	-0.384754	0.949064	protein_coding
100505679	UBE2Q2L	-0.383813	0.971831	protein_coding
11219	TREX2	-0.383541	0.984485	protein_coding
158067	AK8	-0.383169	0.999683	protein_coding
43	ACHE	-0.382502	0.973342	protein_coding
100506136	NA	-0.382218	0.928976	lincRNA
6660	SOX5	-0.382216	0.942594	protein_coding
5864	RAB3A	-0.381474	0.356708	protein_coding
9985	REC8	-0.380737	0.978271	protein_coding
768096	HAR1A	-0.380704	0.797862	lincRNA
2300	FOXL1	-0.379525	0.813573	protein_coding
100130348	TMEM262	-0.379016	0.999683	protein_coding
79412	KREMEN2	-0.378749	0.934355	protein_coding
6813	STXBP2	-0.378697	0.961558	LRG_gene
6813	STXBP2	-0.378697	0.961558	protein_coding
139728	PNCK	-0.377949	0.999683	protein_coding
26807	SNORD43	-0.375555	0.999683	snoRNA
1241	LTB4R	-0.375377	0.869576	protein_coding
100861555	LINC00565	-0.375176	0.760232	lincRNA
387104	SOGA3	-0.374748	0.806403	protein_coding
2195	FAT1	-0.374654	0.20409	protein_coding
4849	CNOT3	-0.374418	0.590657	protein_coding
9028	RHBDL1	-0.374395	0.999683	protein_coding
129607	CMPK2	-0.373913	0.805686	protein_coding
196993	CT62	-0.373392	0.996452	protein_coding
127281	PRXL2B	-0.372805	0.999683	protein_coding
148979	GLIS1	-0.372607	0.363822	protein_coding
647310	TEX22	-0.372159	0.93625	protein_coding
283455	KSR2	-0.372061	0.989298	protein_coding
79690	GAL3ST4	-0.371265	0.933251	protein_coding
1510	CTSE	-0.370964	0.989298	protein_coding
9737	GPRASP1	-0.37089	0.994224	protein_coding
339665	SLC35E4	-0.370332	0.0836941	protein_coding
7185	TRAF1	-0.369792	0.513523	protein_coding
284266	SIGLEC15	-0.3696	0.882784	protein_coding
388135	INSYN1	-0.369464	0.786149	protein_coding
55556	ENOSF1	-0.369332	0.817365	protein_coding
550631	CCDC157	-0.369257	0.896521	protein_coding
55507	GPRC5D	-0.36896	0.98464	protein_coding
10068	IL18BP	-0.368633	0.928976	protein_coding
1734	DIO2	-0.368315	0.933413	protein_coding
266977	ADGRF1	-0.367615	0.994536	protein_coding
728463	TGFB2-AS1	-0.367602	0.98464	antisense
10202	DHRS2	-0.367454	0.0216808	protein_coding
25976	TIPARP	-0.367027	0.343075	protein_coding
4330	MN1	-0.366831	0.954558	protein_coding
7108	TM7SF2	-0.365563	0.988178	protein_coding
7068	THRB	-0.365342	0.861607	protein_coding
9620	CELSR1	-0.365171	0.941628	protein_coding
594839	SNORA33	-0.364846	0.984485	snoRNA
100506469	TMEM147-AS1	-0.364466	0.405389	antisense
7351	UCP2	-0.363678	0.921889	protein_coding
64420	SUSD1	-0.363023	0.999598	protein_coding
54913	RPP25	-0.362905	0.904651	protein_coding
9704	DHX34	-0.362658	0.0498022	protein_coding
114819	CROCCP3	-0.361998	0.980065	pseudogene
6050	RNH1	-0.361626	0.999683	protein_coding
7732	RNF112	-0.361491	0.900393	protein_coding
87769	GGACT	-0.361187	0.885809	protein_coding
347746	PWARSN	-0.360517	0.999598	processed_transcript
8942	KYNU	-0.360194	0.825714	protein_coding
6507	SLC1A3	-0.360173	0.466793	protein_coding
1298	COL9A2	-0.359632	0.928976	protein_coding
138311	DIPK1B	-0.359426	0.978227	protein_coding
4940	OAS3	-0.359153	0.362902	protein_coding
9308	CD83	-0.358495	0.000142698	protein_coding
139735	ZFP92	-0.358054	0.802882	protein_coding
27035	NOX1	-0.35789	0.969768	protein_coding
1154	CISH	-0.357171	0.562863	protein_coding
221091	LRRN4CL	-0.357145	0.982484	protein_coding
9715	FAM131B	-0.357093	0.916548	protein_coding
54345	SOX18	-0.356969	0.620753	protein_coding
597	BCL2A1	-0.356579	0.999683	protein_coding
11054	OGFR	-0.356412	0.707426	protein_coding
392255	GDF6	-0.35627	0.720745	protein_coding
4600	MX2	-0.356202	0.668111	protein_coding
161253	REM2	-0.355878	0.999683	protein_coding
7020	TFAP2A	-0.355764	0.683702	protein_coding
9722	NOS1AP	-0.355311	0.870422	protein_coding
3008	H1-4	-0.353232	0.99583	protein_coding
440585	FAM183A	-0.35312	0.999683	protein_coding
164832	LONRF2	-0.352332	0.693491	protein_coding
91543	RSAD2	-0.352234	0.999683	protein_coding
639	PRDM1	-0.351793	0.764408	protein_coding
257068	PLCXD2	-0.351769	0.481227	protein_coding
101926963	LOC101926963	-0.351603	0.954558	antisense
387849	REP15	-0.351571	0.947011	protein_coding
4791	NFKB2	-0.350962	0.0658252	protein_coding
54760	PCSK4	-0.350899	0.963332	protein_coding
11178	LZTS1	-0.350874	0.929535	protein_coding
8997	KALRN	-0.350583	0.748502	protein_coding
864	RUNX3	-0.350449	0.825714	protein_coding
57096	RPGRIP1	-0.350359	0.952079	protein_coding
57529	RTL9	-0.350135	0.734762	protein_coding
5031	P2RY6	-0.34926	0.505373	protein_coding
8418	CMAHP	-0.348613	0.934355	pseudogene
6442	SGCA	-0.347244	0.99802	protein_coding
6442	SGCA	-0.347244	0.99802	LRG_gene
339044	PKD1P1	-0.346842	0.999683	protein_coding
339044	PKD1P1	-0.346842	0.999683	pseudogene
130497	OSR1	-0.346828	0.65882	protein_coding
100129858	SCOC-AS1	-0.346697	0.999598	antisense
55084	SOBP	-0.346111	0.984485	protein_coding
10203	CALCRL	-0.345603	0.988178	protein_coding
320	APBA1	-0.345065	0.816943	protein_coding
10194	TSHZ1	-0.343561	0.93645	protein_coding
1038	CDR1	-0.341745	0.97147	protein_coding
100874309	EPN2-IT1	-0.341021	0.999683	protein_coding
10936	GPR75	-0.340629	0.989298	protein_coding
8350	H3C1	-0.340288	0.989298	protein_coding
10432	RBM14	-0.339286	0.309065	protein_coding
645954	SVIL2P	-0.338422	0.567135	pseudogene
8969	H2AC11	-0.337952	0.95122	protein_coding
2170	FABP3	-0.33683	0.999598	protein_coding
342979	PALM3	-0.336291	0.933251	protein_coding
4916	NTRK3	-0.33614	0.999683	protein_coding
79026	AHNAK	-0.335653	0.75886	protein_coding
283152	CCDC153	-0.335356	0.894271	protein_coding
101927249	PDZRN3-AS1	-0.334225	0.832053	antisense
130557	ZNF513	-0.334026	0.802882	protein_coding
4038	LRP4	-0.333945	0.683702	protein_coding
10633	RASL10A	-0.332472	0.999683	protein_coding
2826	CCR10	-0.331889	0.849388	protein_coding
3426	CFI	-0.331762	0.999683	LRG_gene
3426	CFI	-0.331762	0.999683	protein_coding
10003	NAALAD2	-0.330799	0.840164	protein_coding
80332	ADAM33	-0.330316	0.894271	protein_coding
100506499	NA	-0.329753	0.916548	lincRNA
283248	RCOR2	-0.329445	0.770558	protein_coding
22798	LAMB4	-0.32909	0.989298	protein_coding
353497	POLN	-0.328414	0.916548	protein_coding
22998	LIMCH1	-0.328316	0.841551	protein_coding
5334	PLCL1	-0.328241	0.994382	protein_coding
130752	MDH1B	-0.327929	0.992846	protein_coding
119437	CTAGE7P	-0.327376	0.999683	pseudogene
89866	SEC16B	-0.327362	0.815663	protein_coding
100131691	MZF1-AS1	-0.326033	0.996846	antisense
23352	UBR4	-0.325979	0.316373	protein_coding
390874	ONECUT3	-0.325978	0.999683	protein_coding
780851	SNORD3A	-0.325755	0.971831	lincRNA
79369	B3GNT4	-0.325697	0.59842	protein_coding
100131755	ARMCX4	-0.325293	0.589696	protein_coding
284677	SNHG28	-0.325279	0.991826	protein_coding
93953	GCNA	-0.324903	0.984485	protein_coding
284013	VMO1	-0.324891	0.996846	protein_coding
8313	AXIN2	-0.324609	0.6548	protein_coding
8313	AXIN2	-0.324609	0.6548	LRG_gene
25806	VAX2	-0.323701	0.478549	protein_coding
9823	ARMCX2	-0.323582	0.696984	protein_coding
128153	SPATA17	-0.32309	0.971831	protein_coding
282679	AQP11	-0.323007	0.503815	protein_coding
64582	GPR135	-0.322853	0.368254	protein_coding
255324	EPGN	-0.322174	0.999683	protein_coding
124222	PAQR4	-0.322087	0.0837156	protein_coding
140766	ADAMTS14	-0.322083	0.622462	protein_coding
4297	KMT2A	-0.321144	0.963609	protein_coding
80099	C7orf69	-0.320976	0.683702	protein_coding
25894	PLEKHG4	-0.320857	0.281978	protein_coding
100506248	PTMAP9	-0.320703	0.948569	protein_coding
10734	STAG3	-0.320638	0.485923	protein_coding
197358	NLRC3	-0.320379	0.916548	polymorphic_pseudogene
25780	RASGRP3	-0.320042	0.325707	protein_coding
54487	DGCR8	-0.319958	0.65882	protein_coding
339829	CCDC39	-0.319944	0.989298	protein_coding
149465	CFAP57	-0.319902	0.986653	protein_coding
406968	MIR193A	-0.319688	0.999683	miRNA
387597	ILDR2	-0.319395	0.993223	protein_coding
732253	TDRG1	-0.319371	0.121603	antisense
54754	NUTM2F	-0.319205	0.988178	protein_coding
26261	FBXO24	-0.31885	0.994382	protein_coding
503542	SPRN	-0.318759	0.847053	protein_coding
401127	LOC401127	-0.318637	0.999683	pseudogene
8792	TNFRSF11A	-0.318001	0.538609	LRG_gene
8792	TNFRSF11A	-0.318001	0.538609	protein_coding
83983	TSSK6	-0.317979	0.955589	protein_coding
150967	LINC01963	-0.317898	0.0667584	lincRNA
132989	C4orf36	-0.315949	0.989298	protein_coding
23109	DDN	-0.315569	0.988178	protein_coding
203859	ANO5	-0.315011	0.894271	protein_coding
8214	DGCR6	-0.314924	0.889895	protein_coding
4851	NOTCH1	-0.3144	0.741918	protein_coding
9667	SAFB2	-0.314079	0.695334	protein_coding
94030	LRRC4B	-0.313454	0.999683	protein_coding
8352	H3C3	-0.312174	0.934355	protein_coding
387763	C11orf96	-0.311682	0.999683	protein_coding
79633	FAT4	-0.311135	0.376139	protein_coding
153769	SH3RF2	-0.310207	0.0577235	protein_coding
10826	FAXDC2	-0.309974	0.989298	protein_coding
55287	TMEM40	-0.309941	0.999683	protein_coding
196410	METTL7B	-0.309938	0.675585	protein_coding
101927631	ADNP-AS1	-0.309205	0.717331	antisense
124402	UBALD1	-0.309146	0.28783	protein_coding
9394	HS6ST1	-0.309003	0.570749	protein_coding
170692	ADAMTS18	-0.308602	0.999683	protein_coding
161835	FSIP1	-0.308326	0.827592	protein_coding
101409261	OGFR-AS1	-0.308247	0.996846	antisense
80212	CCDC92	-0.308	0.762249	protein_coding
64386	MMP25	-0.307984	0.95122	protein_coding
129684	CNTNAP5	-0.307851	0.362538	protein_coding
8711	TNK1	-0.30681	0.999683	protein_coding
6494	SIPA1	-0.306402	0.325707	protein_coding
249	ALPL	-0.30624	0.989298	protein_coding
3696	ITGB8	-0.306201	0.342164	protein_coding
2906	GRIN2D	-0.305619	0.348218	protein_coding
55200	PLEKHG6	-0.30495	0.999683	protein_coding
57405	SPC25	-0.304676	0.843171	protein_coding
268	AMH	-0.304561	0.912802	protein_coding
2027	ENO3	-0.304134	0.817365	protein_coding
5337	PLD1	-0.303731	0.373111	protein_coding
285908	LINC00174	-0.303583	0.996846	lincRNA
3014	H2AX	-0.303358	0.116855	protein_coding
645644	FLJ42627	-0.302419	0.999598	antisense
387082	SUMO4	-0.302335	0.999683	protein_coding
440456	PLEKHM1P1	-0.302138	0.864663	pseudogene
79005	SCNM1	-0.302125	0.696984	protein_coding
388906	OGFRP1	-0.301816	0.999683	lincRNA
84989	JMJD1C-AS1	-0.300492	0.996846	antisense
26830	RNU5D-1	-0.299648	0.999683	snRNA
692057	SNORD12	-0.299492	0.999683	snoRNA
170689	ADAMTS15	-0.299457	0.971831	protein_coding
401237	CASC15	-0.29918	0.999683	lincRNA
146547	PRSS36	-0.298927	0.999683	protein_coding
100289178	GNG12-AS1	-0.298857	0.889434	antisense
57491	AHRR	-0.298419	0.0637028	protein_coding
1031	CDKN2C	-0.297985	0.00651997	protein_coding
8793	TNFRSF10D	-0.29785	0.278914	protein_coding
340037	PRR7-AS1	-0.297486	0.989298	antisense
8642	DCHS1	-0.297347	0.888	protein_coding
23024	PDZRN3	-0.297296	0.709424	protein_coding
79798	ARMC5	-0.297159	0.464037	protein_coding
4185	ADAM11	-0.297127	0.786915	protein_coding
27129	HSPB7	-0.297064	0.361303	protein_coding
5971	RELB	-0.296462	0.326338	protein_coding
375190	FAM228B	-0.296393	0.77358	protein_coding
112939	NACC1	-0.295462	0.362902	protein_coding
100506271	LOC100506271	-0.294521	0.949064	lincRNA
729218	LOC729218	-0.294411	0.934355	lincRNA
4998	ORC1	-0.29436	0.328622	protein_coding
6324	SCN1B	-0.293731	0.15812	protein_coding
4128	MAOA	-0.293591	0.999683	protein_coding
3221	HOXC4	-0.293324	0.65882	protein_coding
399726	MIR1915HG	-0.292007	0.442379	protein_coding
128209	KLF17	-0.29198	0.0858469	protein_coding
489	ATP2A3	-0.29188	0.495506	protein_coding
144132	DNHD1	-0.291548	0.934355	protein_coding
5818	NECTIN1	-0.291493	0.523601	protein_coding
728635	DHRS4L1	-0.290843	0.916548	pseudogene
494514	TYMSOS	-0.290204	0.93625	protein_coding
51523	CXXC5	-0.290025	0.589696	protein_coding
124923	RSKR	-0.290007	0.971831	protein_coding
375033	PEAR1	-0.289972	0.984299	protein_coding
644596	SMIM10L2B	-0.289835	0.986653	lincRNA
130399	ACVR1C	-0.289781	0.751902	protein_coding
100507564	LOC100507564	-0.289507	0.87201	antisense
57479	PRR12	-0.289357	0.829471	protein_coding
10053	AP1M2	-0.289321	0.792332	protein_coding
115950	ZNF653	-0.28885	0.929535	protein_coding
84858	ZNF503	-0.288674	0.362902	protein_coding
100129138	LOC100129138	-0.288532	0.993223	lincRNA
314	AOC2	-0.288288	0.988178	protein_coding
54065	SMIM11A	-0.288091	0.999683	protein_coding
8655	DYNLL1	-0.287399	0.0678391	protein_coding
100527964	LHX4-AS1	-0.287278	0.999683	antisense
199221	DZIP1L	-0.287181	0.809276	protein_coding
10262	SF3B4	-0.286434	0.0430362	protein_coding
63967	CLSPN	-0.285491	0.902295	protein_coding
1594	CYP27B1	-0.285439	0.992619	protein_coding
6421	SFPQ	-0.284888	0.261507	protein_coding
54101	RIPK4	-0.284725	0.485923	protein_coding
284069	FAM171A2	-0.284704	0.517768	protein_coding
101929559	LINC00211	-0.284523	0.999683	lincRNA
144717	PHETA1	-0.284145	0.244542	protein_coding
4035	LRP1	-0.284105	0.986653	protein_coding
101928578	RAP2C-AS1	-0.283884	0.981313	antisense
115811	IQCD	-0.283772	0.965261	protein_coding
84321	THOC3	-0.283646	0.376139	protein_coding
199223	TTC21A	-0.283586	0.916548	protein_coding
92162	TMEM88	-0.28345	0.999683	protein_coding
100505865	LINC00920	-0.283387	0.9427	lincRNA
285755	PPIL6	-0.283304	0.959317	protein_coding
10561	IFI44	-0.282424	0.841551	protein_coding
6915	TBXA2R	-0.281763	0.127144	protein_coding
55223	TRIM62	-0.281441	0.77358	protein_coding
7161	TP73	-0.28108	0.879546	protein_coding
3964	LGALS8	-0.28093	0.655739	protein_coding
101926911	VPS33B-DT	-0.280509	0.999683	antisense
2784	GNB3	-0.280318	0.989298	protein_coding
2838	GPR15	-0.28024	0.999683	protein_coding
2323	FLT3LG	-0.279845	0.329803	protein_coding
388630	TRABD2B	-0.27978	0.979171	protein_coding
388630	TRABD2B	-0.27978	0.979171	lincRNA
84546	SNORD35B	-0.279424	0.999683	protein_coding
6524	SLC5A2	-0.279233	0.989298	protein_coding
26027	ACOT11	-0.278858	0.825695	protein_coding
348801	LNP1	-0.278683	0.544551	protein_coding
91181	NUP210L	-0.278607	0.999683	protein_coding
10382	TUBB4A	-0.278203	0.685466	protein_coding
147495	APCDD1	-0.278198	0.523149	protein_coding
163732	CITED4	-0.277633	0.906659	protein_coding
54807	ZNF586	-0.277194	0.803777	protein_coding
55231	CCDC87	-0.276648	0.999683	protein_coding
101954266	RNVU1-14	-0.276532	0.999683	snRNA
221584	ZSCAN12P1	-0.276524	0.989298	pseudogene
146059	CDAN1	-0.276275	0.0504647	protein_coding
50512	PODXL2	-0.27619	0.978271	protein_coding
284067	CFAP97D1	-0.276015	0.999683	protein_coding
29998	BICRA	-0.275995	0.905088	protein_coding
123720	WHAMM	-0.275722	0.790449	protein_coding
90506	LRRC46	-0.275599	0.825695	protein_coding
200407	CREG2	-0.275528	0.989298	protein_coding
1359	CPA3	-0.275429	0.999683	protein_coding
2946	GSTM2	-0.275372	0.889791	protein_coding
101929541	LINC02608	-0.275083	0.999683	lincRNA
8289	ARID1A	-0.274913	0.989298	protein_coding
100131208	SNAP25-AS1	-0.274775	0.999683	antisense
2049	EPHB3	-0.274513	0.882004	protein_coding
64641	EBF2	-0.274452	0.746921	protein_coding
100128590	SLC8A1-AS1	-0.274041	0.989298	antisense
51385	ZNF589	-0.274	0.894271	protein_coding
375607	NAT16	-0.27371	0.275064	protein_coding
10610	ST6GALNAC2	-0.273555	0.999683	protein_coding
978	CDA	-0.273518	0.645604	protein_coding
9757	KMT2B	-0.273357	0.932057	protein_coding
2914	GRM4	-0.273345	0.999683	protein_coding
5032	P2RY11	-0.273258	0.994382	protein_coding
8718	TNFRSF25	-0.273207	0.999683	protein_coding
400410	ST20	-0.273132	0.986783	protein_coding
7127	TNFAIP2	-0.272928	0.50826	protein_coding
374393	FAM111B	-0.271957	0.59842	protein_coding
6424	SFRP4	-0.271925	0.876313	protein_coding
10343	PKDREJ	-0.2719	0.999598	protein_coding
23762	OSBP2	-0.271461	0.947781	protein_coding
400508	CRYM-AS1	-0.271396	0.999683	lincRNA
130	ADH6	-0.271199	0.999598	protein_coding
172	AFG3L1P	-0.270987	0.85948	pseudogene
7421	VDR	-0.270923	0.571008	protein_coding
81027	TUBB1	-0.270841	0.978271	protein_coding
343172	OR2T8	-0.270793	0.916548	protein_coding
283726	SAXO2	-0.270457	0.894271	protein_coding
100288798	LOC100288798	-0.270409	0.962402	lincRNA
284695	ZNF326	-0.270379	0.43096	protein_coding
5608	MAP2K6	-0.270202	0.91796	protein_coding
4820	NKTR	-0.270105	0.973342	protein_coding
6276	S100A5	-0.270105	0.999683	protein_coding
83873	GPR61	-0.270062	0.999683	protein_coding
26470	SEZ6L2	-0.26956	0.989298	protein_coding
101926941	SPRY4-AS1	-0.269535	0.944411	antisense
113179	ADAT3	-0.269263	0.707007	protein_coding
57455	REXO1	-0.269227	0.616399	protein_coding
3054	HCFC1	-0.268941	0.912802	protein_coding
29990	PILRB	-0.268555	0.999683	protein_coding
91703	ACY3	-0.26855	0.947781	protein_coding
166336	PRICKLE2	-0.268286	0.77358	protein_coding
23138	N4BP3	-0.26798	0.992846	protein_coding
2804	GOLGB1	-0.267807	0.999683	protein_coding
9610	RIN1	-0.267704	0.436114	protein_coding
10036	CHAF1A	-0.267689	0.847701	protein_coding
26137	ZBTB20	-0.267625	0.681302	protein_coding
84875	PARP10	-0.267568	0.29744	protein_coding
58985	IL22RA1	-0.267528	0.841551	protein_coding
23119	HIC2	-0.267447	0.95122	protein_coding
100287171	WASHC1	-0.267407	0.707426	protein_coding
100287171	WASHC1	-0.267407	0.707426	pseudogene
2852	GPER1	-0.267099	0.840164	protein_coding
84629	TNRC18	-0.266958	0.878877	protein_coding
138649	ANKRD19P	-0.266874	0.999683	pseudogene
117144	CATSPER1	-0.266679	0.916548	protein_coding
83706	FERMT3	-0.266531	0.83057	LRG_gene
83706	FERMT3	-0.266531	0.83057	protein_coding
114898	C1QTNF2	-0.266503	0.0858469	protein_coding
653220	XAGE1A	-0.266497	0.993438	protein_coding
6649	SOD3	-0.266328	0.997899	protein_coding
157285	PRAG1	-0.266241	0.848635	protein_coding
23600	AMACR	-0.266108	0.813096	protein_coding
101928989	MIR4300HG	-0.266105	0.999683	lincRNA
27245	AHDC1	-0.265951	0.989298	protein_coding
84054	PCDHB19P	-0.265788	0.989298	pseudogene
65249	ZSWIM4	-0.265783	0.75886	protein_coding
619567	SNORD2	-0.265439	0.999683	protein_coding
286207	CFAP157	-0.265138	0.89773	protein_coding
80833	APOL3	-0.264886	0.84906	protein_coding
29015	SLC43A3	-0.264839	0.887594	protein_coding
101927275	NDUFV2-AS1	-0.264467	0.994382	antisense
55294	FBXW7	-0.264396	0.88756	protein_coding
56097	PCDHGC5	-0.264201	0.4902	protein_coding
81628	TSC22D4	-0.26395	0.0937385	protein_coding
144110	TMEM86A	-0.263647	0.958903	protein_coding
285943	HOXA-AS2	-0.263292	0.941107	antisense
898	CCNE1	-0.263231	0.817365	protein_coding
56099	PCDHGB7	-0.262088	0.677102	protein_coding
3770	KCNJ14	-0.261969	0.889895	protein_coding
8861	LDB1	-0.261914	0.816943	protein_coding
399473	SPRED3	-0.261744	0.790449	protein_coding
399473	SPRED3	-0.261744	0.790449	lincRNA
7026	NR2F2	-0.261574	0.88756	protein_coding
83714	NRIP2	-0.261503	0.997899	protein_coding
154664	ABCA13	-0.261453	0.999683	protein_coding
4188	MDFI	-0.261401	0.999683	protein_coding
993	CDC25A	-0.261385	0.87711	protein_coding
57568	SIPA1L2	-0.261189	0.817365	protein_coding
126299	ZNF428	-0.260589	0.132422	protein_coding
1958	EGR1	-0.260562	0.986783	protein_coding
4794	NFKBIE	-0.260445	0.696984	protein_coding
100505797	LOC100505797	-0.260158	0.932057	lincRNA
10825	NEU3	-0.260042	0.729346	protein_coding
144165	PRICKLE1	-0.259475	0.916548	protein_coding
54855	TENT5C	-0.259211	0.827592	protein_coding
8193	DPF1	-0.259038	0.055843	protein_coding
84976	DISP1	-0.258825	0.325707	protein_coding
26468	LHX6	-0.258819	0.28783	protein_coding
400550	FENDRR	-0.258766	0.882826	lincRNA
134	ADORA1	-0.258674	0.486075	protein_coding
55544	RBM38	-0.258603	0.696984	protein_coding
63925	ZNF335	-0.258537	0.888389	protein_coding
785	CACNB4	-0.25843	0.999683	protein_coding
55311	ZNF444	-0.258311	0.281978	protein_coding
90204	ZSWIM1	-0.258129	0.999683	protein_coding
8747	ADAM21	-0.257818	0.984299	protein_coding
677808	SNORA23	-0.257563	0.999683	snoRNA
84815	MGC12916	-0.257521	0.971831	lincRNA
220004	PPP1R32	-0.25747	0.999683	protein_coding
10507	SEMA4D	-0.257259	0.877637	protein_coding
8671	SLC4A4	-0.257216	0.182119	protein_coding
53353	LRP1B	-0.257091	0.87711	protein_coding
8175	SF3A2	-0.256923	0.343075	protein_coding
5055	SERPINB2	-0.25688	0.550758	protein_coding
5016	OVGP1	-0.256696	0.999683	protein_coding
127343	DMBX1	-0.256358	0.856783	protein_coding
652	BMP4	-0.255775	0.905324	protein_coding
51477	ISYNA1	-0.255708	0.999683	protein_coding
23678	SGK3	-0.255301	0.973342	protein_coding
124044	SPATA2L	-0.25528	0.474609	protein_coding
641649	TMEM91	-0.255265	0.989298	protein_coding
100131454	DBIL5P	-0.255046	0.992553	pseudogene
10642	IGF2BP1	-0.25497	0.987061	protein_coding
25890	ABI3BP	-0.254841	0.999683	protein_coding
6405	SEMA3F	-0.25457	0.696984	protein_coding
440278	CATSPER2P1	-0.254306	0.999683	pseudogene
728558	ENTPD1-AS1	-0.25425	0.997899	antisense
57535	KIAA1324	-0.253853	0.916548	protein_coding
6043	SNORA63	-0.253554	0.997899	protein_coding
101928583	SLC7A14-AS1	-0.253323	0.999683	sense_intronic
6925	TCF4	-0.25315	0.523601	protein_coding
9466	IL27RA	-0.253046	0.270548	protein_coding
4488	MSX2	-0.252423	0.662077	protein_coding
27242	TNFRSF21	-0.252012	0.016537	protein_coding
101927181	NA	-0.251931	0.997899	lincRNA
85441	HELZ2	-0.251868	0.527388	protein_coding
2775	GNAO1	-0.251734	0.485923	protein_coding
3312	HSPA8	-0.251668	0.467509	protein_coding
100506007	RTCA-AS1	-0.251449	0.997899	antisense
113878	DTX2	-0.251226	0.877637	protein_coding
346007	EYS	-0.251211	0.999683	protein_coding
23162	MAPK8IP3	-0.251065	0.93645	protein_coding
400579	LINC02076	-0.251065	0.999683	lincRNA
27433	TOR2A	-0.251025	0.798186	protein_coding
339230	CCDC137	-0.250393	0.893488	protein_coding
101928484	LINC01363	-0.249799	0.999683	antisense
80774	LIMD2	-0.249416	0.567135	protein_coding
63976	PRDM16	-0.249371	0.991702	protein_coding
6525	SMTN	-0.249053	0.551067	protein_coding
283234	CCDC88B	-0.249029	0.590657	protein_coding
286006	LSMEM1	-0.248888	0.999683	protein_coding
197258	FCSK	-0.248745	0.777095	protein_coding
10523	CHERP	-0.24874	0.899596	protein_coding
10417	SPON2	-0.248617	0.668111	protein_coding
7263	TST	-0.248372	0.806209	protein_coding
84787	KMT5C	-0.248272	0.88756	protein_coding
51702	PADI3	-0.248024	0.843171	protein_coding
215	ABCD1	-0.247761	0.188348	protein_coding
101929470	LOC101929470	-0.247055	0.999683	lincRNA
770	CA11	-0.246938	0.373243	protein_coding
55700	MAP7D1	-0.246852	0.88756	protein_coding
150197	LINC00896	-0.2468	0.999683	lincRNA
100507057	MELTF-AS1	-0.246771	0.726702	antisense
79812	MMRN2	-0.246519	0.772447	protein_coding
100128782	LINC00476	-0.245891	0.802882	processed_transcript
90293	KLHL13	-0.245879	0.54675	protein_coding
83857	TMTC1	-0.24581	0.978304	protein_coding
6502	SKP2	-0.24578	0.448316	protein_coding
84971	ATG4D	-0.245775	0.0915465	protein_coding
55640	FLVCR2	-0.245676	0.59842	protein_coding
146909	KIF18B	-0.24525	0.997899	protein_coding
124245	ZC3H18	-0.245046	0.777428	protein_coding
6235	RPS29	-0.244679	0.825225	protein_coding
100507131	NA	-0.244528	0.999683	pseudogene
652968	CASTOR1	-0.244331	0.428316	protein_coding
26040	SETBP1	-0.24419	0.957259	protein_coding
286	ANK1	-0.2441	0.843081	protein_coding
79149	ZSCAN5A	-0.243978	0.91796	protein_coding
163259	DENND2C	-0.243767	0.859635	protein_coding
79628	SH3TC2	-0.243498	0.989298	protein_coding
79628	SH3TC2	-0.243498	0.989298	LRG_gene
10634	GAS2L1	-0.24343	0.0858469	protein_coding
55723	ASF1B	-0.243195	0.71806	protein_coding
23195	MDN1	-0.243097	0.777428	protein_coding
51755	CDK12	-0.243072	0.760232	protein_coding
29775	CARD10	-0.24287	0.383386	protein_coding
644168	DRGX	-0.242657	0.889434	protein_coding
2736	GLI2	-0.242546	0.894271	protein_coding
51747	LUC7L3	-0.242506	0.736278	protein_coding
26018	LRIG1	-0.242473	0.637604	protein_coding
4919	ROR1	-0.242393	0.603146	protein_coding
100289678	ZNF783	-0.241985	0.933483	protein_coding
23499	MACF1	-0.241885	0.986783	protein_coding
441272	SPDYE3	-0.241801	0.886726	protein_coding
387640	SKIDA1	-0.241793	0.921889	protein_coding
493900	TMEM9B-AS1	-0.241584	0.999683	antisense
9700	ESPL1	-0.241546	0.784917	protein_coding
8970	H2BC11	-0.241465	0.999683	protein_coding
23452	ANGPTL2	-0.241453	0.198253	protein_coding
400798	C1orf220	-0.241366	0.997899	protein_coding
56829	ZC3HAV1	-0.241337	0.317827	protein_coding
9056	SLC7A7	-0.241163	0.999683	protein_coding
3931	LCAT	-0.240866	0.999683	protein_coding
6621	SNAPC4	-0.240822	0.847701	protein_coding
6294	SAFB	-0.240751	0.986783	protein_coding
1613	DAPK3	-0.240687	0.244542	protein_coding
652276	LOC652276	-0.2405	0.934355	pseudogene
7442	TRPV1	-0.240287	0.999683	protein_coding
162979	ZNF296	-0.23972	0.999683	protein_coding
399664	MEX3D	-0.239684	0.597831	protein_coding
27127	SMC1B	-0.239487	0.999683	protein_coding
55698	RADIL	-0.239435	0.984485	protein_coding
1945	EFNA4	-0.239298	0.824185	protein_coding
23255	MTCL1	-0.239217	0.907426	protein_coding
144715	RAD9B	-0.239196	0.999683	protein_coding
5116	PCNT	-0.239159	0.989298	protein_coding
100506428	CBR3-AS1	-0.239144	0.999683	processed_transcript
126069	ZNF491	-0.239056	0.999683	protein_coding
79733	E2F8	-0.238893	0.640294	protein_coding
90853	SPOCD1	-0.238872	0.0440511	protein_coding
6331	SCN5A	-0.238819	0.812466	protein_coding
6331	SCN5A	-0.238819	0.812466	LRG_gene
2033	EP300	-0.238744	0.996452	protein_coding
8339	H2BC8	-0.238698	0.999683	protein_coding
4001	LMNB1	-0.238571	0.876313	protein_coding
10317	B3GALT5	-0.238012	0.954558	protein_coding
2905	GRIN2C	-0.237896	0.999683	protein_coding
7280	TUBB2A	-0.237474	0.65882	protein_coding
5914	RARA	-0.237473	0.888	protein_coding
94234	FOXQ1	-0.237293	0.806403	protein_coding
57104	PNPLA2	-0.237018	0.213165	protein_coding
57523	NYNRIN	-0.236684	0.996846	protein_coding
115362	GBP5	-0.236655	0.934355	protein_coding
168667	BMPER	-0.23663	0.308514	protein_coding
4929	NR4A2	-0.23654	0.954558	protein_coding
284443	ZNF493	-0.236321	0.999683	protein_coding
84222	TMEM191A	-0.236271	0.916548	processed_transcript
64651	CSRNP1	-0.236227	0.215267	protein_coding
148046	CIRBP-AS1	-0.23593	0.888389	antisense
4296	MAP3K11	-0.235851	0.485923	protein_coding
135458	HUS1B	-0.235718	0.999683	protein_coding
79465	ULBP3	-0.235427	0.984299	protein_coding
6992	PPP1R11	-0.23501	0.940539	protein_coding
8605	PLA2G4C	-0.23475	0.771798	protein_coding
100507291	LOC100507291	-0.234599	0.999598	antisense
64759	TNS3	-0.234493	0.484844	protein_coding
3017	H2BC5	-0.234321	0.916548	protein_coding
1191	CLU	-0.234189	0.999683	protein_coding
124045	SPATA33	-0.234142	0.329803	protein_coding
90007	MIDN	-0.233883	0.932057	protein_coding
9344	TAOK2	-0.233807	0.894271	protein_coding
80139	ZNF703	-0.233751	0.843171	protein_coding
2521	FUS	-0.233589	0.0535645	protein_coding
8357	H3C10	-0.233337	0.999683	protein_coding
202333	CMYA5	-0.23327	0.999683	protein_coding
157247	NA	-0.233206	0.929535	pseudogene
3339	HSPG2	-0.23319	0.887939	protein_coding
7976	FZD3	-0.233099	0.999683	protein_coding
59269	HIVEP3	-0.232973	0.888389	protein_coding
404217	CTXN1	-0.232964	0.383386	protein_coding
3991	LIPE	-0.232907	0.999683	protein_coding
6398	SECTM1	-0.232806	0.590657	protein_coding
55692	LUC7L	-0.232446	0.50396	protein_coding
80164	PRR36	-0.232015	0.989298	protein_coding
57597	BAHCC1	-0.231996	0.957259	protein_coding
2353	FOS	-0.231953	0.962402	protein_coding
7007	TECTA	-0.231899	0.999683	protein_coding
6241	RRM2	-0.231709	0.590657	protein_coding
116039	OSR2	-0.231684	0.861607	protein_coding
654483	BOLA2B	-0.231678	0.991977	protein_coding
161159	ACTN1-AS1	-0.231634	0.999683	antisense
81620	CDT1	-0.2316	0.817267	protein_coding
80318	GKAP1	-0.23149	0.999683	protein_coding
27148	STK36	-0.231461	0.592801	protein_coding
2041	EPHA1	-0.231443	0.999683	protein_coding
3707	ITPKB	-0.231314	0.922967	protein_coding
4627	MYH9	-0.231135	0.94377	protein_coding
896	CCND3	-0.230832	0.0658252	protein_coding
1745	DLX1	-0.230465	0.667977	protein_coding
899	CCNF	-0.230318	0.887939	protein_coding
389119	INKA1	-0.23025	0.820734	protein_coding
340554	ZC3H12B	-0.230243	0.813096	protein_coding
10500	SEMA6C	-0.23024	0.831989	protein_coding
8449	DHX16	-0.230069	0.999683	protein_coding
144097	SPINDOC	-0.229995	0.272985	protein_coding
89796	NAV1	-0.229644	0.888389	protein_coding
57053	CHRNA10	-0.229493	0.997899	protein_coding
6624	FSCN1	-0.229419	0.00337751	protein_coding
84033	OBSCN	-0.229387	0.933251	protein_coding
100192378	ZFHX4-AS1	-0.229108	0.991826	antisense
57574	MARCHF4	-0.229097	0.52949	protein_coding
8503	PIK3R3	-0.229068	0.85948	protein_coding
349667	RTN4RL2	-0.228927	0.460579	protein_coding
6688	SPI1	-0.228699	0.999683	protein_coding
10847	SRCAP	-0.228633	0.916548	protein_coding
57591	MRTFA	-0.228608	0.889895	protein_coding
439994	LINC00863	-0.228527	0.681302	lincRNA
4982	TNFRSF11B	-0.228372	0.817267	protein_coding
254048	UBN2	-0.228359	0.880176	protein_coding
1265	CNN2	-0.228182	0.0383588	protein_coding
57665	RDH14	-0.22815	0.928976	protein_coding
25862	USP49	-0.228087	0.876313	protein_coding
127255	LRRIQ3	-0.228047	0.986783	protein_coding
728431	LINC01137	-0.227548	0.916548	antisense
747	DAGLA	-0.227534	0.941771	protein_coding
83858	ATAD3B	-0.227519	0.533743	protein_coding
84823	LMNB2	-0.227315	0.542203	protein_coding
283643	TEDC1	-0.227049	0.43096	protein_coding
55124	PIWIL2	-0.227021	0.999683	protein_coding
11067	DEPP1	-0.227018	0.879546	protein_coding
80150	ASRGL1	-0.22699	0.996452	protein_coding
6867	TACC1	-0.226937	0.0365044	protein_coding
27043	PELP1	-0.226343	0.115343	protein_coding
254427	PROSER2	-0.226125	0.789928	protein_coding
23210	JMJD6	-0.225933	0.772793	protein_coding
283373	ANKRD52	-0.22584	0.571008	protein_coding
7090	TLE3	-0.225804	0.863302	protein_coding
26278	SACS	-0.225753	0.350896	protein_coding
355	FAS	-0.225736	0.223168	protein_coding
355	FAS	-0.225736	0.223168	LRG_gene
257407	C2orf72	-0.225721	0.999683	protein_coding
27445	PCLO	-0.225716	0.989298	protein_coding
574029	DUSP5P1	-0.225376	0.989298	pseudogene
51666	ASB4	-0.225286	0.989298	protein_coding
51593	SRRT	-0.22528	0.668111	protein_coding
100129534	LOC100129534	-0.225247	0.999683	processed_transcript
84771	DDX11L2	-0.225145	0.746921	pseudogene
388677	NOTCH2NLA	-0.225143	0.932057	protein_coding
1371	CPOX	-0.224913	0.375952	protein_coding
90952	ESAM	-0.224749	0.921889	protein_coding
101927678	LINC01429	-0.224709	0.993103	lincRNA
7091	TLE4	-0.224484	0.916548	protein_coding
10584	COLEC10	-0.22444	0.999683	protein_coding
342909	ZNF284	-0.224412	0.952079	protein_coding
6712	SPTBN2	-0.224404	0.986783	protein_coding
54854	FAM83E	-0.224386	0.999683	protein_coding
3071	NCKAP1L	-0.224271	0.999683	protein_coding
84905	ZNF341	-0.224238	0.885079	protein_coding
1277	COL1A1	-0.224053	0.952079	LRG_gene
1277	COL1A1	-0.224053	0.952079	protein_coding
3667	IRS1	-0.223808	0.949731	protein_coding
7128	TNFAIP3	-0.223746	0.760232	protein_coding
23013	SPEN	-0.223641	0.999683	protein_coding
125950	RAVER1	-0.223401	0.513523	protein_coding
120376	COLCA2	-0.223397	0.999683	protein_coding
7469	NELFA	-0.223349	0.870061	protein_coding
203430	RTL3	-0.223335	0.999683	protein_coding
23090	ZNF423	-0.223279	0.87201	protein_coding
10137	RBM12	-0.223062	0.514034	protein_coding
84337	ELOF1	-0.223047	0.261507	protein_coding
55701	ARHGEF40	-0.223015	0.546856	protein_coding
151903	CCDC12	-0.222909	0.933251	protein_coding
643664	SLC35G6	-0.222726	0.999683	protein_coding
2335	FN1	-0.222666	0.999683	protein_coding
55765	INAVA	-0.222636	0.771798	protein_coding
729096	BMS1P4	-0.222612	0.999683	processed_transcript
89797	NAV2	-0.22258	0.997899	protein_coding
23616	SH3BP1	-0.22255	0.795058	protein_coding
255374	MBLAC1	-0.222454	0.770558	protein_coding
57521	RPTOR	-0.222347	0.350896	protein_coding
101752399	STAG3L5P-PVRIG2P-PILRB	-0.222301	0.999683	processed_transcript
2802	GOLGA3	-0.222221	0.934355	protein_coding
83596	BCL2L12	-0.222105	0.287566	protein_coding
338821	SLCO1B7	-0.22201	0.999683	protein_coding
55262	MAP11	-0.221802	0.631153	protein_coding
163154	PRR22	-0.221595	0.966211	protein_coding
101929351	CDC37L1-DT	-0.221379	0.999683	lincRNA
285556	C4orf54	-0.221197	0.999683	protein_coding
256933	NPB	-0.221147	0.928976	protein_coding
57622	LRFN1	-0.220911	0.75886	protein_coding
8320	EOMES	-0.220754	0.999683	protein_coding
27338	UBE2S	-0.220687	0.064145	protein_coding
126208	ZNF787	-0.220625	0.217292	protein_coding
285074	LOC285074	-0.22035	0.904369	pseudogene
100507547	LOC100507547	-0.220161	0.999683	protein_coding
101927497	CDK6-AS1	-0.219938	0.991977	antisense
9076	CLDN1	-0.219879	0.989298	protein_coding
57178	ZMIZ1	-0.219836	0.888389	protein_coding
253980	KCTD13	-0.219678	0.696984	protein_coding
55805	LRP2BP	-0.219667	0.971831	protein_coding
4300	MLLT3	-0.219555	0.918556	protein_coding
79751	SLC25A22	-0.219546	0.036825	protein_coding
54492	NEURL1B	-0.21946	0.853813	protein_coding
7407	VARS1	-0.219253	0.999683	protein_coding
1063	CENPF	-0.219223	0.999683	protein_coding
91748	ELMSAN1	-0.219041	0.999683	protein_coding
100287042	LOC100287042	-0.219005	0.999683	antisense
146713	RBFOX3	-0.218817	0.999683	protein_coding
5727	PTCH1	-0.218771	0.949841	protein_coding
727800	RNF208	-0.218731	0.894271	protein_coding
7286	TUFT1	-0.218729	0.88756	protein_coding
126526	C19orf47	-0.218499	0.771798	protein_coding
23215	PRRC2C	-0.218275	0.999683	protein_coding
1731	SEPTIN1	-0.218157	0.843081	protein_coding
23670	CEMIP2	-0.217901	0.376139	protein_coding
7355	SLC35A2	-0.217883	0.498288	protein_coding
57555	NLGN2	-0.217789	0.667977	protein_coding
26148	NA	-0.217758	0.984299	protein_coding
221914	GPC2	-0.217437	0.999683	protein_coding
23295	MGRN1	-0.217398	0.484844	protein_coding
7840	ALMS1	-0.217367	0.952079	protein_coding
83723	TLCD3B	-0.217071	0.999683	protein_coding
8106	PABPN1	-0.216632	0.492977	protein_coding
100507475	IDH1-AS1	-0.216631	0.999683	antisense
140738	TMEM37	-0.216484	0.707019	protein_coding
2043	EPHA4	-0.216398	0.890979	protein_coding
100306951	PITPNA-AS1	-0.215526	0.620753	antisense
653519	GPR89A	-0.215414	0.981313	protein_coding
3866	KRT15	-0.215249	0.997899	protein_coding
23112	TNRC6B	-0.215175	0.980875	protein_coding
57419	SLC24A3	-0.215056	0.942594	protein_coding
132158	GLYCTK	-0.214978	0.940471	protein_coding
23082	PPRC1	-0.214843	0.968254	protein_coding
10801	SEPTIN9	-0.21463	0.143954	protein_coding
2774	GNAL	-0.214442	0.961558	protein_coding
9825	SPATA2	-0.214398	0.903211	protein_coding
151534	LBX2-AS1	-0.214247	0.999683	antisense
4435	CITED1	-0.214018	0.960178	protein_coding
1108	CHD4	-0.213902	0.836785	protein_coding
9794	MAML1	-0.213833	0.955589	protein_coding
8742	TNFSF12	-0.21382	0.831989	protein_coding
23067	SETD1B	-0.213732	0.962402	protein_coding
51631	LUC7L2	-0.213505	0.43096	protein_coding
58506	SCAF1	-0.213277	0.405389	protein_coding
55870	ASH1L	-0.213196	0.976952	protein_coding
1947	EFNB1	-0.21304	0.513523	protein_coding
130951	M1AP	-0.212992	0.991826	protein_coding
30817	ADGRE2	-0.212938	0.999683	protein_coding
4917	NTN3	-0.21287	0.999683	protein_coding
283450	HECTD4	-0.212775	0.899596	protein_coding
10452	TOMM40	-0.21273	0.199514	protein_coding
107	ADCY1	-0.212569	0.978227	protein_coding
7516	XRCC2	-0.212401	0.913462	protein_coding
84069	PLEKHN1	-0.212389	0.904651	protein_coding
59	ACTA2	-0.212223	0.840494	protein_coding
100652853	LINC01023	-0.212181	0.976795	lincRNA
3199	HOXA2	-0.211799	0.989326	protein_coding
4091	SMAD6	-0.211784	0.952102	protein_coding
5546	PRCC	-0.211772	0.876313	protein_coding
116236	ABHD15	-0.211678	0.54602	protein_coding
25878	MXRA5	-0.211488	0.940227	protein_coding
7058	THBS2	-0.211365	0.984485	protein_coding
1400	CRMP1	-0.211354	0.933483	protein_coding
399687	MYO18A	-0.211052	0.886874	protein_coding
85389	SNORD14C	-0.210937	0.999683	snoRNA
85389	SNORD14C	-0.210937	0.999683	protein_coding
414236	C10orf55	-0.210916	0.83917	protein_coding
84129	ACAD11	-0.210829	0.999683	protein_coding
2256	FGF11	-0.210808	0.999683	protein_coding
284352	PPP1R37	-0.210493	0.790724	protein_coding
147111	NOTUM	-0.210387	0.989298	protein_coding
8726	EED	-0.210172	0.696984	protein_coding
57471	ERMN	-0.210055	0.986783	protein_coding
3205	HOXA9	-0.209985	0.876313	protein_coding
136895	C7orf31	-0.209877	0.97147	protein_coding
374887	YJEFN3	-0.20985	0.992619	protein_coding
6461	SHB	-0.209833	0.681302	protein_coding
79140	CCDC28B	-0.20981	0.387609	protein_coding
439990	LINC00857	-0.209751	0.525301	lincRNA
59283	CACNG8	-0.20961	0.988178	protein_coding
4326	MMP17	-0.209576	0.994536	protein_coding
10078	TSSC4	-0.209515	0.589696	protein_coding
2810	SFN	-0.209462	0.751192	protein_coding
340485	ACER2	-0.209243	0.925735	protein_coding
27239	GPR162	-0.209148	0.996736	protein_coding
116443	GRIN3A	-0.209099	0.999683	protein_coding
4013	VWA5A	-0.208967	0.999424	protein_coding
10024	TROAP	-0.208891	0.485923	protein_coding
55709	KBTBD4	-0.208879	0.751192	protein_coding
3315	HSPB1	-0.208748	0.145451	LRG_gene
3315	HSPB1	-0.208748	0.145451	protein_coding
58538	MPP4	-0.208571	0.751412	protein_coding
27153	ZNF777	-0.20857	0.913462	protein_coding
10643	IGF2BP3	-0.208339	0.748502	protein_coding
121793	TEX29	-0.208055	0.999683	protein_coding
100132406	NBPF10	-0.208018	0.999683	protein_coding
9478	CABP1	-0.207857	0.999683	protein_coding
9295	SRSF11	-0.207569	0.250119	protein_coding
54865	GPATCH4	-0.207555	0.84888	protein_coding
23648	SSBP3	-0.20743	0.359954	protein_coding
57537	SORCS2	-0.207367	0.974643	protein_coding
100996437	LOC100996437	-0.2073	0.999683	sense_intronic
10858	CYP46A1	-0.207242	0.995074	protein_coding
55384	MEG3	-0.207234	0.843171	lincRNA
84814	PLPP7	-0.207215	0.999683	protein_coding
150776	LOC150776	-0.20707	0.997361	pseudogene
11096	ADAMTS5	-0.207065	0.933251	protein_coding
4212	MEIS2	-0.206991	0.847053	protein_coding
79776	ZFHX4	-0.206852	0.978271	protein_coding
63910	SLC17A9	-0.206656	0.325707	protein_coding
162466	PHOSPHO1	-0.206589	0.92412	protein_coding
3224	HOXC8	-0.206397	0.921889	protein_coding
23457	ABCB9	-0.206363	0.999683	protein_coding
3937	LCP2	-0.206335	0.999683	protein_coding
197021	LCTL	-0.206289	0.999598	protein_coding
4792	NFKBIA	-0.206117	0.0577235	LRG_gene
4792	NFKBIA	-0.206117	0.0577235	protein_coding
440804	RIMBP3B	-0.206052	0.999683	protein_coding
81849	ST6GALNAC5	-0.206032	0.955589	protein_coding
9414	TJP2	-0.205877	0.252777	protein_coding
23221	RHOBTB2	-0.20586	0.577679	protein_coding
100506012	PPP5D1	-0.205711	0.996846	protein_coding
2624	GATA2	-0.205686	0.894271	protein_coding
2624	GATA2	-0.205686	0.894271	LRG_gene
3575	IL7R	-0.205657	0.91796	LRG_gene
3575	IL7R	-0.205657	0.91796	protein_coding
100506305	LINC00958	-0.20534	0.297013	lincRNA
57553	MICAL3	-0.204917	0.933483	protein_coding
10105	PPIF	-0.204834	0.0837156	protein_coding
254268	AKNAD1	-0.204761	0.999683	protein_coding
1812	DRD1	-0.2047	0.829959	protein_coding
81788	NUAK2	-0.204692	0.988178	protein_coding
2237	FEN1	-0.204646	0.486075	protein_coding
23524	SRRM2	-0.204506	0.996846	protein_coding
6659	SOX4	-0.204344	0.956506	protein_coding
8996	NOL3	-0.20411	0.916548	protein_coding
221981	THSD7A	-0.20409	0.973854	protein_coding
9641	IKBKE	-0.204032	0.64363	protein_coding
9189	ZBED1	-0.203791	0.999598	protein_coding
54869	EPS8L1	-0.203631	0.971831	protein_coding
112752	IFT43	-0.203488	0.904651	protein_coding
169026	SLC30A8	-0.203371	0.999683	protein_coding
643072	LOC643072	-0.203359	0.996846	antisense
51673	TPPP3	-0.203301	0.999683	protein_coding
58508	KMT2C	-0.203174	0.999683	protein_coding
1387	CREBBP	-0.20288	0.999683	protein_coding
4645	MYO5B	-0.202768	0.986783	protein_coding
115330	GPR146	-0.20269	0.999683	protein_coding
51352	WT1-AS	-0.202669	0.999683	antisense
7335	UBE2V1	-0.202447	0.963609	protein_coding
27301	APEX2	-0.202404	0.405389	protein_coding
63922	CHTF18	-0.202248	0.359581	protein_coding
64319	FBRS	-0.202212	0.77358	protein_coding
6865	TACR2	-0.202023	0.999683	protein_coding
81857	MED25	-0.20187	0.28783	protein_coding
81857	MED25	-0.20187	0.28783	LRG_gene
2811	GP1BA	-0.201649	0.999683	protein_coding
116840	CNTROB	-0.201601	0.668111	protein_coding
2972	BRF1	-0.201299	0.777428	protein_coding
3764	KCNJ8	-0.201165	0.999683	protein_coding
8227	AKAP17A	-0.20116	0.999683	protein_coding
379	ARL4D	-0.201156	0.861607	protein_coding
80336	PABPC1L	-0.201122	0.999683	protein_coding
9901	SRGAP3	-0.201115	0.978271	protein_coding
130574	LYPD6	-0.200997	0.996846	protein_coding
124641	OVCA2	-0.200973	0.954558	protein_coding
115207	KCTD12	-0.200943	0.681302	protein_coding
527	ATP6V0C	-0.200862	0.0919387	protein_coding
78998	RHPN1-AS1	-0.20062	0.992619	antisense
9088	PKMYT1	-0.200555	0.484844	protein_coding
6339	SCNN1D	-0.200288	0.999683	protein_coding
257203	DSCR9	-0.199964	0.999683	lincRNA
646817	SETSIP	-0.199946	0.988178	protein_coding
83890	SPATA9	-0.19982	0.999683	protein_coding
159195	USP54	-0.199708	0.514034	protein_coding
22832	CEP162	-0.199496	0.993223	protein_coding
414245	DNAJC9-AS1	-0.199424	0.999683	antisense
22897	CEP164	-0.199316	0.921889	protein_coding
23677	SH3BP4	-0.199211	0.832053	protein_coding
5339	PLEC	-0.199194	0.818224	protein_coding
28955	DEXI	-0.199168	0.771798	protein_coding
8683	SRSF9	-0.199123	0.198253	protein_coding
25956	SEC31B	-0.199046	0.999683	protein_coding
140710	SOGA1	-0.199043	0.999683	protein_coding
64359	NXN	-0.19895	0.100324	protein_coding
83461	CDCA3	-0.198882	0.281978	protein_coding
4782	NFIC	-0.198826	0.918556	protein_coding
140707	BRI3BP	-0.198605	0.685691	protein_coding
80149	ZC3H12A	-0.198331	0.996846	protein_coding
2186	BPTF	-0.198329	0.999683	protein_coding
83874	TBC1D10A	-0.198329	0.894271	protein_coding
23542	MAPK8IP2	-0.1983	0.999683	protein_coding
6908	TBP	-0.198161	0.813096	protein_coding
27122	DKK3	-0.198079	0.978271	protein_coding
2790	GNG10	-0.198052	0.999683	protein_coding
10589	DRAP1	-0.198025	0.535715	protein_coding
57718	PPP4R4	-0.197808	0.999683	protein_coding
285464	NA	-0.197804	0.878877	protein_coding
56995	TULP4	-0.197665	0.91796	protein_coding
5784	PTPN14	-0.197658	0.843081	protein_coding
100128893	GATA6-AS1	-0.197487	0.999683	lincRNA
1773	DNASE1	-0.197457	0.978271	protein_coding
1267	CNP	-0.197368	0.297013	protein_coding
9898	UBAP2L	-0.1973	0.321365	protein_coding
5326	PLAGL2	-0.197261	0.955804	protein_coding
463	ZFHX3	-0.197221	0.999683	protein_coding
10156	RASA4	-0.197218	0.999683	protein_coding
64218	SEMA4A	-0.197127	0.999683	protein_coding
8398	PLA2G6	-0.19681	0.925543	protein_coding
347918	EP400P1	-0.196788	0.978271	protein_coding
4938	OAS1	-0.196746	0.999683	protein_coding
63893	UBE2O	-0.196693	0.988178	protein_coding
7057	THBS1	-0.196526	0.916548	protein_coding
4926	NUMA1	-0.196514	0.993223	protein_coding
163033	ZNF579	-0.196402	0.928976	protein_coding
728695	SPANXB1	-0.196348	0.999683	protein_coding
8435	SOAT2	-0.196247	0.999683	protein_coding
285116	AHCTF1P1	-0.196215	0.989298	pseudogene
85352	SHISAL1	-0.196201	0.292851	protein_coding
199731	CADM4	-0.196039	0.988178	protein_coding
100506686	IQCH-AS1	-0.196033	0.970183	lincRNA
9564	BCAR1	-0.19601	0.870738	protein_coding
7042	TGFB2	-0.195958	0.916548	protein_coding
11113	CIT	-0.195761	0.975066	protein_coding
1832	DSP	-0.195674	0.999683	protein_coding
10291	SF3A1	-0.195484	0.262905	protein_coding
100507034	PITRM1-AS1	-0.195455	0.999683	processed_transcript
57484	RNF150	-0.195445	0.817365	protein_coding
283149	BCL9L	-0.195429	0.940471	protein_coding
283899	INO80E	-0.195365	0.767135	protein_coding
85371	KIAA1656	-0.19526	0.999683	antisense
3909	LAMA3	-0.195232	0.984299	protein_coding
57552	NCEH1	-0.195191	0.362538	protein_coding
116113	FOXP4	-0.195142	0.661483	protein_coding
148479	PHF13	-0.195123	0.882784	protein_coding
100507290	ZNF865	-0.195021	0.939809	protein_coding
6869	TACR1	-0.194986	0.999683	protein_coding
101927476	LOC101927476	-0.194932	0.961558	lincRNA
5430	POLR2A	-0.19489	0.968254	protein_coding
27143	PALD1	-0.194804	0.999683	protein_coding
64130	LIN7B	-0.194706	0.879735	protein_coding
6387	CXCL12	-0.194639	0.989298	protein_coding
6548	SLC9A1	-0.194548	0.69581	protein_coding
9941	EXOG	-0.194321	0.467033	protein_coding
118472	ZNF511	-0.19399	0.843081	protein_coding
374899	ZNF829	-0.193927	0.999683	protein_coding
340393	TMEM249	-0.193842	0.999683	protein_coding
1849	DUSP7	-0.193832	0.945678	protein_coding
100506826	MYLK-AS1	-0.193551	0.999683	antisense
83879	CDCA7	-0.193455	0.809276	protein_coding
100506621	LINC01279	-0.193435	0.866646	lincRNA
9311	ASIC3	-0.193365	0.993223	protein_coding
23098	SARM1	-0.193334	0.510395	protein_coding
23211	ZC3H4	-0.193307	0.986783	protein_coding
8021	NUP214	-0.19325	0.720745	protein_coding
80312	TET1	-0.193061	0.971831	protein_coding
7092	TLL1	-0.193049	0.999683	protein_coding
2318	FLNC	-0.192944	0.861607	protein_coding
10882	C1QL1	-0.192853	0.295675	protein_coding
51241	COX16	-0.192847	0.707426	protein_coding
10046	MAMLD1	-0.19279	0.916982	protein_coding
56257	MEPCE	-0.192726	0.870982	protein_coding
285540	SEPSECS-AS1	-0.192537	0.989298	protein_coding
23334	SZT2	-0.192397	0.901201	protein_coding
79176	FBXL15	-0.191994	0.801388	protein_coding
23636	NUP62	-0.191903	0.707019	protein_coding
23034	SAMD4A	-0.191856	0.861607	protein_coding
284119	CAVIN1	-0.191716	0.59842	protein_coding
65108	MARCKSL1	-0.191244	0.760647	protein_coding
197320	ZNF778	-0.191162	0.885079	protein_coding
197320	ZNF778	-0.191162	0.885079	LRG_gene
4005	LMO2	-0.191106	0.845425	protein_coding
64783	RBM15	-0.190899	0.856877	protein_coding
29950	SERTAD1	-0.190858	0.807826	protein_coding
200205	IBA57	-0.190803	0.989216	protein_coding
9119	KRT75	-0.1907	0.999683	protein_coding
11117	EMILIN1	-0.190679	0.803777	protein_coding
83475	DOHH	-0.190566	0.618688	protein_coding
64744	SMAP2	-0.19054	0.0112393	protein_coding
5046	PCSK6	-0.190447	0.999683	protein_coding
6790	AURKA	-0.190436	0.934355	protein_coding
2245	FGD1	-0.190273	0.845998	protein_coding
56978	PRDM8	-0.190258	0.894271	protein_coding
553103	MIR3936HG	-0.190197	0.999683	processed_transcript
126374	WTIP	-0.190193	0.313423	protein_coding
4647	MYO7A	-0.190133	0.999683	protein_coding
745	MYRF	-0.189934	0.861607	protein_coding
11190	CEP250	-0.189859	0.991977	protein_coding
85460	ZNF518B	-0.189799	0.993103	protein_coding
7546	ZIC2	-0.189772	0.98464	protein_coding
63035	BCORL1	-0.189692	0.990178	protein_coding
115703	ARHGAP33	-0.189499	0.83057	protein_coding
4059	BCAM	-0.189414	0.965793	protein_coding
56548	CHST7	-0.189399	0.82361	protein_coding
55501	CHST12	-0.189377	0.527	protein_coding
55159	RFWD3	-0.189332	0.559266	protein_coding
1296	COL8A2	-0.189293	0.916548	protein_coding
57461	ISY1	-0.18926	0.507218	protein_coding
92960	PEX11G	-0.189191	0.989298	protein_coding
58499	ZNF462	-0.189168	0.999683	protein_coding
3976	LIF	-0.189155	0.909795	protein_coding
3398	ID2	-0.18913	0.683702	protein_coding
100129387	GABPB1-AS1	-0.189101	0.969233	processed_transcript
11346	SYNPO	-0.189022	0.523601	protein_coding
90990	KIFC2	-0.189018	0.888389	protein_coding
8233	ZRSR2	-0.188867	0.865973	protein_coding
10298	PAK4	-0.188653	0.121514	protein_coding
79879	CCDC134	-0.188619	0.971831	protein_coding
8663	EIF3C	-0.188599	0.98464	protein_coding
145483	FAM161B	-0.18847	0.921889	protein_coding
221955	DAGLB	-0.188461	0.279749	protein_coding
2011	MARK2	-0.188457	0.98464	protein_coding
705	BYSL	-0.188442	0.755397	protein_coding
3226	HOXC10	-0.188334	0.728783	protein_coding
51157	ZNF580	-0.188301	0.285382	protein_coding
3732	CD82	-0.188067	0.207377	protein_coding
8517	IKBKG	-0.188051	0.92235	LRG_gene
8517	IKBKG	-0.188051	0.92235	protein_coding
726	CAPN5	-0.188033	0.576184	protein_coding
653319	KIAA0895L	-0.187931	0.81859	protein_coding
112597	CYTOR	-0.187893	0.888389	lincRNA
84687	PPP1R9B	-0.187884	0.925281	protein_coding
55749	CCAR1	-0.18783	0.80462	protein_coding
83463	MXD3	-0.187732	0.59842	protein_coding
3604	TNFRSF9	-0.187683	0.916548	protein_coding
83999	KREMEN1	-0.187635	0.523601	protein_coding
84722	PSRC1	-0.187563	0.325121	protein_coding
84179	SLC49A3	-0.18746	0.992619	protein_coding
100288181	LNCOC1	-0.187374	0.331356	antisense
5347	PLK1	-0.187325	0.695304	protein_coding
23584	VSIG2	-0.187297	0.999683	protein_coding
3182	HNRNPAB	-0.187056	0.117983	protein_coding
84446	BRSK1	-0.187024	0.804466	protein_coding
3203	HOXA6	-0.186928	0.999683	protein_coding
9108	MTMR7	-0.186842	0.916548	protein_coding
158471	PRUNE2	-0.186741	0.812448	protein_coding
101060264	FOXP4-AS1	-0.186723	0.999598	antisense
6949	TCOF1	-0.186721	0.999683	protein_coding
100101267	POM121C	-0.186705	0.91593	protein_coding
2769	GNA15	-0.186591	0.999683	protein_coding
1117	CHI3L2	-0.186447	0.989298	protein_coding
257313	UTS2B	-0.186328	0.999683	protein_coding
7343	UBTF	-0.186251	0.954558	protein_coding
116535	MRGPRF	-0.186111	0.644192	protein_coding
641364	SLC7A11-AS1	-0.185896	0.999683	processed_transcript
114822	RHPN1	-0.1856	0.999683	protein_coding
9510	ADAMTS1	-0.185498	0.916548	protein_coding
30850	CDR2L	-0.185281	0.67858	protein_coding
150696	PROM2	-0.185271	0.6548	protein_coding
54491	OTULINL	-0.185084	0.751195	protein_coding
835	CASP2	-0.185021	0.978271	protein_coding
79805	VASH2	-0.184974	0.890979	protein_coding
55201	MAP1S	-0.1847	0.928976	protein_coding
11129	CLASRP	-0.184625	0.955589	protein_coding
55229	PANK4	-0.184584	0.999683	protein_coding
3619	INCENP	-0.184548	0.989298	protein_coding
9766	SUSD6	-0.184542	0.88756	protein_coding
10794	ZNF460	-0.184391	0.933483	protein_coding
387718	TEX36	-0.184388	0.999683	protein_coding
10409	BASP1	-0.184288	0.297976	protein_coding
333926	PPM1J	-0.184149	0.999598	protein_coding
10458	BAIAP2	-0.184103	0.438858	protein_coding
84330	ZNF414	-0.183934	0.887939	protein_coding
91966	CXorf40A	-0.183927	0.828956	protein_coding
90233	ZNF551	-0.183797	0.918375	protein_coding
100506639	LOC100506639	-0.183733	0.711269	protein_coding
85301	COL27A1	-0.183695	0.996846	protein_coding
27291	R3HCC1L	-0.183692	0.965793	protein_coding
146433	IL34	-0.183654	0.999683	protein_coding
2619	GAS1	-0.183539	0.971831	protein_coding
84733	CBX2	-0.183381	0.91183	protein_coding
3385	ICAM3	-0.183374	0.813573	protein_coding
64320	RNF25	-0.183366	0.83057	protein_coding
26330	GAPDHS	-0.183306	0.993438	protein_coding
441282	AKR1B15	-0.183009	0.996846	protein_coding
100289388	KCTD21-AS1	-0.183003	0.999683	antisense
92922	CCDC102A	-0.182986	0.888389	protein_coding
11191	PTENP1	-0.182905	0.999598	pseudogene
6651	SON	-0.18287	0.928976	protein_coding
57558	USP35	-0.18285	0.978271	protein_coding
79845	RNF122	-0.182782	0.986653	protein_coding
1795	DOCK3	-0.182726	0.986783	protein_coding
58509	CACTIN	-0.182488	0.881796	protein_coding
146754	DNAH2	-0.182462	0.696984	protein_coding
9424	KCNK6	-0.182413	0.8049	protein_coding
9826	ARHGEF11	-0.182396	0.989298	protein_coding
1960	EGR3	-0.181955	0.999683	protein_coding
3306	HSPA2	-0.18185	0.97147	protein_coding
396	ARHGDIA	-0.181749	0.267282	protein_coding
53838	C11orf24	-0.181732	0.522042	protein_coding
1523	CUX1	-0.181676	0.991702	protein_coding
9883	POM121	-0.181615	0.971831	protein_coding
90324	CCDC97	-0.181613	0.476332	protein_coding
5371	PML	-0.181511	0.805686	protein_coding
23043	TNIK	-0.181496	0.889895	protein_coding
9542	NRG2	-0.18127	0.999683	protein_coding
93649	MYOCD	-0.181222	0.861958	protein_coding
619570	SNORD95	-0.181116	0.999683	protein_coding
619570	SNORD95	-0.181116	0.999683	snoRNA
23336	SYNM	-0.181043	0.889895	protein_coding
23336	SYNM	-0.181043	0.889895	LRG_gene
3911	LAMA5	-0.180973	0.999683	protein_coding
1760	DMPK	-0.180943	0.968254	protein_coding
100288152	SLC9A3-AS1	-0.18093	0.916548	processed_transcript
10075	HUWE1	-0.180926	0.841551	protein_coding
284110	GSDMA	-0.180907	0.999683	protein_coding
100506844	GIHCG	-0.180818	0.978271	processed_transcript
100506844	GIHCG	-0.180818	0.978271	lincRNA
148223	C19orf25	-0.180792	0.696984	protein_coding
9668	ZNF432	-0.180629	0.999683	protein_coding
7916	PRRC2A	-0.180465	0.989298	protein_coding
80022	MYO15B	-0.180376	0.999683	protein_coding
151306	GPBAR1	-0.18036	0.999683	protein_coding
94031	HTRA3	-0.180342	0.39652	protein_coding
23144	ZC3H3	-0.1803	0.928976	protein_coding
79968	WDR76	-0.18022	0.522042	protein_coding
284004	HEXD	-0.180096	0.95122	protein_coding
51548	SIRT6	-0.180074	0.34906	protein_coding
4171	MCM2	-0.179823	0.359581	protein_coding
347744	C6orf52	-0.179478	0.999683	protein_coding
80775	TMEM177	-0.179447	0.752665	protein_coding
113622	ADPRHL1	-0.179401	0.993412	protein_coding
80174	DBF4B	-0.179319	0.711326	protein_coding
100216001	MANCR	-0.179294	0.999598	lincRNA
115509	ZNF689	-0.179244	0.942594	protein_coding
9328	GTF3C5	-0.179199	0.50001	protein_coding
114790	STK11IP	-0.179196	0.376139	protein_coding
58517	RBM25	-0.179152	0.983134	protein_coding
79650	USB1	-0.179145	0.0739768	protein_coding
79650	USB1	-0.179145	0.0739768	LRG_gene
441307	HRAT92	-0.17914	0.996317	lincRNA
3301	DNAJA1	-0.179057	0.538872	protein_coding
8784	TNFRSF18	-0.179037	0.909955	protein_coding
91316	GUSBP11	-0.178817	0.999683	processed_transcript
23187	PHLDB1	-0.178783	0.54628	protein_coding
9775	EIF4A3	-0.178671	0.701107	protein_coding
79962	DNAJC22	-0.178669	0.550758	protein_coding
4681	NBL1	-0.178649	0.916548	protein_coding
54880	BCOR	-0.178447	0.996846	protein_coding
728489	DNLZ	-0.178387	0.797862	LRG_gene
728489	DNLZ	-0.178387	0.797862	protein_coding
23212	RRS1	-0.178173	0.980065	protein_coding
10891	PPARGC1A	-0.178056	0.978271	protein_coding
401898	ZNF833P	-0.178022	0.999683	lincRNA
339524	LINC01140	-0.177794	0.999598	lincRNA
8379	MAD1L1	-0.177775	0.467509	protein_coding
146760	RTN4RL1	-0.177668	0.980948	protein_coding
6668	SP2	-0.177577	0.817365	protein_coding
101929655	TMC3-AS1	-0.177493	0.999683	antisense
4016	LOXL1	-0.177394	0.115222	protein_coding
10949	HNRNPA0	-0.177365	0.614987	protein_coding
60468	BACH2	-0.177335	0.999683	protein_coding
79869	CPSF7	-0.177296	0.791523	protein_coding
145864	HAPLN3	-0.177172	0.640294	protein_coding
692196	SNORD76	-0.177151	0.999683	processed_transcript
55269	PSPC1	-0.176955	0.405575	protein_coding
5157	PDGFRL	-0.176951	0.999598	protein_coding
85446	ZFHX2	-0.176945	0.999683	protein_coding
641648	SNORD87	-0.176837	0.999683	sense_overlapping
641648	SNORD87	-0.176837	0.999683	processed_transcript
140735	DYNLL2	-0.176779	0.696984	protein_coding
56098	PCDHGC4	-0.176778	0.999683	protein_coding
83903	HASPIN	-0.176713	0.999683	protein_coding
644019	CBWD6	-0.176647	0.999598	protein_coding
5763	PTMS	-0.176637	0.573566	protein_coding
84444	DOT1L	-0.176627	0.989298	protein_coding
10614	HEXIM1	-0.176562	0.999598	protein_coding
23194	FBXL7	-0.176464	0.877637	protein_coding
441531	PGAM4	-0.176412	0.95122	protein_coding
100144602	EPHA5-AS1	-0.176174	0.996846	lincRNA
5295	PIK3R1	-0.17617	0.989326	protein_coding
4798	NFRKB	-0.175982	0.921889	protein_coding
148103	ZNF599	-0.175916	0.916548	protein_coding
54620	FBXL19	-0.175907	0.876313	protein_coding
7414	VCL	-0.1759	0.125996	protein_coding
7414	VCL	-0.1759	0.125996	LRG_gene
9590	AKAP12	-0.175853	0.999598	protein_coding
442582	STAG3L2	-0.175842	0.986783	pseudogene
166793	ZBTB49	-0.175685	0.993223	protein_coding
10938	EHD1	-0.175644	0.223168	protein_coding
1946	EFNA5	-0.175517	0.968254	protein_coding
6924	ELOA	-0.175463	0.815663	protein_coding
22992	KDM2A	-0.175457	0.952079	protein_coding
92154	MTSS2	-0.175384	0.904651	protein_coding
3200	HOXA3	-0.175034	0.996846	protein_coding
3745	KCNB1	-0.175009	0.940471	protein_coding
9612	NCOR2	-0.17499	0.904369	protein_coding
84466	MEGF10	-0.174957	0.999683	protein_coding
272	AMPD3	-0.174937	0.695808	protein_coding
63901	FAM111A	-0.174547	0.752473	protein_coding
284309	ZNF776	-0.174462	0.786915	protein_coding
8862	APLN	-0.174412	0.817365	protein_coding
54863	TOR4A	-0.17436	0.981313	protein_coding
23363	OBSL1	-0.174223	0.717181	protein_coding
22853	LMTK2	-0.174168	0.991977	protein_coding
200186	CRTC2	-0.174113	0.88756	protein_coding
54540	FAM193B	-0.1741	0.970005	protein_coding
80162	PGGHG	-0.173965	0.941084	protein_coding
79411	GLB1L	-0.173832	0.77358	protein_coding
3201	HOXA4	-0.173814	0.95122	protein_coding
10112	KIF20A	-0.173582	0.428125	protein_coding
1131	CHRM3	-0.173534	0.964053	protein_coding
51333	ZNF771	-0.173531	0.848635	protein_coding
7474	WNT5A	-0.1735	0.934355	protein_coding
55663	ZNF446	-0.173496	0.941771	protein_coding
155435	RBM33	-0.173495	0.973342	protein_coding
1583	CYP11A1	-0.173464	0.996452	protein_coding
286495	TTC3P1	-0.17334	0.999683	protein_coding
65251	ZNF649	-0.173308	0.87711	protein_coding
163933	FAM43B	-0.17324	0.999683	protein_coding
25959	KANK2	-0.173163	0.707948	protein_coding
79147	FKRP	-0.173105	0.888	protein_coding
3021	H3-3B	-0.173085	0.115222	protein_coding
8295	TRRAP	-0.173026	0.902174	protein_coding
57154	SMURF1	-0.173026	0.904651	protein_coding
57674	RNF213	-0.172952	0.831185	protein_coding
9351	SLC9A3R2	-0.172938	0.55327	protein_coding
51171	HSD17B14	-0.172813	0.999683	protein_coding
253650	ANKRD18A	-0.172785	0.989298	protein_coding
718	C3	-0.172764	0.999683	protein_coding
718	C3	-0.172764	0.999683	LRG_gene
56342	PPAN	-0.172702	0.999598	protein_coding
80152	CENPT	-0.172674	0.649266	protein_coding
83743	GRWD1	-0.172562	0.83057	protein_coding
395	ARHGAP6	-0.172517	0.974781	protein_coding
115004	CGAS	-0.172511	0.940227	protein_coding
3726	JUNB	-0.172417	0.354272	protein_coding
101926940	LINC02104	-0.172363	0.988178	lincRNA
79946	C10orf95	-0.17236	0.999683	protein_coding
9911	TMCC2	-0.172268	0.916548	protein_coding
1454	CSNK1E	-0.17221	0.999683	protein_coding
100329109	GCSHP3	-0.172142	0.999683	antisense
9150	CTDP1	-0.171866	0.890979	protein_coding
9150	CTDP1	-0.171866	0.890979	LRG_gene
8408	ULK1	-0.171855	0.589696	protein_coding
55647	RAB20	-0.171819	0.999683	protein_coding
89869	PLCZ1	-0.171751	0.999683	protein_coding
8736	MYOM1	-0.171624	0.999683	protein_coding
8736	MYOM1	-0.171624	0.999683	LRG_gene
4267	CD99	-0.171348	0.999683	protein_coding
8324	FZD7	-0.1713	0.863302	protein_coding
1410	CRYAB	-0.171288	0.996452	protein_coding
118460	EXOSC6	-0.17124	0.916548	protein_coding
56262	LRRC8A	-0.171185	0.933483	LRG_gene
56262	LRRC8A	-0.171185	0.933483	protein_coding
100128569	C19orf71	-0.171165	0.999683	protein_coding
80772	CPTP	-0.171103	0.767135	protein_coding
1308	COL17A1	-0.17097	0.445858	protein_coding
142684	RAB40A	-0.170927	0.999683	protein_coding
64207	IRF2BPL	-0.170867	0.984299	protein_coding
84126	ATRIP	-0.170855	0.550758	protein_coding
284751	LINC01270	-0.170853	0.993438	lincRNA
149473	CCDC24	-0.170817	0.882004	protein_coding
148206	ZNF714	-0.17081	0.777428	protein_coding
389333	PROB1	-0.170799	0.999683	protein_coding
147007	TMEM199	-0.170797	0.681302	protein_coding
23031	MAST3	-0.1707	0.962867	protein_coding
283624	LINC00641	-0.170593	0.768072	processed_transcript
11338	U2AF2	-0.170358	0.0954464	protein_coding
441191	RNF216P1	-0.170286	0.894271	pseudogene
642517	AGAP9	-0.170051	0.999683	protein_coding
63027	SLC22A23	-0.169969	0.779377	protein_coding
57680	CHD8	-0.169953	0.996846	protein_coding
1326	MAP3K8	-0.169931	0.955589	protein_coding
56252	YLPM1	-0.169924	0.947011	protein_coding
9495	AKAP5	-0.169896	0.999683	protein_coding
100506779	TSPOAP1-AS1	-0.169813	0.92675	antisense
378706	RN7SL2	-0.169762	0.99802	misc_RNA
114787	GPRIN1	-0.169689	0.831989	protein_coding
5578	PRKCA	-0.169655	0.730973	protein_coding
729288	ZNF286B	-0.169561	0.968613	protein_coding
10309	CCNO	-0.169422	0.943663	protein_coding
6584	SLC22A5	-0.169272	0.645938	protein_coding
8209	GATD3A	-0.16914	0.999683	protein_coding
9500	MAGED1	-0.169135	0.264661	protein_coding
10762	NUP50	-0.169053	0.904369	protein_coding
5429	POLH	-0.168931	0.894271	LRG_gene
5429	POLH	-0.168931	0.894271	protein_coding
79007	DBNDD1	-0.168874	0.576184	protein_coding
10849	CD3EAP	-0.168659	0.991826	protein_coding
59274	TLNRD1	-0.168644	0.823272	protein_coding
840	CASP7	-0.168491	0.767135	protein_coding
10328	EMC8	-0.168448	0.711326	protein_coding
81621	KAZALD1	-0.168284	0.354272	protein_coding
115098	CCDC124	-0.168246	0.640294	protein_coding
9304	SNORD22	-0.168109	0.999683	processed_transcript
648	BMI1	-0.16808	0.681302	protein_coding
79595	SAP130	-0.168068	0.98464	protein_coding
139604	MAGEB16	-0.168048	0.999683	protein_coding
54700	RRN3	-0.168027	0.999683	protein_coding
80790	CMIP	-0.168015	0.889895	protein_coding
24149	ZNF318	-0.167898	0.989298	protein_coding
58525	WIZ	-0.167891	0.933483	protein_coding
9315	NREP	-0.167846	0.59842	protein_coding
64919	BCL11B	-0.167825	0.999683	protein_coding
8228	PNPLA4	-0.167662	0.999683	protein_coding
389813	AJM1	-0.167632	0.916548	protein_coding
11159	RABL2A	-0.16757	0.940471	protein_coding
1948	EFNB2	-0.16756	0.999683	protein_coding
10482	NXF1	-0.16731	0.916548	protein_coding
84225	ZMYND15	-0.167176	0.999683	protein_coding
345651	ACTBL2	-0.167099	0.999598	protein_coding
90933	TRIM41	-0.167008	0.513623	protein_coding
83860	TAF3	-0.166994	0.997899	protein_coding
11066	SNRNP35	-0.166991	0.916548	protein_coding
79180	EFHD2	-0.166978	0.414703	protein_coding
8729	GBF1	-0.166934	0.7753	protein_coding
11021	RAB35	-0.166814	0.75886	protein_coding
100131089	SRP14-AS1	-0.166757	0.997899	lincRNA
84557	MAP1LC3A	-0.16675	0.861607	protein_coding
9016	SLC25A14	-0.166714	0.85402	protein_coding
83460	EMC6	-0.166627	0.985662	protein_coding
1374	CPT1A	-0.166499	0.991826	protein_coding
171568	POLR3H	-0.166476	0.373243	protein_coding
3897	L1CAM	-0.166449	0.999683	protein_coding
951	CD37	-0.166344	0.999683	protein_coding
140699	MROH8	-0.166282	0.999683	protein_coding
146206	CARMIL2	-0.166245	0.916548	protein_coding
100287177	EML2-AS1	-0.16621	0.999683	protein_coding
10785	WDR4	-0.166161	0.804443	protein_coding
2931	GSK3A	-0.166092	0.64108	protein_coding
23133	PHF8	-0.166083	0.634402	protein_coding
7402	UTRN	-0.165993	0.989298	protein_coding
2625	GATA3	-0.165985	0.989298	protein_coding
1041	CDSN	-0.165954	0.999683	protein_coding
3425	IDUA	-0.165869	0.971831	protein_coding
23105	FSTL4	-0.16585	0.999598	protein_coding
90353	CTU1	-0.16582	0.93645	protein_coding
788	SLC25A20	-0.165648	0.882828	protein_coding
54870	QRICH1	-0.165605	0.95122	protein_coding
9398	CD101	-0.165428	0.999683	protein_coding
7643	ZNF90	-0.165315	0.999683	protein_coding
54897	CASZ1	-0.165183	0.882004	protein_coding
100528062	ARMCX5-GPRASP2	-0.165071	0.997899	protein_coding
55665	URGCP	-0.164995	0.962867	protein_coding
23338	JADE2	-0.164902	0.934355	protein_coding
6493	SIM2	-0.164694	0.861607	protein_coding
9857	CEP350	-0.164655	0.999683	protein_coding
79778	MICALL2	-0.164423	0.879735	protein_coding
578	BAK1	-0.16437	0.549801	pseudogene
578	BAK1	-0.16437	0.549801	protein_coding
4776	NFATC4	-0.164366	0.884131	protein_coding
201191	SAMD14	-0.164345	0.860475	protein_coding
1292	COL6A2	-0.164244	0.999683	protein_coding
1292	COL6A2	-0.164244	0.999683	LRG_gene
64332	NFKBIZ	-0.164237	0.999683	protein_coding
23396	PIP5K1C	-0.164226	0.795058	protein_coding
389741	GLIDR	-0.164178	0.996452	lincRNA
25794	FSCN2	-0.164164	0.989298	protein_coding
124989	EFCAB13	-0.164141	0.999683	protein_coding
57513	CASKIN2	-0.164085	0.98464	protein_coding
581	BAX	-0.164041	0.726659	protein_coding
223117	SEMA3D	-0.163986	0.999683	protein_coding
11033	ADAP1	-0.163978	0.984299	protein_coding
57727	NCOA5	-0.163957	0.573566	protein_coding
253724	TTC41P	-0.163927	0.999683	pseudogene
8925	HERC1	-0.163906	0.913736	protein_coding
205717	USF3	-0.163822	0.999683	protein_coding
6423	SFRP2	-0.163733	0.999683	protein_coding
147912	SIX5	-0.163651	0.952994	protein_coding
7145	TNS1	-0.163639	0.878877	protein_coding
6722	SRF	-0.163594	0.825695	protein_coding
255057	CBARP	-0.163591	0.996317	protein_coding
6002	RGS12	-0.163546	0.933251	protein_coding
10841	FTCD	-0.163514	0.999683	protein_coding
2196	FAT2	-0.163514	0.999683	protein_coding
7410	VAV2	-0.163423	0.916548	protein_coding
2121	EVC	-0.163381	0.986783	protein_coding
85439	STON2	-0.163356	0.999683	protein_coding
6608	SMO	-0.163275	0.550758	protein_coding
51302	CYP39A1	-0.163267	0.999683	protein_coding
117246	FTSJ3	-0.16326	0.701107	protein_coding
27316	RBMX	-0.16321	0.696984	protein_coding
284948	SH2D6	-0.163171	0.999683	protein_coding
1820	ARID3A	-0.163127	0.989298	protein_coding
440288	UBL7-AS1	-0.163024	0.989298	antisense
65109	UPF3B	-0.162894	0.999683	protein_coding
57448	BIRC6	-0.162843	0.760232	protein_coding
203522	INTS6L	-0.162841	0.888389	protein_coding
3064	HTT	-0.162348	0.514034	protein_coding
147947	ZNF542P	-0.162222	0.818224	pseudogene
55388	MCM10	-0.162214	0.916548	protein_coding
1136	CHRNA3	-0.162206	0.999683	protein_coding
55295	KLHL26	-0.162088	0.97147	protein_coding
2261	FGFR3	-0.16198	0.984485	protein_coding
150726	FBXO41	-0.161968	0.927085	protein_coding
100507650	RNF212B	-0.161804	0.999683	protein_coding
647135	SRGAP2B	-0.161769	0.988178	protein_coding
4628	MYH10	-0.16174	0.991826	protein_coding
6839	SUV39H1	-0.161675	0.803832	protein_coding
199953	TMEM201	-0.161631	0.696984	protein_coding
80776	B9D2	-0.161586	0.934355	protein_coding
100506233	RAB30-DT	-0.161434	0.921889	lincRNA
3096	HIVEP1	-0.161379	0.999683	protein_coding
3978	LIG1	-0.16136	0.485923	LRG_gene
3978	LIG1	-0.16136	0.485923	protein_coding
6035	RNASE1	-0.161336	0.999683	protein_coding
9230	RAB11B	-0.161325	0.359581	protein_coding
2342	FNTB	-0.16127	0.916548	protein_coding
8208	CHAF1B	-0.161163	0.562863	protein_coding
26150	RIBC2	-0.161134	0.989298	protein_coding
84940	CORO6	-0.161091	0.999683	protein_coding
23604	DAPK2	-0.161066	0.999683	protein_coding
113026	PLCD3	-0.160906	0.353041	protein_coding
6932	TCF7	-0.16087	0.527	protein_coding
5119	CHMP1A	-0.160694	0.59842	protein_coding
84900	RNFT2	-0.16061	0.999683	protein_coding
10250	SRRM1	-0.1606	0.999683	protein_coding
55607	PPP1R9A	-0.160538	0.999683	protein_coding
57715	SEMA4G	-0.160524	0.999683	protein_coding
29109	FHOD1	-0.160403	0.866646	protein_coding
388324	INCA1	-0.160389	0.999598	protein_coding
440311	LOC440311	-0.160381	0.999683	pseudogene
79813	EHMT1	-0.16034	0.954558	protein_coding
7156	TOP3A	-0.160234	0.674849	protein_coding
9739	SETD1A	-0.160191	0.99056	protein_coding
53637	S1PR5	-0.160158	0.989298	protein_coding
649	BMP1	-0.160152	0.978304	protein_coding
79609	VCPKMT	-0.160123	0.921889	protein_coding
692203	SNORD88B	-0.160094	0.999683	snoRNA
89958	SAPCD2	-0.159924	0.802882	protein_coding
5439	POLR2J	-0.159917	0.894271	protein_coding
728411	GUSBP1	-0.159904	0.843171	pseudogene
728411	GUSBP1	-0.159904	0.843171	processed_transcript
55634	KRBOX4	-0.159775	0.912802	protein_coding
2524	FUT2	-0.159664	0.999683	protein_coding
389903	CSAG3	-0.159503	0.998376	protein_coding
100506696	PCAT6	-0.159424	0.989298	antisense
10615	SPAG5	-0.159413	0.940471	protein_coding
9918	NCAPD2	-0.159248	0.720745	protein_coding
116541	MRPL54	-0.159235	0.928976	protein_coding
286262	TPRN	-0.159228	0.886726	protein_coding
114984	FLYWCH2	-0.159087	0.83057	protein_coding
389247	LOC389247	-0.15908	0.999683	antisense
79913	ACTR5	-0.159046	0.974643	protein_coding
596	BCL2	-0.15904	0.999683	protein_coding
54478	PIMREG	-0.158993	0.878877	protein_coding
8577	TMEFF1	-0.158987	0.999683	protein_coding
6432	SRSF7	-0.158861	0.843171	protein_coding
93233	CCDC114	-0.158738	0.999683	protein_coding
6597	SMARCA4	-0.158541	0.979038	protein_coding
80727	TTYH3	-0.158518	0.666862	protein_coding
64132	XYLT2	-0.158509	0.856877	protein_coding
113130	CDCA5	-0.158365	0.640294	protein_coding
3835	KIF22	-0.158361	0.373243	protein_coding
1822	ATN1	-0.158132	0.921889	protein_coding
2956	MSH6	-0.158063	0.949171	protein_coding
2956	MSH6	-0.158063	0.949171	LRG_gene
23268	DNMBP	-0.158004	0.999683	protein_coding
9654	TTLL4	-0.157833	0.997899	protein_coding
9353	SLIT2	-0.157761	0.752229	protein_coding
728340	GTF2H2C	-0.157357	0.999683	protein_coding
4784	NFIX	-0.157286	0.916548	protein_coding
8570	KHSRP	-0.15726	0.861607	protein_coding
6419	SETMAR	-0.157227	0.792433	protein_coding
29105	CFAP20	-0.156987	0.481227	protein_coding
6877	TAF5	-0.156869	0.890979	protein_coding
8834	TMEM11	-0.156825	0.840494	protein_coding
23644	EDC4	-0.156742	0.722317	protein_coding
6618	SNAPC2	-0.15674	0.629928	protein_coding
57654	UVSSA	-0.156665	0.79699	protein_coding
140901	STK35	-0.156632	0.999683	protein_coding
79803	HPS6	-0.156629	0.696984	protein_coding
4839	NOP2	-0.156551	0.986783	protein_coding
8924	HERC2	-0.156477	0.838428	protein_coding
92521	SPECC1	-0.156215	0.888389	protein_coding
7268	TTC4	-0.156122	0.968254	protein_coding
169792	GLIS3	-0.156076	0.942594	protein_coding
79863	RBFA	-0.156062	0.662581	protein_coding
23235	SIK2	-0.156031	0.923314	protein_coding
84441	MAML2	-0.156017	0.999683	protein_coding
4343	MOV10	-0.156005	0.228708	protein_coding
51283	BFAR	-0.155983	0.999683	protein_coding
284047	CCDC144B	-0.155965	0.999683	pseudogene
29062	WDR91	-0.15596	0.876313	protein_coding
51260	PBDC1	-0.155954	0.861508	protein_coding
4100	MAGEA1	-0.155908	0.811405	protein_coding
56935	SMCO4	-0.155856	0.999683	protein_coding
260425	MAGI3	-0.155819	0.991826	protein_coding
2962	GTF2F1	-0.15576	0.813096	protein_coding
56731	SLC2A4RG	-0.155718	0.791523	protein_coding
8242	KDM5C	-0.155715	0.481227	protein_coding
23035	PHLPP2	-0.155676	0.981161	protein_coding
6697	SPR	-0.155672	0.767135	protein_coding
6776	STAT5A	-0.155652	0.966124	protein_coding
100128881	VPS9D1-AS1	-0.155595	0.916548	antisense
2294	FOXF1	-0.155591	0.993103	protein_coding
11070	TMEM115	-0.155529	0.720745	protein_coding
91179	SCARF2	-0.155463	0.876313	protein_coding
79442	LRRC2	-0.155425	0.997899	protein_coding
3679	ITGA7	-0.155406	0.999683	protein_coding
9031	BAZ1B	-0.155403	0.993103	protein_coding
166647	ADGRA3	-0.155237	0.281978	protein_coding
29988	SLC2A8	-0.15518	0.888247	protein_coding
2137	EXTL3	-0.155121	0.484844	protein_coding
50617	ATP6V0A4	-0.155119	0.999683	protein_coding
1778	DYNC1H1	-0.155119	0.916548	protein_coding
101929369	NA	-0.155092	0.984485	lincRNA
2077	ERF	-0.154893	0.26861	protein_coding
152687	ZNF595	-0.154863	0.999683	protein_coding
4245	MGAT1	-0.154757	0.507218	protein_coding
678655	CD27-AS1	-0.154749	0.99446	antisense
535	ATP6V0A1	-0.154744	0.513523	protein_coding
3985	LIMK2	-0.154505	0.843171	protein_coding
114991	ZNF618	-0.154497	0.994536	protein_coding
9672	SDC3	-0.154351	0.888389	protein_coding
26256	CABYR	-0.154348	0.940227	protein_coding
2646	GCKR	-0.154278	0.999683	protein_coding
7533	YWHAH	-0.154206	0.272048	protein_coding
7791	ZYX	-0.154173	0.328622	protein_coding
317671	RFESD	-0.154167	0.999683	protein_coding
1877	E4F1	-0.154069	0.971831	protein_coding
2737	GLI3	-0.154046	0.985662	protein_coding
3625	INHBB	-0.153806	0.928976	protein_coding
11151	CORO1A	-0.153801	0.888389	LRG_gene
11151	CORO1A	-0.153801	0.888389	protein_coding
84619	ZGPAT	-0.153768	0.940471	protein_coding
253143	PRR14L	-0.153687	0.999683	protein_coding
84464	SLX4	-0.153524	0.999683	LRG_gene
84464	SLX4	-0.153524	0.999683	protein_coding
103	ADAR	-0.153499	0.902295	protein_coding
5080	PAX6	-0.153427	0.986783	protein_coding
100874363	HOXC-AS1	-0.153409	0.989298	antisense
4130	MAP1A	-0.153324	0.997899	protein_coding
254778	VXN	-0.153252	0.997899	protein_coding
80820	EEPD1	-0.153186	0.921889	protein_coding
64236	PDLIM2	-0.153116	0.890979	protein_coding
57685	CACHD1	-0.153082	0.999683	protein_coding
10174	SORBS3	-0.15302	0.481227	protein_coding
3187	HNRNPH1	-0.152901	0.760232	protein_coding
9828	ARHGEF17	-0.152881	0.88996	protein_coding
55658	RNF126	-0.152852	0.499217	protein_coding
25981	DNAH1	-0.152745	0.999683	protein_coding
541471	MIR4435-2HG	-0.152712	0.916548	lincRNA
51053	GMNN	-0.152664	0.806209	protein_coding
83872	HMCN1	-0.152649	0.999598	protein_coding
131601	TPRA1	-0.152608	0.656305	protein_coding
2295	FOXF2	-0.152538	0.986472	protein_coding
8178	ELL	-0.152407	0.991826	protein_coding
26112	CCDC69	-0.152401	0.907426	protein_coding
26528	DAZAP1	-0.152339	0.0637028	protein_coding
65117	RSRC2	-0.152227	0.98464	protein_coding
6234	RPS28	-0.152105	0.93645	protein_coding
23403	FBXO46	-0.152055	0.999683	protein_coding
51073	MRPL4	-0.152039	0.71806	protein_coding
259217	HSPA12A	-0.151976	0.546982	protein_coding
85464	SSH2	-0.15189	0.894271	protein_coding
5566	PRKACA	-0.151845	0.771798	protein_coding
3097	HIVEP2	-0.151788	0.997899	protein_coding
2580	GAK	-0.151784	0.707019	protein_coding
23152	CIC	-0.151694	0.945964	protein_coding
57610	RANBP10	-0.151675	0.954558	protein_coding
94015	TTYH2	-0.151559	0.91796	protein_coding
729359	PLIN4	-0.151548	0.999683	protein_coding
79039	DDX54	-0.151428	0.894271	protein_coding
677802	SNORA14B	-0.151329	0.999683	snoRNA
80028	FBXL18	-0.151243	0.996846	protein_coding
2767	GNA11	-0.150868	0.710063	protein_coding
51684	SUFU	-0.150804	0.86166	protein_coding
51684	SUFU	-0.150804	0.86166	LRG_gene
8933	RTL8C	-0.150565	0.645798	protein_coding
23314	SATB2	-0.150521	0.978271	protein_coding
7096	TLR1	-0.150502	0.999683	protein_coding
51780	KDM3B	-0.150423	0.916548	protein_coding
7799	PRDM2	-0.150402	0.999683	protein_coding
991	CDC20	-0.150384	0.279749	protein_coding
81610	FAM83D	-0.1503	0.965442	protein_coding
29801	ZDHHC8	-0.150245	0.513523	protein_coding
6895	TARBP2	-0.150213	0.795058	protein_coding
347252	IGFBPL1	-0.150181	0.616399	protein_coding
146664	MGAT5B	-0.150138	0.825695	protein_coding
118980	SFXN2	-0.150115	0.954558	protein_coding
89853	MVB12B	-0.150069	0.986783	protein_coding
29960	MRM2	-0.149963	0.590657	protein_coding
55627	SMPD4	-0.149858	0.668111	protein_coding
7477	WNT7B	-0.149823	0.916548	protein_coding
5930	RBBP6	-0.149809	0.989298	protein_coding
1183	CLCN4	-0.149742	0.809276	protein_coding
3656	IRAK2	-0.149697	0.986783	protein_coding
57634	EP400	-0.149641	0.989298	protein_coding
255043	TMEM86B	-0.149537	0.978271	protein_coding
79171	RBM42	-0.149501	0.356708	protein_coding
[truncated: 12,244 more rows]

## Sheet: THZ531 0.1uM+DMSO
EntrezID	SYMBOL	log2FoldChange	padj	GENEBIOTYPE
2483	FRG1	-3.6051	0.0115583	protein_coding
729652	LOC729652	-2.99512	0.00735409	antisense
119437	CTAGE7P	-2.83178	0.00982186	pseudogene
23629	BRD7P3	-2.76293	0.248716	pseudogene
128102	HSD3BP4	-2.74311	6.04272e-06	pseudogene
25858	CATSPERZ	-2.71469	0.00295413	protein_coding
158248	TTC16	-2.38846	0.303473	protein_coding
57718	PPP4R4	-2.35677	0.184176	protein_coding
101	ADAM8	-2.0974	0.00112346	protein_coding
6845	VAMP7	-2.0963	0.052608	protein_coding
162979	ZNF296	-2.0732	0.388044	protein_coding
1388	ATF6B	-2.06572	0.301998	protein_coding
9496	TBX4	-2.02047	0.00915523	protein_coding
4284	MIP	-2.02032	0.186354	protein_coding
400932	LINC00898	-2.02024	0.00128127	lincRNA
5884	RAD17	-2.00874	0.208488	protein_coding
692084	SNORD13	-1.99415	0.114129	snoRNA
8794	TNFRSF10C	-1.98261	7.3466e-17	protein_coding
101929730	LINC01352	-1.93838	0.00487478	lincRNA
30834	ZNRD1	-1.89966	0.28563	protein_coding
11213	IRAK3	-1.85582	0.0667455	protein_coding
126248	WDR88	-1.82827	0.00112346	protein_coding
100873757	RNU6-36P	-1.82456	0.369668	snRNA
100505532	LINC01301	-1.80876	0.0346032	lincRNA
374872	PEAK3	-1.79106	0.349267	protein_coding
116437	LINC01257	-1.78406	1.78192e-23	lincRNA
100129534	LOC100129534	-1.76599	1.90184e-05	processed_transcript
101929470	LOC101929470	-1.71055	0.00260699	lincRNA
642475	MROH6	-1.70886	0.0395423	protein_coding
23109	DDN	-1.70095	0.000316286	protein_coding
65123	INTS3	-1.693	0.170849	protein_coding
120376	COLCA2	-1.67935	0.00851949	protein_coding
100128788	SRRM2-AS1	-1.66786	0.0287364	antisense
10900	RUNDC3A	-1.65304	0.369232	protein_coding
23329	TBC1D30	-1.61489	3.68163e-05	protein_coding
101928460	LINC01756	-1.60113	0.299718	lincRNA
157	GRK3	-1.59761	0.102517	protein_coding
57167	SALL4	-1.58879	1.02554e-14	protein_coding
100316868	HOTTIP	-1.56773	0.0821046	antisense
2629	GBA	-1.56123	0.383436	protein_coding
339929	LPP-AS2	-1.5414	0.000436384	antisense
150197	LINC00896	-1.49281	0.217262	lincRNA
25859	PART1	-1.49227	0.00383295	lincRNA
629	CFB	-1.49101	0.416187	protein_coding
629	CFB	-1.49101	0.416187	LRG_gene
100507291	LOC100507291	-1.48551	0.000316286	antisense
101928583	SLC7A14-AS1	-1.473	0.00697759	sense_intronic
58516	SINHCAF	-1.4568	0.133631	protein_coding
7092	TLL1	-1.45271	0.0159096	protein_coding
140290	TCP10L	-1.43876	0.0100659	protein_coding
1056	CEL	-1.40668	0.00979898	protein_coding
84665	MYPN	-1.40049	2.95884e-28	LRG_gene
84665	MYPN	-1.40049	2.95884e-28	protein_coding
644242	LINC00622	-1.39258	0.00200126	sense_overlapping
23285	KIAA1107	-1.39177	2.24937e-13	protein_coding
5618	PRLR	-1.39002	1.52489e-05	protein_coding
153684	LOC153684	-1.38739	3.11822e-05	antisense
9379	NRXN2	-1.38449	2.69082e-18	protein_coding
6607	SMN2	-1.38008	0.267369	protein_coding
128153	SPATA17	-1.37713	0.0011392	protein_coding
100287722	AP4B1-AS1	-1.36774	0.187609	antisense
63827	BCAN	-1.36586	0.000173614	protein_coding
10343	PKDREJ	-1.36311	0.00502789	protein_coding
2185	PTK2B	-1.36281	8.66908e-15	protein_coding
284723	SLC25A34	-1.35255	0.0375421	protein_coding
100996351	LOC100996351	-1.32694	0.258134	antisense
57828	CATSPERG	-1.3246	0.100808	protein_coding
100507398	INTS6-AS1	-1.31824	0.027458	antisense
55803	ADAP2	-1.30952	0.0712842	protein_coding
2921	CXCL3	-1.30897	0.0121684	protein_coding
729540	RGPD6	-1.30556	0.232858	protein_coding
645644	FLJ42627	-1.29737	0.0161686	antisense
80216	ALPK1	-1.29692	8.59604e-16	protein_coding
101060542	LINC01910	-1.29503	0.0184582	lincRNA
11063	SOX30	-1.29216	4.94591e-05	protein_coding
642658	SCX	-1.28684	0.0490873	protein_coding
100129196	MATN1-AS1	-1.27404	0.0362529	antisense
25946	ZNF385A	-1.27253	0.000288854	protein_coding
100329109	GCSHP3	-1.26744	0.000447436	antisense
7920	ABHD16A	-1.26676	0.574518	protein_coding
101928605	ARHGEF35-AS1	-1.25598	0.152883	antisense
158880	USP51	-1.2519	0.00473642	protein_coding
221584	ZSCAN12P1	-1.25119	0.00329707	pseudogene
1479	CSTF3	-1.2454	7.79485e-39	protein_coding
100505696	SH3BP5-AS1	-1.2451	0.0103732	antisense
2780	GNAT2	-1.24221	8.12921e-06	protein_coding
643664	SLC35G6	-1.23981	0.631443	protein_coding
253039	CUTALP	-1.23972	4.19216e-12	antisense
340156	MYLK4	-1.23082	0.011585	protein_coding
100506637	PRKAR2A-AS1	-1.22818	0.0387031	antisense
26834	RNU4-2	-1.2278	0.606772	snRNA
4242	MFNG	-1.22127	0.194145	protein_coding
85371	KIAA1656	-1.21601	0.0371437	antisense
203068	TUBB	-1.21358	0.0618595	protein_coding
101928578	RAP2C-AS1	-1.21018	0.00193483	antisense
5172	SLC26A4	-1.20785	0.00094858	protein_coding
7352	UCP3	-1.20469	0.140114	protein_coding
7292	TNFSF4	-1.19868	0.000953813	protein_coding
100130460	CAND1.11	-1.19748	0.241752	protein_coding
84074	QRICH2	-1.19626	0.00232043	protein_coding
285755	PPIL6	-1.19286	0.00092628	protein_coding
55815	TSNAXIP1	-1.18799	0.0601589	protein_coding
497258	BDNF-AS	-1.1862	0.165545	antisense
84221	SPATC1L	-1.18468	0.61845	protein_coding
54863	TOR4A	-1.17836	5.48982e-08	protein_coding
387597	ILDR2	-1.1764	0.0364095	protein_coding
100506127	GVQW3	-1.17216	0.000117169	protein_coding
8736	MYOM1	-1.15878	0.00392645	protein_coding
8736	MYOM1	-1.15878	0.00392645	LRG_gene
55231	CCDC87	-1.15842	0.0252241	protein_coding
100125288	ZGLP1	-1.15483	0.100261	protein_coding
51195	RAPGEFL1	-1.15045	0.026516	protein_coding
152098	ZCWPW2	-1.1501	0.0110751	protein_coding
79686	NA	-1.14881	1.94182e-06	lincRNA
79098	C1orf116	-1.14775	0.0166964	protein_coding
100131564	CCDC18-AS1	-1.14725	0.00207603	processed_transcript
51315	KRCC1	-1.14541	1.96596e-20	protein_coding
100507557	LOC100507557	-1.1441	0.0398137	antisense
57823	SLAMF7	-1.13635	0.132988	protein_coding
144715	RAD9B	-1.13275	0.0468335	protein_coding
644794	LINC02604	-1.13264	0.009807	lincRNA
100507495	SDCBP2-AS1	-1.1301	2.32905e-06	antisense
5089	PBX2	-1.12939	0.00782735	protein_coding
55089	SLC38A4	-1.12858	0.00437567	protein_coding
100507501	LINC01569	-1.1254	0.00836004	lincRNA
7060	THBS4	-1.11924	0.0407211	protein_coding
18	ABAT	-1.11282	1.31182e-05	protein_coding
84217	ZMYND12	-1.10501	0.337363	protein_coding
54082	TSPEAR-AS1	-1.10308	0.00059147	antisense
5675	PSG6	-1.10023	0.014769	protein_coding
124751	KRBA2	-1.09476	0.0311829	protein_coding
692057	SNORD12	-1.09381	0.294024	snoRNA
100507032	TMCC1-AS1	-1.0919	4.97204e-05	antisense
100653515	CEP295NL	-1.08897	0.429613	protein_coding
339855	KY	-1.08855	3.06181e-05	protein_coding
389333	PROB1	-1.08354	0.234148	protein_coding
26150	RIBC2	-1.08144	7.05069e-07	protein_coding
55779	CFAP44	-1.0812	0.0241042	protein_coding
4101	MAGEA2	-1.0794	0.307637	protein_coding
100996307	LIPE-AS1	-1.07472	0.0214657	antisense
5896	RAG1	-1.07369	0.014263	protein_coding
5896	RAG1	-1.07369	0.014263	LRG_gene
26206	SPAG8	-1.07219	0.178072	protein_coding
100507466	DPH6-DT	-1.07091	0.00452624	lincRNA
8000	PSCA	-1.06975	9.18745e-36	protein_coding
85376	RIMBP3	-1.06971	0.0323789	protein_coding
85004	RERG	-1.06616	0.0248891	protein_coding
3687	ITGAX	-1.06538	0.367204	protein_coding
266675	BEST4	-1.06357	0.292298	protein_coding
23072	HECW1	-1.06119	2.23075e-14	protein_coding
1593	CYP27A1	-1.05958	0.0583257	protein_coding
150082	LCA5L	-1.0584	0.0169421	protein_coding
6323	SCN1A	-1.05741	0.101751	LRG_gene
6323	SCN1A	-1.05741	0.101751	protein_coding
201232	SLC16A13	-1.05739	1.15957e-07	protein_coding
149478	BTBD19	-1.05476	0.000491253	protein_coding
729264	TP53TG3D	-1.05395	0.209434	protein_coding
92270	ATP6AP1L	-1.05278	1.36477e-06	protein_coding
6000	RGS7	-1.05215	0.244128	protein_coding
353497	POLN	-1.0506	0.00322417	protein_coding
220001	VWCE	-1.04816	0.0421051	protein_coding
5024	P2RX3	-1.04813	0.514852	protein_coding
200931	SLC51A	-1.04778	0.0121696	protein_coding
144321	GLIPR1L2	-1.04639	0.148311	protein_coding
26330	GAPDHS	-1.04431	0.000258221	protein_coding
283011	FLJ37201	-1.04327	0.0586281	lincRNA
64663	SPANXC	-1.04209	0.371641	protein_coding
84861	KLHL22	-1.03875	1.87082e-12	protein_coding
729092	AGAP5	-1.03328	0.226496	protein_coding
65055	REEP1	-1.0332	0.31546	protein_coding
92285	ZNF585B	-1.03284	0.000101588	protein_coding
6423	SFRP2	-1.02857	0.156912	protein_coding
100127967	KRT73-AS1	-1.02394	0.104936	antisense
100131089	SRP14-AS1	-1.02202	0.000101588	lincRNA
146562	C16orf71	-1.01012	0.0176388	protein_coding
100507650	RNF212B	-1.00962	0.169867	protein_coding
51555	PEX5L	-1.00914	0.0109799	protein_coding
9859	CEP170	-1.00745	0.411889	protein_coding
196872	LINC00638	-1.00566	3.14163e-12	lincRNA
6524	SLC5A2	-1.00406	0.0284203	protein_coding
257	ALX3	-1.00022	0.00116587	protein_coding
7442	TRPV1	-0.999852	0.0281887	protein_coding
653712	LOC653712	-0.999843	0.0416932	antisense
100128890	FAM66B	-0.998563	0.0327889	lincRNA
57126	CD177	-0.996658	0.0348596	polymorphic_pseudogene
9620	CELSR1	-0.995853	0.0302449	protein_coding
339327	ZNF546	-0.992845	6.30394e-11	protein_coding
101929504	LINC02544	-0.99166	0.138938	lincRNA
55229	PANK4	-0.987386	0.611307	protein_coding
200407	CREG2	-0.977627	0.022817	protein_coding
59350	RXFP1	-0.975583	7.27182e-07	protein_coding
79925	SPEF2	-0.972827	0.208995	protein_coding
92104	TTC30A	-0.972711	9.3979e-11	protein_coding
81575	APOLD1	-0.968658	2.85876e-15	protein_coding
130132	RFTN2	-0.968543	0.000119374	protein_coding
57101	ANO2	-0.96828	0.0941152	protein_coding
646862	RNF225	-0.96749	0.382219	protein_coding
100130872	LOC100130872	-0.966608	0.0510397	protein_coding
85446	ZFHX2	-0.966333	0.15641	protein_coding
83886	PRSS27	-0.964816	0.253235	protein_coding
283455	KSR2	-0.963997	0.155435	protein_coding
167465	ZNF366	-0.963364	0.405391	protein_coding
130888	FBXO36	-0.959611	2.37005e-08	protein_coding
57538	ALPK3	-0.956348	0.115982	protein_coding
144132	DNHD1	-0.955374	0.00311327	protein_coding
10154	PLXNC1	-0.954384	0.126431	protein_coding
84904	ARHGEF39	-0.954309	1.45748e-13	protein_coding
348738	NA	-0.951553	0.0855536	protein_coding
114625	ERMAP	-0.951386	5.2729e-15	protein_coding
79986	ZNF702P	-0.950191	1.49493e-09	pseudogene
83694	RPS6KL1	-0.949387	0.324297	protein_coding
85478	CCDC65	-0.948712	0.0458066	protein_coding
92292	GLYATL1	-0.945475	0.022296	protein_coding
54413	NLGN3	-0.944366	0.250732	protein_coding
222699	TOB2P1	-0.942649	0.000760854	pseudogene
219347	TMEM254-AS1	-0.940573	0.115982	antisense
257106	ARHGAP30	-0.939112	0.06594	protein_coding
729359	PLIN4	-0.938688	0.167284	protein_coding
150967	LINC01963	-0.933425	4.46225e-19	lincRNA
7450	VWF	-0.928845	0.309806	protein_coding
284161	GDPD1	-0.92789	0.00612312	protein_coding
55200	PLEKHG6	-0.927248	0.305485	protein_coding
151534	LBX2-AS1	-0.926242	0.0619568	antisense
643783	USP46-AS1	-0.925854	0.000288274	lincRNA
246329	STAC3	-0.919169	0.215427	protein_coding
7620	ZNF69	-0.918271	0.127625	protein_coding
9715	FAM131B	-0.915361	0.0219679	protein_coding
55245	UQCC1	-0.913915	4.82493e-08	protein_coding
440804	RIMBP3B	-0.911984	0.18324	protein_coding
9914	ATP2C2	-0.909296	0.190877	protein_coding
142680	SLC34A3	-0.908013	0.332879	protein_coding
100500815	NA	-0.907489	0.667833	miRNA
51351	ZNF117	-0.906563	0.00329707	protein_coding
161159	ACTN1-AS1	-0.906359	0.504703	antisense
8470	SORBS2	-0.905991	1.0156e-07	protein_coding
375189	PFN4	-0.904433	0.00680359	protein_coding
378884	NHLRC1	-0.902863	4.97204e-05	protein_coding
101927249	PDZRN3-AS1	-0.901892	0.00143824	antisense
100130887	ATE1-AS1	-0.898953	0.000893996	antisense
284697	BTBD8	-0.896094	0.0249747	protein_coding
64859	NABP1	-0.895283	3.40614e-15	protein_coding
284443	ZNF493	-0.893584	0.304894	protein_coding
10324	KLHL41	-0.893497	0.0755639	protein_coding
767846	PFN1P2	-0.89026	0.14847	pseudogene
122773	KLHDC1	-0.883819	0.240932	protein_coding
9363	RAB33A	-0.882849	0.237878	protein_coding
92070	CTBP1-DT	-0.881492	2.11393e-07	antisense
401509	ZNF658B	-0.881031	0.00524808	pseudogene
254013	ETFBKMT	-0.879452	0.00221313	protein_coding
23762	OSBP2	-0.877202	0.00672294	protein_coding
254042	METAP1D	-0.871436	1.15117e-06	protein_coding
91543	RSAD2	-0.871321	0.278679	protein_coding
2920	CXCL2	-0.870672	0.195484	protein_coding
90226	UCN2	-0.866887	0.145026	protein_coding
101928766	LINC01979	-0.865995	0.134261	lincRNA
29070	CCDC113	-0.862807	4.82964e-13	protein_coding
220388	CCDC89	-0.862755	0.156912	protein_coding
11251	PTGDR2	-0.862625	0.36273	protein_coding
4620	MYH2	-0.860102	0.0333915	protein_coding
654433	PAX8-AS1	-0.85998	0.000325001	processed_transcript
642852	LINC00205	-0.857393	2.38766e-24	processed_transcript
101954267	RNVU1-15	-0.85635	0.391909	snRNA
1773	DNASE1	-0.853757	0.0010684	protein_coding
339977	LRRC66	-0.850924	0.0643737	protein_coding
5016	OVGP1	-0.850084	0.340895	protein_coding
100996609	LINC01436	-0.848617	0.121154	lincRNA
25802	LMOD1	-0.847332	7.5068e-05	protein_coding
7100	TLR5	-0.846697	7.19148e-05	protein_coding
27127	SMC1B	-0.84323	0.211421	protein_coding
91523	PCED1B	-0.84222	0.000325539	protein_coding
283143	LINC00900	-0.841399	0.0465925	lincRNA
11155	LDB3	-0.840453	0.0151474	LRG_gene
11155	LDB3	-0.840453	0.0151474	protein_coding
100507564	LOC100507564	-0.838985	0.00186648	antisense
11219	TREX2	-0.8383	0.198714	protein_coding
4155	MBP	-0.838193	0.36493	protein_coding
4524	MTHFR	-0.837696	7.23974e-09	protein_coding
130162	CLHC1	-0.837657	0.000159281	protein_coding
84083	ZRANB3	-0.837311	4.93325e-07	protein_coding
148137	PROSER3	-0.836906	0.00152948	protein_coding
50944	SHANK1	-0.834702	1.78759e-06	protein_coding
283726	SAXO2	-0.832951	0.00231832	protein_coding
140700	SAMD10	-0.832506	0.122002	protein_coding
50943	FOXP3	-0.831361	0.200497	LRG_gene
50943	FOXP3	-0.831361	0.200497	protein_coding
197187	SNAI3-AS1	-0.831169	0.0184582	antisense
283335	LOC283335	-0.830577	0.0821046	antisense
25956	SEC31B	-0.829231	0.306959	protein_coding
729515	TMEM242	-0.828237	1.01701e-09	protein_coding
9501	RPH3AL	-0.823314	0.0583257	protein_coding
375341	C3orf62	-0.821616	0.0123471	protein_coding
283383	ADGRD1	-0.818644	6.04787e-13	protein_coding
672	BRCA1	-0.818504	6.63668e-10	protein_coding
672	BRCA1	-0.818504	6.63668e-10	LRG_gene
8747	ADAM21	-0.818021	0.0358192	protein_coding
79640	C22orf46	-0.817897	0.00273697	protein_coding
255031	LINC00957	-0.813969	0.333279	lincRNA
284358	MAMSTR	-0.813941	1.47983e-05	protein_coding
23468	CBX5	-0.813289	3.47161e-29	protein_coding
9627	SNCAIP	-0.810805	0.0219371	protein_coding
129684	CNTNAP5	-0.810102	6.12289e-08	protein_coding
54535	CCHCR1	-0.809664	0.101263	protein_coding
100507530	MCPH1-AS1	-0.809437	0.0180889	lincRNA
7351	UCP2	-0.807495	0.0720536	protein_coding
160857	CCDC122	-0.807178	3.87386e-05	protein_coding
101928687	LNCAROD	-0.806273	1.99724e-10	lincRNA
9629	CLCA3P	-0.805604	0.281941	pseudogene
100506697	LINC00327	-0.804958	0.392644	lincRNA
79788	ZNF665	-0.804914	0.101751	protein_coding
9121	SLC16A5	-0.801924	0.0448611	protein_coding
55607	PPP1R9A	-0.801531	0.343645	protein_coding
162394	SLFN5	-0.800929	0.000110378	protein_coding
64779	MTHFSD	-0.80081	2.27817e-08	protein_coding
9656	MDC1	-0.798667	0.31161	protein_coding
148418	SAMD13	-0.794526	0.103111	protein_coding
339803	LOC339803	-0.794325	4.84622e-11	processed_transcript
8605	PLA2G4C	-0.793972	2.60786e-06	protein_coding
283314	C1RL-AS1	-0.793906	0.0525923	antisense
100506325	SP2-AS1	-0.793711	5.6804e-07	processed_transcript
100506325	SP2-AS1	-0.793711	5.6804e-07	antisense
6404	SELPLG	-0.792658	0.000447436	protein_coding
100506686	IQCH-AS1	-0.792641	0.00130017	lincRNA
138649	ANKRD19P	-0.792216	0.200416	pseudogene
127294	MYOM3	-0.790711	0.242911	protein_coding
11159	RABL2A	-0.789751	1.47983e-05	protein_coding
100996693	SPEGNB	-0.789257	0.0180889	protein_coding
645332	FAM86C2P	-0.788461	2.48003e-09	pseudogene
124359	CDYL2	-0.788433	0.395616	protein_coding
255809	C19orf38	-0.787378	0.307923	protein_coding
101929427	LOC101929427	-0.787271	0.224869	antisense
439931	THAP7-AS1	-0.787257	1.35797e-06	antisense
10699	CORIN	-0.786667	0.194145	protein_coding
162998	OR7D2	-0.783477	0.0901877	protein_coding
284751	LINC01270	-0.781524	0.00487478	lincRNA
65988	ZNF747	-0.780974	2.38658e-08	protein_coding
100286844	BCDIN3D-AS1	-0.780074	0.201779	antisense
147746	HIPK4	-0.779128	0.307923	protein_coding
100506621	LINC01279	-0.778527	1.14867e-06	lincRNA
100133991	MAP3K14-AS1	-0.778268	0.122944	antisense
26157	GIMAP2	-0.77743	0.188059	protein_coding
100861555	LINC00565	-0.776234	0.00859806	lincRNA
90529	STPG1	-0.775486	3.62214e-07	protein_coding
101928994	LOC101928994	-0.774513	0.0186992	antisense
401431	ATP6V0E2-AS1	-0.773916	0.148311	antisense
5126	PCSK2	-0.77206	0.0977858	protein_coding
401027	C2orf66	-0.770884	0.303524	protein_coding
388963	C2orf81	-0.770183	0.000898715	protein_coding
23542	MAPK8IP2	-0.769314	0.0572405	protein_coding
9758	FRMPD4	-0.768507	0.0142063	protein_coding
100506714	NUP50-DT	-0.765519	1.21309e-05	lincRNA
9245	GCNT3	-0.764786	0.216186	protein_coding
6326	SCN2A	-0.764656	0.00791359	protein_coding
9400	RECQL5	-0.76465	1.93403e-07	protein_coding
783	CACNB2	-0.764495	0.379762	protein_coding
114819	CROCCP3	-0.763896	0.198119	pseudogene
10984	KCNQ1OT1	-0.763824	0.0326679	antisense
285593	LOC285593	-0.763412	0.362137	antisense
388115	CCDC9B	-0.761431	5.1278e-05	protein_coding
4600	MX2	-0.761127	0.00188253	protein_coding
2272	FHIT	-0.761111	0.270983	protein_coding
27035	NOX1	-0.760589	0.167364	protein_coding
1556	CYP2B7P	-0.759807	0.308831	pseudogene
440823	MIAT	-0.759486	0.306196	lincRNA
54810	GIPC2	-0.758692	0.000540495	protein_coding
284274	SMIM21	-0.754769	0.00303543	protein_coding
5794	PTPRH	-0.754043	0.00202893	protein_coding
653333	FAM86B2	-0.753622	0.407173	protein_coding
2966	GTF2H2	-0.753358	0.137471	protein_coding
55222	LRRC20	-0.752423	0.000891624	protein_coding
284950	LOC284950	-0.752096	0.373976	antisense
256309	CCDC110	-0.751774	0.0347824	protein_coding
374819	LRRC37A3	-0.751654	1.12141e-05	protein_coding
6490	PMEL	-0.750924	0.360177	protein_coding
162282	ANKFN1	-0.749582	0.00379697	protein_coding
81031	SLC2A10	-0.747247	3.07766e-08	protein_coding
339829	CCDC39	-0.745868	0.194247	protein_coding
255324	EPGN	-0.74483	0.332221	protein_coding
168507	PKD1L1	-0.74466	0.0210444	protein_coding
101928489	LOC101928489	-0.744566	0.025467	antisense
25974	MMACHC	-0.744368	0.000182522	protein_coding
23288	IQCE	-0.744134	1.31561e-06	protein_coding
440712	RHEX	-0.744094	0.469472	protein_coding
23281	MTUS2	-0.743255	0.166351	protein_coding
84953	MICALCL	-0.742521	0.000551582	protein_coding
101927550	LOC101927550	-0.742403	0.204706	antisense
286827	TRIM59	-0.741054	0.0460092	protein_coding
84107	ZIC4	-0.738497	0.0864504	protein_coding
100129138	LOC100129138	-0.737438	0.17416	lincRNA
114879	OSBPL5	-0.737124	4.31161e-13	protein_coding
4137	MAPT	-0.736636	0.187415	protein_coding
100128191	TMPO-AS1	-0.736045	5.3948e-06	antisense
84546	SNORD35B	-0.735665	0.260224	protein_coding
285598	ARL10	-0.734448	0.150024	protein_coding
729262	NUTM2B	-0.733966	0.317762	protein_coding
285600	KIAA0825	-0.733125	0.0449917	protein_coding
643365	LINC00452	-0.732975	0.307708	lincRNA
79819	WDR78	-0.732194	0.012692	protein_coding
100507392	SENCR	-0.731867	0.00661797	antisense
100287042	LOC100287042	-0.730742	0.0961989	antisense
84448	ABLIM2	-0.730372	0.272673	protein_coding
1962	EHHADH	-0.73006	1.0969e-09	protein_coding
28968	SLC6A16	-0.728995	0.140704	protein_coding
7732	RNF112	-0.72876	0.0738453	protein_coding
54760	PCSK4	-0.727573	0.17243	protein_coding
6688	SPI1	-0.726918	0.249436	protein_coding
100507437	LOC100507437	-0.724685	0.0078805	antisense
101927891	PKN2-AS1	-0.724305	0.2912	antisense
3786	KCNQ3	-0.723933	2.29056e-13	protein_coding
92691	TMEM169	-0.723679	0.0279518	protein_coding
130540	FLACC1	-0.722699	0.298721	protein_coding
83723	TLCD3B	-0.7225	0.37252	protein_coding
56098	PCDHGC4	-0.721869	0.278687	protein_coding
390940	PINLYP	-0.721347	0.482101	protein_coding
7629	ZNF76	-0.719797	1.7329e-09	protein_coding
196513	DCP1B	-0.718418	1.38805e-06	protein_coding
145783	LOC145783	-0.717728	0.00119253	protein_coding
100288842	B3GNT10	-0.717047	0.0235406	pseudogene
1842	ECM2	-0.71574	0.254322	protein_coding
220594	USP32P2	-0.71283	0.121713	pseudogene
85002	FAM86B1	-0.712657	0.000194505	protein_coding
100506469	TMEM147-AS1	-0.71175	0.000251538	antisense
2743	GLRB	-0.711207	0.000389603	protein_coding
10082	GPC6	-0.709381	0.124837	protein_coding
257396	LOC257396	-0.708162	0.00252897	antisense
54845	ESRP1	-0.707787	0.459302	protein_coding
101926888	RALY-AS1	-0.707635	0.0400724	lincRNA
57577	CCDC191	-0.704546	0.0235406	protein_coding
400961	PAIP2B	-0.704032	0.0527743	protein_coding
5224	PGAM2	-0.70388	0.0225455	protein_coding
10003	NAALAD2	-0.703081	0.0217914	protein_coding
255082	CASC2	-0.70256	0.0376825	antisense
403150	FLJ31356	-0.702433	0.312884	antisense
85016	CFAP300	-0.702026	4.97204e-05	protein_coding
100507577	NA	-0.701822	0.0251683	protein_coding
9770	RASSF2	-0.701642	0.120832	protein_coding
390637	GDPGP1	-0.700691	0.10323	protein_coding
100506963	ELOA-AS1	-0.700546	0.24382	antisense
136895	C7orf31	-0.69791	0.0127821	protein_coding
1513	CTSK	-0.697503	0.115674	protein_coding
204010	RPSAP52	-0.697148	0.023304	pseudogene
100506215	PAXBP1-AS1	-0.696274	0.112687	antisense
5540	NPY4R	-0.696248	0.140114	protein_coding
5790	PTPRCAP	-0.69614	0.455861	protein_coding
285908	LINC00174	-0.694226	0.260224	lincRNA
84307	ZNF397	-0.692996	8.30552e-05	protein_coding
31	ACACA	-0.691869	0.648774	protein_coding
101929559	LINC00211	-0.691378	0.290617	lincRNA
57172	CAMK1G	-0.691108	0.160767	protein_coding
100507266	STX18-AS1	-0.691102	0.271199	antisense
57053	CHRNA10	-0.689942	0.120643	protein_coding
84675	TRIM55	-0.689595	0.15562	protein_coding
2323	FLT3LG	-0.688184	1.09817e-07	protein_coding
222696	ZSCAN23	-0.687977	0.115982	protein_coding
400658	C18orf65	-0.687824	0.429649	protein_coding
594839	SNORA33	-0.687107	0.295941	snoRNA
51110	LACTB2	-0.687081	0.000991571	protein_coding
79935	CNTD2	-0.68663	0.416187	protein_coding
101929147	WARS2-AS1	-0.686291	3.74961e-05	antisense
29767	TMOD2	-0.685857	9.56624e-09	protein_coding
151121	LINC01854	-0.685818	0.0511788	lincRNA
23322	RPGRIP1L	-0.685174	5.35342e-09	protein_coding
79173	C19orf57	-0.684019	0.0821533	protein_coding
283927	NUDT7	-0.682036	0.111041	protein_coding
8449	DHX16	-0.681266	0.712528	protein_coding
25833	POU2F3	-0.679982	0.421134	protein_coding
57506	MAVS	-0.67946	0.00936061	protein_coding
64802	NMNAT1	-0.678854	0.000368616	protein_coding
29075	LINC00652	-0.676317	0.370266	lincRNA
124093	CCDC78	-0.675146	0.229233	protein_coding
1038	CDR1	-0.674161	0.216529	protein_coding
51127	TRIM17	-0.674054	0.481029	protein_coding
283416	LINC01465	-0.673281	0.0121114	protein_coding
57325	KAT14	-0.673274	3.64359e-18	protein_coding
1951	CELSR3	-0.672941	0.0490949	protein_coding
92659	MAFG-DT	-0.672796	6.06916e-07	antisense
401233	HTATSF1P2	-0.672713	0.146027	lincRNA
5669	PSG1	-0.672514	0.421566	protein_coding
56971	CEACAM19	-0.672368	0.386742	protein_coding
100506476	LOC100506476	-0.672165	0.103111	antisense
10062	NR1H3	-0.672088	0.00195042	protein_coding
283551	LINC01588	-0.671845	0.000411643	protein_coding
100506827	LINC02475	-0.670434	0.000447436	lincRNA
55289	ACOXL	-0.669542	0.434394	protein_coding
11037	STON1	-0.668846	0.00359368	protein_coding
51250	MTRES1	-0.668109	7.06379e-06	protein_coding
161779	PGBD4	-0.667892	0.00867902	protein_coding
57674	RNF213	-0.666755	3.85674e-07	protein_coding
91584	PLXNA4	-0.6656	0.359731	protein_coding
100129550	LINC02035	-0.665251	0.00710149	lincRNA
641339	ZNF674	-0.664998	0.00369832	protein_coding
100128893	GATA6-AS1	-0.662572	0.257556	lincRNA
374987	NEXN-AS1	-0.662469	0.000812025	antisense
100506286	TBC1D8-AS1	-0.662249	0.430287	lincRNA
89866	SEC16B	-0.661884	0.0219145	protein_coding
266747	RGL4	-0.661259	0.388985	protein_coding
100507034	PITRM1-AS1	-0.660717	0.117842	processed_transcript
25791	NGEF	-0.659231	0.226853	protein_coding
101927843	LINC01687	-0.659071	0.40289	lincRNA
132989	C4orf36	-0.659006	0.267617	protein_coding
781	CACNA2D1	-0.657515	0.431471	LRG_gene
781	CACNA2D1	-0.657515	0.431471	protein_coding
100129482	ZNF37BP	-0.657288	0.0799803	pseudogene
126820	WDR63	-0.656663	1.58895e-06	protein_coding
7349	UCN	-0.655677	0.324172	protein_coding
100506674	MRPS30-DT	-0.655062	0.103145	antisense
93164	HTR7P1	-0.65458	0.010012	pseudogene
143689	PIWIL4	-0.653064	0.0708552	protein_coding
10666	CD226	-0.652971	0.459258	protein_coding
285464	NA	-0.652726	0.00023959	protein_coding
114796	PSMG3-AS1	-0.652627	7.14011e-06	lincRNA
1022	CDK7	-0.651506	0.510981	protein_coding
441282	AKR1B15	-0.645456	0.0442132	protein_coding
220979	C10orf25	-0.644142	0.00701955	protein_coding
3062	HCRTR2	-0.643726	0.280113	protein_coding
100506190	LINC00963	-0.643582	9.3819e-08	processed_transcript
102606465	LOC102606465	-0.643197	0.0110751	antisense
116986	AGAP2	-0.642942	0.0436137	3prime_overlapping_ncrna
116986	AGAP2	-0.642942	0.0436137	protein_coding
22874	PLEKHA6	-0.641421	0.0235045	protein_coding
220004	PPP1R32	-0.640582	0.298653	protein_coding
148398	SAMD11	-0.640243	0.00635533	protein_coding
401237	CASC15	-0.640168	0.358405	lincRNA
64218	SEMA4A	-0.639288	0.505489	protein_coding
100505702	LINC01094	-0.638078	0.00701955	lincRNA
4939	OAS2	-0.638073	0.023304	protein_coding
314	AOC2	-0.636851	0.213497	protein_coding
728431	LINC01137	-0.636794	0.00933253	antisense
94137	RP1L1	-0.636589	0.0528937	protein_coding
83983	TSSK6	-0.635514	0.179754	protein_coding
51265	CDKL3	-0.63527	0.0124855	protein_coding
1364	CLDN4	-0.633827	0.230367	protein_coding
9856	KIAA0319	-0.632286	0.117198	protein_coding
727758	ROCK1P1	-0.632163	0.396602	pseudogene
493900	TMEM9B-AS1	-0.631225	0.239751	antisense
64078	SLC28A3	-0.630216	0.00252897	protein_coding
389170	LEKR1	-0.630096	0.292298	protein_coding
100131691	MZF1-AS1	-0.630046	0.362082	antisense
161394	SAMD15	-0.63001	0.260516	protein_coding
729178	STXBP5-AS1	-0.629896	0.360441	antisense
84464	SLX4	-0.629749	0.0255259	LRG_gene
84464	SLX4	-0.629749	0.0255259	protein_coding
2903	GRIN2A	-0.628669	0.0311157	protein_coding
64098	PARVG	-0.628622	0.0484284	protein_coding
440465	BAIAP2-DT	-0.628329	0.000531757	lincRNA
79957	PAQR6	-0.628282	0.349296	protein_coding
26525	IL36RN	-0.62767	0.315434	protein_coding
286101	ZNF252P	-0.627112	1.49614e-08	pseudogene
170961	ANKRD24	-0.625914	0.199046	protein_coding
115196	ZNF554	-0.625679	0.0184129	protein_coding
100101490	MCTS2P	-0.625633	1.07265e-07	pseudogene
3373	HYAL1	-0.625626	2.32991e-05	protein_coding
114987	WDR31	-0.623997	0.00690261	protein_coding
4128	MAOA	-0.623536	0.361906	protein_coding
26015	RPAP1	-0.623408	1.45957e-05	protein_coding
132241	RPL32P3	-0.623338	0.0508627	pseudogene
5950	RBP4	-0.623185	0.386024	protein_coding
58484	NLRC4	-0.622593	0.253044	protein_coding
167359	NIM1K	-0.620817	0.196318	protein_coding
165	AEBP1	-0.618823	0.484623	protein_coding
54538	ROBO4	-0.618544	0.00903075	protein_coding
8514	KCNAB2	-0.617995	4.33246e-09	protein_coding
729234	FAHD2CP	-0.617625	0.086873	pseudogene
644596	SMIM10L2B	-0.617213	0.216212	lincRNA
84872	ZC3H10	-0.616972	0.000896925	protein_coding
10396	ATP8A1	-0.616474	0.217441	protein_coding
102606463	LINC01152	-0.615711	0.153555	lincRNA
6920	TCEA3	-0.615692	0.0813148	protein_coding
51283	BFAR	-0.615627	0.30853	protein_coding
7579	ZSCAN20	-0.615307	0.000167766	protein_coding
4938	OAS1	-0.614767	0.456882	protein_coding
9290	GPR55	-0.61425	0.052166	protein_coding
1131	CHRM3	-0.61381	0.00436572	protein_coding
730051	ZNF814	-0.613361	0.0240961	protein_coding
54058	C21orf58	-0.612117	0.00030279	protein_coding
388569	ZNF324B	-0.611958	3.97632e-06	protein_coding
124935	SLC43A2	-0.611585	0.486667	protein_coding
101927768	HDAC2-AS2	-0.610762	0.349127	antisense
153478	PLEKHG4B	-0.610525	0.0886086	protein_coding
100271927	RASA4B	-0.609223	0.334166	protein_coding
401898	ZNF833P	-0.608609	0.422225	lincRNA
23211	ZC3H4	-0.608471	0.0357976	protein_coding
57512	GPR158	-0.607474	3.5099e-06	protein_coding
80034	CSRNP3	-0.607291	0.00112704	protein_coding
84900	RNFT2	-0.607207	0.0982443	protein_coding
284058	KANSL1	-0.607062	0.504217	protein_coding
160140	C11orf65	-0.606926	0.325475	protein_coding
10633	RASL10A	-0.606836	0.505614	protein_coding
94030	LRRC4B	-0.60682	0.445943	protein_coding
93953	GCNA	-0.606634	0.295614	protein_coding
54923	LIME1	-0.60606	0.437206	protein_coding
101927352	PLS3-AS1	-0.605823	0.153722	antisense
65263	PYCR3	-0.605621	0.616164	protein_coding
340359	KLHL38	-0.605375	0.331057	protein_coding
388335	TMEM220	-0.605307	0.167951	protein_coding
80329	ULBP1	-0.605035	0.0122874	protein_coding
864	RUNX3	-0.605001	0.0683187	protein_coding
80726	IQCN	-0.605	0.435916	protein_coding
115209	OMA1	-0.60476	0.000990116	protein_coding
22864	R3HDM2	-0.60427	0.00499295	protein_coding
2259	FGF14	-0.604116	0.341158	protein_coding
400566	C17orf97	-0.60395	0.000346019	protein_coding
27123	DKK2	-0.60394	0.000578386	protein_coding
84852	ATP1A1-AS1	-0.603758	0.153156	processed_transcript
151295	SLC23A3	-0.603483	0.54316	protein_coding
2901	GRIK5	-0.603099	0.327101	protein_coding
100505538	RBM26-AS1	-0.602457	0.403972	antisense
2072	ERCC4	-0.602438	1.91151e-07	LRG_gene
2072	ERCC4	-0.602438	1.91151e-07	protein_coding
27304	MOCS3	-0.602205	0.000393933	protein_coding
80313	LRRC27	-0.601256	0.00175335	protein_coding
100996571	CYYR1-AS1	-0.600763	0.376491	antisense
9866	TRIM66	-0.600253	0.000578386	protein_coding
9120	SLC16A6	-0.600188	0.0156281	protein_coding
115362	GBP5	-0.599462	0.0387295	protein_coding
55314	TMEM144	-0.599304	0.0266265	protein_coding
3553	IL1B	-0.599298	0.215561	protein_coding
285190	RGPD4	-0.598359	0.339107	protein_coding
8214	DGCR6	-0.597521	0.0937758	protein_coding
100125556	FAM86JP	-0.596413	0.00617452	pseudogene
26266	SLC13A4	-0.596324	0.436287	protein_coding
79651	RHBDF2	-0.595797	7.12436e-06	protein_coding
4486	MST1R	-0.59562	0.39631	protein_coding
643641	ZNF862	-0.595089	1.91041e-06	protein_coding
9472	AKAP6	-0.595035	0.400041	protein_coding
79153	GDPD3	-0.594614	0.282339	protein_coding
200197	TMEM51-AS1	-0.593835	0.15562	processed_transcript
441549	CDNF	-0.593333	0.205575	protein_coding
9244	CRLF1	-0.592948	0.432181	protein_coding
221981	THSD7A	-0.592879	0.0421051	protein_coding
9985	REC8	-0.592835	0.378206	protein_coding
51294	PCDH12	-0.592822	0.23324	protein_coding
7627	ZNF75A	-0.592579	3.5043e-05	protein_coding
338821	SLCO1B7	-0.592432	0.370345	protein_coding
645158	CBX3P2	-0.5917	0.554632	pseudogene
729085	GASK1A	-0.591562	0.00601305	protein_coding
79970	ZNF767P	-0.591117	0.232644	pseudogene
158135	TTLL11	-0.590497	4.67423e-07	protein_coding
84277	DNAJC30	-0.590051	3.6072e-06	protein_coding
101928846	HIPK1-AS1	-0.589839	0.712633	antisense
100996724	LOC100996724	-0.589814	0.406788	protein_coding
728888	NPIPB11	-0.589683	0.4628	protein_coding
100289388	KCTD21-AS1	-0.58957	0.288849	antisense
101927021	LOC101927021	-0.588864	7.20447e-06	antisense
64420	SUSD1	-0.58883	0.484623	protein_coding
146198	ZFP90	-0.588297	5.34421e-06	protein_coding
101928403	EIF2AK3-DT	-0.587434	0.201779	antisense
100128285	DNM1P35	-0.586817	0.503834	antisense
55304	SPTLC3	-0.5866	0.404649	protein_coding
100506779	TSPOAP1-AS1	-0.586246	0.00117699	antisense
112755	STX1B	-0.585664	0.165545	protein_coding
26830	RNU5D-1	-0.585168	0.723489	snRNA
84865	CCDC142	-0.583926	0.0319067	protein_coding
63982	ANO3	-0.583912	0.000743435	protein_coding
116143	WDR92	-0.582576	4.05022e-10	protein_coding
1594	CYP27B1	-0.582563	0.302104	protein_coding
100499183	BAALC-AS1	-0.581857	0.112687	antisense
785	CACNB4	-0.580738	0.421134	protein_coding
124817	CNTD1	-0.580047	0.450216	protein_coding
414189	AGAP6	-0.579404	0.100765	protein_coding
54920	DUS2	-0.579336	0.000232762	protein_coding
117195	MRGPRX3	-0.579194	0.668462	protein_coding
376693	RPS10P7	-0.579067	0.294064	lincRNA
619207	SCART1	-0.578472	0.531907	pseudogene
100506603	VASH1-AS1	-0.578085	0.432668	lincRNA
55199	FAM86C1	-0.578007	4.20348e-12	protein_coding
388849	CCDC188	-0.57672	0.50339	protein_coding
100506844	GIHCG	-0.576539	0.0235406	processed_transcript
100506844	GIHCG	-0.576539	0.0235406	lincRNA
375611	SLC26A5	-0.576328	0.253912	protein_coding
100131208	SNAP25-AS1	-0.576154	0.435666	antisense
101929541	LINC02608	-0.575746	0.410347	lincRNA
101929780	NBPF25P	-0.575282	0.0961989	antisense
9034	CCRL2	-0.574908	0.0338775	protein_coding
100507297	TMEM44-AS1	-0.573752	0.070433	antisense
343099	CCDC18	-0.573534	0.0651403	protein_coding
10418	SPON1	-0.573215	0.194145	protein_coding
10418	SPON1	-0.573215	0.194145	processed_transcript
399473	SPRED3	-0.573185	0.00642511	protein_coding
399473	SPRED3	-0.573185	0.00642511	lincRNA
7586	ZKSCAN1	-0.57219	0.000128316	protein_coding
113000	RPUSD1	-0.571134	1.04498e-05	protein_coding
346653	FAM71F2	-0.571127	0.569799	protein_coding
114044	MCM3AP-AS1	-0.57029	0.287124	antisense
169966	TENT5D	-0.569988	0.3542	protein_coding
256691	MAMDC2	-0.569837	0.231278	processed_transcript
256691	MAMDC2	-0.569837	0.231278	protein_coding
51611	DPH5	-0.569603	0.00110341	protein_coding
101060226	NBPF19	-0.569167	0.146231	protein_coding
402682	UFSP1	-0.568278	0.0100951	protein_coding
6507	SLC1A3	-0.568086	0.00647491	protein_coding
100505826	STK4-AS1	-0.565668	0.229929	lincRNA
100130275	TFAP2A-AS1	-0.565629	0.0110751	antisense
142679	DUSP19	-0.564254	0.021675	protein_coding
146547	PRSS36	-0.563418	0.484623	protein_coding
55070	DET1	-0.563324	0.0241815	protein_coding
100310846	ANKRD61	-0.563175	0.309529	protein_coding
117144	CATSPER1	-0.563005	0.0696993	protein_coding
100132406	NBPF10	-0.562022	0.534137	protein_coding
100506428	CBR3-AS1	-0.561737	0.308532	processed_transcript
9895	TECPR2	-0.560886	6.06916e-07	protein_coding
100652772	NNT-AS1	-0.560783	1.28959e-06	antisense
5378	PMS1	-0.560365	1.09557e-05	LRG_gene
5378	PMS1	-0.560365	1.09557e-05	protein_coding
101929460	LOC101929460	-0.558998	0.458844	lincRNA
51000	SLC35B3	-0.558916	0.000218076	protein_coding
339804	C2orf74	-0.55887	2.05526e-05	protein_coding
84622	ZNF594	-0.55871	0.00921418	protein_coding
54843	SYTL2	-0.558589	7.12436e-06	protein_coding
55778	ZNF839	-0.558457	5.34421e-06	protein_coding
285588	EFCAB9	-0.558414	0.53952	protein_coding
101928927	NA	-0.557917	0.409474	lincRNA
3937	LCP2	-0.556868	0.409368	protein_coding
57459	GATAD2B	-0.556696	0.444759	protein_coding
388323	GLTPD2	-0.556549	0.0204514	protein_coding
146540	ZNF785	-0.556198	0.117001	protein_coding
6865	TACR2	-0.556178	0.290186	protein_coding
56	ACRV1	-0.554846	0.288512	protein_coding
63929	XPNPEP3	-0.554727	0.000131312	protein_coding
400657	LINC00909	-0.554208	0.0385641	lincRNA
401093	MBNL1-AS1	-0.552825	0.000518262	antisense
10297	APC2	-0.55266	2.84088e-05	protein_coding
85444	LRRCC1	-0.55265	0.00064146	protein_coding
284615	ANKRD34A	-0.551044	0.00137161	protein_coding
23247	KIAA0556	-0.54926	0.000136336	protein_coding
100131193	CCDC183-AS1	-0.548388	0.00462792	antisense
5190	PEX6	-0.54809	0.000447436	protein_coding
100130691	LOC100130691	-0.54786	0.206327	sense_overlapping
678655	CD27-AS1	-0.547713	0.0399991	antisense
96626	LIMS3	-0.546671	0.405427	protein_coding
79447	PAGR1	-0.546319	1.13322e-12	protein_coding
124512	METTL23	-0.546227	0.001003	protein_coding
7007	TECTA	-0.54613	0.362328	protein_coding
65061	CDK15	-0.545034	3.5043e-05	protein_coding
84727	SPSB2	-0.544028	0.0416954	protein_coding
10329	RXYLT1	-0.543687	0.000857707	protein_coding
5337	PLD1	-0.543431	0.0005729	protein_coding
60529	ALX4	-0.543426	0.48807	protein_coding
2875	GPT	-0.543144	0.539941	protein_coding
266740	MAGEA2B	-0.542481	0.476042	protein_coding
100505715	LOC100505715	-0.541909	0.500578	lincRNA
26824	RNU11	-0.541897	0.673321	lincRNA
348801	LNP1	-0.541659	0.00119815	protein_coding
26137	ZBTB20	-0.541401	0.00348485	protein_coding
389114	ZNF662	-0.540141	0.110601	protein_coding
84274	COQ5	-0.539514	0.00954072	protein_coding
100134229	KDM7A-DT	-0.539499	0.041719	antisense
6339	SCNN1D	-0.539491	0.413169	protein_coding
55197	RPRD1A	-0.539402	0.000137718	protein_coding
400629	TEX19	-0.538516	0.0589968	protein_coding
89782	LMLN	-0.538399	1.28014e-05	protein_coding
653567	TMEM236	-0.537863	0.358405	protein_coding
773	CACNA1A	-0.537792	6.59461e-09	LRG_gene
773	CACNA1A	-0.537792	6.59461e-09	protein_coding
80036	TRPM3	-0.537543	0.45001	protein_coding
112817	HOGA1	-0.537249	0.546856	protein_coding
645954	SVIL2P	-0.536107	0.0162273	pseudogene
50834	TAS2R1	-0.535994	0.0853521	protein_coding
91316	GUSBP11	-0.53599	0.286538	processed_transcript
101926963	LOC101926963	-0.534889	0.328755	antisense
2678	GGT1	-0.534569	0.245793	protein_coding
64799	IQCH	-0.533936	0.009807	protein_coding
81617	CAB39L	-0.53223	0.00723759	protein_coding
724029	MIR659	-0.532162	0.682232	miRNA
7633	ZNF79	-0.531913	0.00138451	protein_coding
10391	CORO2B	-0.531492	0.00499668	protein_coding
101927774	LINC00824	-0.531269	0.403285	processed_transcript
157773	C8orf48	-0.530807	0.0240961	protein_coding
22999	RIMS1	-0.530117	0.0772256	protein_coding
80184	CEP290	-0.529276	0.190059	protein_coding
60686	C14orf93	-0.5292	0.000101588	protein_coding
64108	RTP4	-0.52914	0.496066	protein_coding
2524	FUT2	-0.528845	0.474073	protein_coding
5362	PLXNA2	-0.52851	0.261013	protein_coding
155060	LOC155060	-0.528414	0.374071	pseudogene
83729	INHBE	-0.527145	0.257301	protein_coding
10203	CALCRL	-0.527134	0.424429	protein_coding
4595	MUTYH	-0.526741	0.00514079	protein_coding
4595	MUTYH	-0.526741	0.00514079	LRG_gene
257313	UTS2B	-0.526433	0.19433	protein_coding
84960	CCDC183	-0.525688	0.187609	protein_coding
283849	EXOC3L1	-0.525543	0.402553	protein_coding
63876	PKNOX2	-0.525474	0.261436	protein_coding
4647	MYO7A	-0.525189	0.332371	protein_coding
84698	CAPS2	-0.524143	0.444759	protein_coding
400798	C1orf220	-0.523709	0.310931	protein_coding
554251	FBXO48	-0.523231	1.66827e-05	protein_coding
221322	TBC1D32	-0.522964	0.00805063	protein_coding
2491	CENPI	-0.521828	6.30394e-11	protein_coding
116328	C8orf34	-0.521493	0.56547	protein_coding
85315	PAQR8	-0.521243	1.35662e-07	protein_coding
3908	LAMA2	-0.521214	0.396602	LRG_gene
3908	LAMA2	-0.521214	0.396602	protein_coding
23595	ORC3	-0.519068	0.000379094	protein_coding
100505783	OSER1-DT	-0.518984	0.0676886	lincRNA
114783	LMTK3	-0.517827	0.110547	protein_coding
101927678	LINC01429	-0.517512	0.231193	lincRNA
5138	PDE2A	-0.516846	0.132577	protein_coding
7068	THRB	-0.516725	0.198714	protein_coding
2335	FN1	-0.516614	0.505614	protein_coding
10964	IFI44L	-0.516414	0.359604	protein_coding
55582	KIF27	-0.516196	0.0252436	protein_coding
3177	SLC29A2	-0.516115	0.154803	protein_coding
1241	LTB4R	-0.516055	0.22351	protein_coding
79635	CCDC121	-0.516025	0.0518754	protein_coding
816	CAMK2B	-0.515726	0.18832	protein_coding
5027	P2RX7	-0.515328	0.0566015	protein_coding
29990	PILRB	-0.514544	0.550353	protein_coding
8542	APOL1	-0.514328	0.319747	LRG_gene
8542	APOL1	-0.514328	0.319747	protein_coding
2246	FGF1	-0.514066	0.0280467	protein_coding
84033	OBSCN	-0.5132	0.0670853	protein_coding
26251	KCNG2	-0.512873	0.628637	protein_coding
54097	FAM3B	-0.512468	0.222706	protein_coding
624	BDKRB2	-0.512351	0.0179898	protein_coding
138948	DBH-AS1	-0.51207	0.477965	antisense
403313	PLPP6	-0.511806	0.00601305	protein_coding
92806	CENPBD1	-0.511752	0.00557789	protein_coding
51332	SPTBN5	-0.511571	0.391526	protein_coding
5176	SERPINF1	-0.51076	0.427459	protein_coding
57705	WDFY4	-0.510678	0.504145	protein_coding
9734	HDAC9	-0.510346	0.00019546	protein_coding
10010	TANK	-0.509655	8.19134e-06	protein_coding
23408	SIRT5	-0.509647	0.000454279	protein_coding
10861	SLC26A1	-0.509269	0.0575247	protein_coding
6665	SOX15	-0.50877	0.310077	protein_coding
374899	ZNF829	-0.508604	0.425902	protein_coding
2823	GPM6A	-0.508324	0.409368	protein_coding
374920	ZSWIM9	-0.508234	0.0187044	protein_coding
57471	ERMN	-0.508064	0.150179	protein_coding
27147	DENND2A	-0.507916	0.0020744	protein_coding
400644	LINC01443	-0.507405	0.0136925	lincRNA
3140	MR1	-0.507052	0.000447436	protein_coding
692196	SNORD76	-0.506647	0.254494	processed_transcript
718	C3	-0.506616	0.48559	protein_coding
718	C3	-0.506616	0.48559	LRG_gene
9924	PAN2	-0.506308	0.0014123	protein_coding
124989	EFCAB13	-0.506145	0.410153	protein_coding
84984	CEP19	-0.505522	0.000491253	protein_coding
196074	METTL15	-0.505246	0.00789644	protein_coding
257177	CFAP126	-0.505221	0.0044405	protein_coding
57664	PLEKHA4	-0.505162	0.000359217	protein_coding
78998	RHPN1-AS1	-0.504505	0.178247	antisense
283970	PDXDC2P-NPIPB14P	-0.504174	0.206327	processed_transcript
255104	TMCO4	-0.503764	4.33753e-09	protein_coding
84812	PLCD4	-0.503562	0.127065	protein_coding
101928989	MIR4300HG	-0.503179	0.554202	lincRNA
84989	JMJD1C-AS1	-0.502606	0.437464	antisense
59344	ALOXE3	-0.501335	0.0528699	protein_coding
100130581	LINC00910	-0.501182	0.304391	lincRNA
3957	LGALS2	-0.500503	0.350298	protein_coding
2329	FMO4	-0.500415	0.0990282	protein_coding
100126784	LOC100126784	-0.500098	0.000438035	lincRNA
5893	RAD52	-0.499735	0.0250637	protein_coding
728558	ENTPD1-AS1	-0.499392	0.369002	antisense
400818	NBPF9	-0.499017	0.0126208	protein_coding
11254	SLC6A14	-0.498297	0.594384	protein_coding
81832	NETO1	-0.498088	0.00110341	protein_coding
101928545	SEPTIN7-AS1	-0.497309	0.420641	lincRNA
148046	CIRBP-AS1	-0.496787	0.0496054	antisense
100996758	NPY4R2	-0.49603	0.56285	protein_coding
78991	PCYOX1L	-0.495973	1.2694e-07	protein_coding
340544	MORF4L2-AS1	-0.495717	0.484697	antisense
26832	RNU5B-1	-0.49566	0.867424	snRNA
2822	GPLD1	-0.495554	0.231733	protein_coding
144110	TMEM86A	-0.49533	0.206953	protein_coding
100506083	LOC100506083	-0.495305	0.260224	processed_transcript
23334	SZT2	-0.494673	0.011879	protein_coding
22900	CARD8	-0.494316	1.97321e-05	protein_coding
23351	KHNYN	-0.494233	8.01002e-12	protein_coding
5349	FXYD3	-0.494191	0.866019	protein_coding
50619	DEF6	-0.494102	0.594061	protein_coding
148327	CREB3L4	-0.49273	0.0379181	protein_coding
8189	SYMPK	-0.492701	1.47983e-05	protein_coding
100652988	LINC00702	-0.491279	0.120643	lincRNA
81627	TRMT1L	-0.491223	5.68035e-05	protein_coding
57594	HOMEZ	-0.490398	5.42646e-05	protein_coding
401474	SAMD12	-0.490185	0.0241164	protein_coding
23272	TASOR	-0.490101	2.73147e-06	protein_coding
11158	RABL2B	-0.489577	0.00046395	protein_coding
10225	CD96	-0.48942	0.533947	protein_coding
57158	JPH2	-0.489378	0.00497756	protein_coding
57158	JPH2	-0.489378	0.00497756	LRG_gene
119016	AGAP4	-0.489159	0.374688	protein_coding
23177	CEP68	-0.488647	1.02489e-09	protein_coding
1191	CLU	-0.488021	0.483012	protein_coding
3362	HTR6	-0.487385	0.35273	protein_coding
9321	TRIP11	-0.487313	0.0453595	protein_coding
80380	PDCD1LG2	-0.487186	0.00119815	protein_coding
255394	TCP11L2	-0.487156	0.216557	protein_coding
84752	B3GNT9	-0.486997	8.31198e-07	protein_coding
100009676	ZBTB11-AS1	-0.486549	0.000947199	antisense
222255	ATXN7L1	-0.486488	8.22055e-05	protein_coding
346007	EYS	-0.486268	0.543412	protein_coding
6442	SGCA	-0.486	0.546183	protein_coding
6442	SGCA	-0.486	0.546183	LRG_gene
63926	ANKEF1	-0.485068	0.000173024	protein_coding
376940	ZC3H6	-0.484916	0.000831269	protein_coding
2804	GOLGB1	-0.484517	0.484697	protein_coding
646450	ARIH2OS	-0.484366	0.387984	protein_coding
6529	SLC6A1	-0.483464	0.660351	protein_coding
644068	RPS14P3	-0.48331	0.531632	pseudogene
653238	GTF2H2B	-0.483052	0.2973	pseudogene
8711	TNK1	-0.48268	0.525723	protein_coding
26091	HERC4	-0.48193	1.97689e-05	protein_coding
283316	CD163L1	-0.481836	0.00068469	protein_coding
161835	FSIP1	-0.481216	0.112239	protein_coding
252983	STXBP4	-0.480794	8.08326e-05	protein_coding
79858	NEK11	-0.480329	0.00105488	protein_coding
503569	RGMB-AS1	-0.48009	0.35111	antisense
118491	CFAP70	-0.479985	0.465081	protein_coding
220906	WAC-AS1	-0.479897	0.00297447	antisense
55230	USP40	-0.479778	1.98957e-05	protein_coding
284217	LAMA1	-0.479753	0.00064146	protein_coding
135138	PACRG	-0.47932	0.549492	protein_coding
440905	FAR2P1	-0.478939	0.431471	pseudogene
4626	MYH8	-0.478883	0.131401	protein_coding
120227	CYP2R1	-0.478037	0.380904	protein_coding
100129461	LYRM4-AS1	-0.477831	0.00892205	lincRNA
140701	ABHD16B	-0.477782	0.111419	protein_coding
92595	ZNF764	-0.47768	0.00145071	protein_coding
54799	MBTD1	-0.477448	0.00158555	protein_coding
375287	RBM43	-0.477405	0.03708	protein_coding
7761	ZNF214	-0.477391	0.0821046	protein_coding
93183	PIGM	-0.477135	0.00621145	protein_coding
101927597	NCK1-DT	-0.476846	0.188191	antisense
388389	CCDC103	-0.475561	0.58279	protein_coding
80724	ACAD10	-0.475291	4.24142e-05	protein_coding
24142	NAA80	-0.475063	0.0216323	protein_coding
647219	ASCL5	-0.475024	0.696515	protein_coding
201283	AMZ2P1	-0.474301	0.00349695	pseudogene
56952	PRTFDC1	-0.47421	0.535532	protein_coding
100128881	VPS9D1-AS1	-0.4742	0.0030119	antisense
93649	MYOCD	-0.474104	0.00363432	protein_coding
79184	BRCC3	-0.473741	3.69787e-05	protein_coding
100507283	LOC100507283	-0.47329	0.383949	antisense
10111	RAD50	-0.473088	0.00487478	protein_coding
5670	PSG2	-0.472642	0.12331	protein_coding
120379	PIH1D2	-0.472269	0.0376972	protein_coding
22880	MORC2	-0.471182	1.36377e-05	protein_coding
54964	C1orf56	-0.470973	0.00322187	protein_coding
2057	EPOR	-0.470873	0.000294949	protein_coding
285943	HOXA-AS2	-0.470622	0.201779	antisense
51227	PIGP	-0.470479	0.00654166	protein_coding
283629	TSSK4	-0.46957	0.475358	protein_coding
284131	ENDOV	-0.468598	0.00123824	protein_coding
3899	AFF3	-0.468495	0.00604888	protein_coding
100101467	ZSCAN30	-0.46845	3.82573e-06	protein_coding
23105	FSTL4	-0.46836	0.15562	protein_coding
118980	SFXN2	-0.468039	0.0113152	protein_coding
4351	MPI	-0.467871	0.000767102	protein_coding
100302640	LINC00882	-0.467566	0.212903	lincRNA
27122	DKK3	-0.467279	0.134933	protein_coding
5993	RFX5	-0.467209	0.00135194	protein_coding
5993	RFX5	-0.467209	0.00135194	LRG_gene
101927027	CHROMR	-0.467105	0.00293422	antisense
116412	ZNF837	-0.467048	0.304322	protein_coding
79924	ADM2	-0.466825	0.323547	protein_coding
100128071	FAM229A	-0.465573	0.608801	protein_coding
11238	CA5B	-0.465268	0.10626	protein_coding
150737	TTC30B	-0.465051	0.0190679	protein_coding
253724	TTC41P	-0.464958	0.637145	pseudogene
4817	NIT1	-0.464789	0.000429402	protein_coding
84455	EFCAB7	-0.464677	0.0180889	protein_coding
57419	SLC24A3	-0.463576	0.107828	protein_coding
255119	CFAP299	-0.463065	0.115982	protein_coding
255275	MYADML2	-0.462963	0.576712	protein_coding
9048	ARTN	-0.462232	0.142704	protein_coding
729041	FAAHP1	-0.462186	0.611509	pseudogene
401337	LINC01446	-0.461344	0.00965387	lincRNA
10230	NBR2	-0.460688	0.266865	pseudogene
55084	SOBP	-0.45981	0.474017	protein_coding
2784	GNB3	-0.459324	0.405899	protein_coding
135154	SDHAF4	-0.458903	0.179132	protein_coding
89801	PPP1R3F	-0.458723	0.0289726	protein_coding
51352	WT1-AS	-0.458722	0.492588	antisense
119392	SFR1	-0.458719	0.00130304	protein_coding
80095	ZNF606	-0.457903	0.398168	protein_coding
100124700	HOTAIR	-0.45781	0.424778	antisense
123722	FSD2	-0.45771	0.494417	protein_coding
23213	SULF1	-0.45703	0.208759	protein_coding
55900	ZNF302	-0.455768	0.00178547	protein_coding
23639	LRRC6	-0.455278	0.585319	protein_coding
4599	MX1	-0.454648	0.232025	protein_coding
65094	JMJD4	-0.454312	0.000492995	protein_coding
7439	BEST1	-0.454267	0.651995	protein_coding
641364	SLC7A11-AS1	-0.45359	0.463578	processed_transcript
26815	SNORD36A	-0.453411	0.348484	snoRNA
26815	SNORD36A	-0.453411	0.348484	protein_coding
53335	BCL11A	-0.452579	0.311173	protein_coding
10454	TAB1	-0.452376	0.000207426	protein_coding
121274	ZNF641	-0.452277	0.0125858	protein_coding
65072	CFLAR-AS1	-0.451771	0.421631	antisense
81789	TIGD6	-0.451633	0.00194199	protein_coding
654466	FGF7P3	-0.45087	0.329004	lincRNA
5465	PPARA	-0.45078	2.16283e-08	protein_coding
64388	GREM2	-0.450682	0.642994	protein_coding
117145	THEM4	-0.450093	6.68348e-06	protein_coding
29092	LINC00339	-0.449572	0.000737406	lincRNA
101927528	LINC01204	-0.448112	0.198256	lincRNA
100506465	LINC01234	-0.44807	0.00986923	lincRNA
286042	FAM86B3P	-0.447983	0.420342	pseudogene
667	DST	-0.44732	0.391526	protein_coding
64172	OSGEPL1	-0.446975	0.0215707	protein_coding
284677	SNHG28	-0.446873	0.506363	protein_coding
8642	DCHS1	-0.446427	0.20104	protein_coding
79443	FYCO1	-0.446047	0.105463	protein_coding
50485	SMARCAL1	-0.445707	4.10226e-06	protein_coding
50485	SMARCAL1	-0.445707	4.10226e-06	LRG_gene
93233	CCDC114	-0.445496	0.282042	protein_coding
147710	IGSF23	-0.445176	0.351717	protein_coding
5046	PCSK6	-0.444954	0.477306	protein_coding
7743	ZNF189	-0.444914	7.17022e-06	protein_coding
79675	FASTKD1	-0.444842	3.72222e-05	protein_coding
7014	TERF2	-0.44445	4.57832e-08	protein_coding
50489	CD207	-0.444169	0.600961	protein_coding
100861519	GDNF-AS1	-0.444031	0.515777	lincRNA
152110	NEK10	-0.443789	0.21179	protein_coding
285368	PRRT3	-0.443486	0.023636	protein_coding
10385	BTN2A2	-0.443307	0.0962845	protein_coding
100506451	RASSF8-AS1	-0.443282	0.015601	antisense
27434	POLM	-0.443236	0.000540495	protein_coding
1510	CTSE	-0.442823	0.550454	protein_coding
100506368	FZD4-DT	-0.442621	0.486169	lincRNA
155368	METTL27	-0.442426	0.165456	protein_coding
148645	LINC00337	-0.442346	0.274586	antisense
150763	GPAT2	-0.4414	0.567387	protein_coding
3426	CFI	-0.439522	0.58883	LRG_gene
3426	CFI	-0.439522	0.58883	protein_coding
51135	IRAK4	-0.439521	0.000131312	protein_coding
51135	IRAK4	-0.439521	0.000131312	LRG_gene
221883	HOXA11-AS	-0.439238	0.346718	antisense
59283	CACNG8	-0.439191	0.232025	protein_coding
399512	SLC25A35	-0.439157	0.000710995	protein_coding
84283	TMEM79	-0.438714	0.0875769	protein_coding
101060684	NBPF26	-0.438682	0.302188	protein_coding
101409261	OGFR-AS1	-0.438206	0.517642	antisense
24146	CLDN15	-0.43778	0.216516	protein_coding
692072	SNORD5	-0.437509	0.391526	protein_coding
692072	SNORD5	-0.437509	0.391526	snoRNA
631	BFSP1	-0.437069	0.0950227	protein_coding
285692	LINC02112	-0.436918	0.479596	lincRNA
93129	ORAI3	-0.436587	4.518e-05	protein_coding
169270	ZNF596	-0.436281	0.0584644	protein_coding
201973	PRIMPOL	-0.436233	0.0186984	protein_coding
79884	MAP9	-0.435969	0.00667317	protein_coding
51058	ZNF691	-0.43593	0.00222292	protein_coding
56243	KIAA1217	-0.435541	0.0699994	protein_coding
10495	ENOX2	-0.435196	0.00101259	protein_coding
1268	CNR1	-0.435159	0.510086	protein_coding
146433	IL34	-0.434881	0.549337	protein_coding
84837	ARHGAP5-AS1	-0.434694	0.232644	antisense
80177	MYCT1	-0.434446	0.186029	protein_coding
63973	NEUROG2	-0.434135	0.676746	protein_coding
138715	ARID3C	-0.433979	0.336652	protein_coding
79802	HHIPL2	-0.433904	0.527164	protein_coding
100289373	UBAC2-AS1	-0.433703	0.307312	lincRNA
90204	ZSWIM1	-0.432955	0.612835	protein_coding
92255	LMBRD2	-0.432935	0.010012	protein_coding
84645	C22orf23	-0.43282	0.33774	protein_coding
172	AFG3L1P	-0.43279	0.12701	pseudogene
2796	GNRH1	-0.432696	0.468835	protein_coding
154442	BVES-AS1	-0.43261	0.450865	antisense
57560	IFT80	-0.432483	0.0011069	protein_coding
51477	ISYNA1	-0.431491	0.47499	protein_coding
79230	ZNF557	-0.431384	0.191686	protein_coding
2800	GOLGA1	-0.430803	0.000233597	protein_coding
4917	NTN3	-0.430783	0.691363	protein_coding
400569	MED11	-0.430774	0.0056623	protein_coding
2802	GOLGA3	-0.429251	0.140114	protein_coding
10444	ZER1	-0.429184	0.00195559	protein_coding
147011	PROCA1	-0.42915	0.401475	protein_coding
157570	ESCO2	-0.428983	0.000980284	protein_coding
80833	APOL3	-0.42867	0.115674	protein_coding
144233	BCDIN3D	-0.428521	0.0345942	protein_coding
23543	RBFOX2	-0.428482	0.533322	protein_coding
283130	SLC25A45	-0.428437	0.141721	protein_coding
100505648	RAD51-AS1	-0.428403	0.490094	processed_transcript
22852	ANKRD26	-0.428211	0.132899	protein_coding
257236	CCDC96	-0.427978	0.37507	protein_coding
10677	AVIL	-0.427635	0.250369	protein_coding
114795	TMEM132B	-0.42746	0.00430732	protein_coding
55608	ANKRD10	-0.427103	1.79282e-05	protein_coding
29	ABR	-0.426105	0.710144	protein_coding
9297	SNORD29	-0.42604	0.512778	processed_transcript
7545	ZIC1	-0.4258	0.0645922	protein_coding
54414	SIAE	-0.425793	0.281392	protein_coding
80227	PAAF1	-0.425775	0.00252897	protein_coding
4967	OGDH	-0.425749	0.00019045	protein_coding
1298	COL9A2	-0.425586	0.413027	protein_coding
9187	SLC24A1	-0.424967	0.00709275	protein_coding
23428	SLC7A8	-0.424925	0.000738626	protein_coding
146713	RBFOX3	-0.424706	0.52156	protein_coding
111	ADCY5	-0.424488	0.518769	protein_coding
23224	SYNE2	-0.424253	0.303518	protein_coding
29015	SLC43A3	-0.424161	0.160609	protein_coding
100128782	LINC00476	-0.423882	0.0514513	processed_transcript
101926911	VPS33B-DT	-0.423138	0.571259	antisense
83473	KATNAL2	-0.422574	0.00465317	protein_coding
6616	SNAP25	-0.421941	0.0289726	protein_coding
79671	NLRX1	-0.421667	0.00497756	protein_coding
152519	NIPAL1	-0.421658	0.104936	protein_coding
10723	SLC12A7	-0.421574	0.483524	protein_coding
79412	KREMEN2	-0.421302	0.460552	protein_coding
347344	ZNF81	-0.420898	0.00782762	protein_coding
1436	CSF1R	-0.420761	0.191345	protein_coding
21	ABCA3	-0.42058	0.0930297	protein_coding
23220	DTX4	-0.42058	0.35687	protein_coding
100293704	NA	-0.419286	0.568451	lincRNA
375190	FAM228B	-0.419206	0.121657	protein_coding
9605	VPS9D1	-0.41899	0.0408197	protein_coding
23315	SLC9A8	-0.418281	0.00323018	protein_coding
100134713	NDUFB2-AS1	-0.417686	0.329283	antisense
10868	USP20	-0.417096	0.00141707	protein_coding
339201	ASB16-AS1	-0.417034	0.183156	antisense
84874	ZNF514	-0.416982	0.0474696	protein_coding
54762	GRAMD1C	-0.41693	0.00639715	protein_coding
284013	VMO1	-0.416634	0.566838	protein_coding
79083	MLPH	-0.416392	0.00030343	LRG_gene
79083	MLPH	-0.416392	0.00030343	protein_coding
4622	MYH4	-0.416163	0.375178	protein_coding
79948	PLPPR3	-0.415843	0.704536	protein_coding
51463	GPR89B	-0.415446	0.196573	protein_coding
147657	ZNF480	-0.415151	0.00687582	protein_coding
653160	LOC653160	-0.415121	0.24952	processed_transcript
79873	NUDT18	-0.414227	0.000481757	protein_coding
4858	NOVA2	-0.41412	0.628909	protein_coding
5740	PTGIS	-0.413918	0.00178547	protein_coding
1768	DNAH6	-0.413911	0.578778	protein_coding
51302	CYP39A1	-0.413703	0.275704	protein_coding
9648	GCC2	-0.413666	0.198998	protein_coding
152742	LINC01085	-0.413635	0.00499295	lincRNA
10642	IGF2BP1	-0.413536	0.385483	protein_coding
100128640	ACVR2B-AS1	-0.413523	0.513634	antisense
28981	IFT81	-0.413275	0.00163524	protein_coding
65109	UPF3B	-0.413073	0.253148	protein_coding
84134	TOMM40L	-0.412095	0.0426376	protein_coding
2188	FANCF	-0.411819	0.0311829	protein_coding
2188	FANCF	-0.411819	0.0311829	LRG_gene
84057	MND1	-0.411536	0.00241139	protein_coding
29994	BAZ2B	-0.411531	0.141305	protein_coding
79178	THTPA	-0.411455	0.00210454	antisense
79178	THTPA	-0.411455	0.00210454	protein_coding
51533	PHF7	-0.411422	0.051854	protein_coding
283131	NEAT1	-0.411314	0.272407	lincRNA
10817	FRS3	-0.411131	0.235633	protein_coding
399815	LOC399815	-0.411067	0.268911	pseudogene
207107	SFTA1P	-0.41085	0.295614	lincRNA
89122	TRIM4	-0.410352	0.00178959	protein_coding
128853	DUSP15	-0.410314	0.267931	protein_coding
92689	FAM114A1	-0.409775	1.73173e-06	protein_coding
6883	TAF12	-0.409651	0.000880502	protein_coding
5924	RASGRF2	-0.409525	0.331775	protein_coding
85449	KIAA1755	-0.409485	0.55493	protein_coding
284086	NEK8	-0.409152	0.27303	protein_coding
5575	PRKAR1B	-0.409016	0.00709275	protein_coding
113235	SLC46A1	-0.408698	0.0157947	protein_coding
113235	SLC46A1	-0.408698	0.0157947	LRG_gene
136853	SSC4D	-0.408539	0.448757	protein_coding
25809	TTLL1	-0.408492	0.180589	protein_coding
399726	MIR1915HG	-0.408212	0.0174842	protein_coding
8291	DYSF	-0.408144	0.526222	protein_coding
7108	TM7SF2	-0.408119	0.57433	protein_coding
414236	C10orf55	-0.408032	0.0386522	protein_coding
101752399	STAG3L5P-PVRIG2P-PILRB	-0.407451	0.485517	processed_transcript
100885776	UGDH-AS1	-0.407425	0.129758	antisense
2073	ERCC5	-0.407381	0.298653	LRG_gene
2073	ERCC5	-0.407381	0.298653	protein_coding
51305	KCNK9	-0.407204	0.621705	protein_coding
7567	ZNF19	-0.406287	0.313439	protein_coding
155054	ZNF425	-0.405729	0.0311157	protein_coding
54885	TBC1D8B	-0.405381	0.000447749	protein_coding
9747	TCAF1	-0.405198	0.0036531	protein_coding
221150	SKA3	-0.405144	2.52526e-06	protein_coding
64342	HS1BP3	-0.404215	0.00676299	protein_coding
131870	NUDT16	-0.404137	0.036004	protein_coding
85460	ZNF518B	-0.403852	0.274108	protein_coding
91734	IDI2	-0.403552	0.316029	protein_coding
158234	TRMT10B	-0.403378	0.0214502	protein_coding
126626	GABPB2	-0.402834	0.00433908	protein_coding
80746	TSEN2	-0.402473	0.00468069	protein_coding
80746	TSEN2	-0.402473	0.00468069	pseudogene
651302	ZNF192P1	-0.402425	0.449661	pseudogene
90737	PAGE5	-0.402412	0.62312	protein_coding
284702	NA	-0.402273	0.20104	antisense
4239	MFAP4	-0.402137	0.37579	protein_coding
3909	LAMA3	-0.402045	0.217441	protein_coding
130535	KCTD18	-0.402016	0.00398436	protein_coding
58499	ZNF462	-0.401453	0.372428	protein_coding
55526	DHTKD1	-0.401381	0.00122053	protein_coding
254268	AKNAD1	-0.400936	0.568415	protein_coding
3092	HIP1	-0.400773	0.052166	protein_coding
115811	IQCD	-0.400614	0.391501	protein_coding
4621	MYH3	-0.400308	0.364624	protein_coding
5051	PAFAH2	-0.400108	0.00590777	protein_coding
84436	ZNF528	-0.399956	0.415367	protein_coding
100506826	MYLK-AS1	-0.399852	0.37507	antisense
9119	KRT75	-0.399244	0.530472	protein_coding
100505681	NAPA-AS1	-0.399137	0.421118	antisense
100134259	LINC01119	-0.398917	0.00101259	protein_coding
8187	ZNF239	-0.398692	0.045031	protein_coding
115361	GBP4	-0.397142	0.376467	protein_coding
26152	ZNF337	-0.396975	0.0532052	protein_coding
26470	SEZ6L2	-0.39695	0.45001	protein_coding
375033	PEAR1	-0.396352	0.457715	protein_coding
51296	SLC15A3	-0.395922	0.338216	protein_coding
100130348	TMEM262	-0.39558	0.778018	protein_coding
55356	SLC22A15	-0.394851	0.367995	protein_coding
26802	SNORD47	-0.39457	0.484697	processed_transcript
165082	ADGRF3	-0.394415	0.725807	protein_coding
64857	PLEKHG2	-0.39421	0.0963553	protein_coding
27332	ZNF638	-0.394079	0.00836676	protein_coding
9837	GINS1	-0.393819	0.00984899	protein_coding
3652	IPP	-0.393571	0.00612312	protein_coding
728769	SCAMP1-AS1	-0.39348	0.0327889	lincRNA
7220	TRPC1	-0.393436	0.00179081	protein_coding
55723	ASF1B	-0.393431	0.0411618	protein_coding
84826	SFT2D3	-0.393144	0.000447749	protein_coding
117248	GALNT15	-0.393105	0.546183	protein_coding
59	ACTA2	-0.393053	0.0509914	protein_coding
11160	ERLIN2	-0.392545	0.000202931	protein_coding
7638	ZNF221	-0.392421	0.737166	protein_coding
8663	EIF3C	-0.392289	0.214224	protein_coding
1303	COL12A1	-0.392185	0.464543	protein_coding
5463	POU6F1	-0.392123	0.0124579	protein_coding
4035	LRP1	-0.391959	0.460118	protein_coding
58480	RHOU	-0.391714	0.21378	protein_coding
284266	SIGLEC15	-0.391682	0.396784	protein_coding
84054	PCDHB19P	-0.391379	0.466359	pseudogene
200558	APLF	-0.391119	0.0864504	protein_coding
6855	SYP	-0.390861	0.550424	protein_coding
126792	B3GALT6	-0.390662	5.4325e-06	protein_coding
100132815	IPO5P1	-0.390396	0.100387	pseudogene
101927571	LOC101927571	-0.390264	0.55306	antisense
79896	THNSL1	-0.390255	0.0744118	protein_coding
51380	CSAD	-0.389371	0.221445	protein_coding
3161	HMMR	-0.389277	0.000759376	protein_coding
23361	ZNF629	-0.389194	0.210075	protein_coding
348110	ARPIN	-0.388859	2.32991e-05	protein_coding
55930	MYO5C	-0.388593	0.611419	protein_coding
5822	PWP2	-0.388172	0.753857	protein_coding
10936	GPR75	-0.388078	0.576657	protein_coding
89795	NAV3	-0.387988	0.113081	protein_coding
283932	FBXL19-AS1	-0.387959	0.332081	antisense
100616323	MIR4482	-0.387899	0.505614	miRNA
9311	ASIC3	-0.387898	0.315434	protein_coding
284325	C19orf54	-0.387762	0.00557556	protein_coding
9823	ARMCX2	-0.387699	0.161842	protein_coding
4294	MAP3K10	-0.387321	0.0367039	protein_coding
730091	LINC00886	-0.387305	0.0110971	lincRNA
100507053	LOC100507053	-0.386263	0.547936	antisense
84173	ELMOD3	-0.38604	0.0200599	protein_coding
101752400	CAPN10-DT	-0.385924	0.197545	antisense
118812	MORN4	-0.385405	0.0249585	protein_coding
56850	GRIPAP1	-0.385347	0.193252	protein_coding
23583	SMUG1	-0.385291	0.0575247	protein_coding
100505865	LINC00920	-0.385087	0.370291	lincRNA
100506499	NA	-0.384608	0.402553	lincRNA
2811	GP1BA	-0.384433	0.633423	protein_coding
51807	TUBA8	-0.384381	0.621164	protein_coding
402778	IFITM10	-0.38391	0.257072	protein_coding
339512	CCDC190	-0.383752	0.0267499	protein_coding
472	ATM	-0.383176	9.39398e-06	protein_coding
472	ATM	-0.383176	9.39398e-06	LRG_gene
3770	KCNJ14	-0.382674	0.222896	protein_coding
51666	ASB4	-0.382427	0.382219	protein_coding
10858	CYP46A1	-0.382405	0.37487	protein_coding
57562	CEP126	-0.382341	0.0488378	protein_coding
7849	PAX8	-0.382225	0.000159281	protein_coding
8828	NRP2	-0.381284	0.00127954	protein_coding
89910	UBE3B	-0.38124	0.00266778	protein_coding
440028	LINC02709	-0.381149	0.167738	lincRNA
79811	SLTM	-0.380953	0.123118	protein_coding
9518	GDF15	-0.380835	0.751643	protein_coding
79154	DHRS11	-0.379754	0.854437	protein_coding
100652853	LINC01023	-0.379196	0.289386	lincRNA
169611	OLFML2A	-0.378398	0.259507	protein_coding
353116	RILPL1	-0.378337	0.0241042	protein_coding
1583	CYP11A1	-0.378254	0.279754	protein_coding
89894	TMEM116	-0.37808	0.167541	protein_coding
127428	TCEANC2	-0.377881	0.00295502	protein_coding
64753	CCDC136	-0.377748	0.160756	protein_coding
8123	PWAR5	-0.377579	0.560775	sense_intronic
729082	OIP5-AS1	-0.377182	0.016868	processed_transcript
91754	NEK9	-0.377083	6.63363e-05	protein_coding
3299	HSF4	-0.376676	0.564804	protein_coding
54581	SCAND2P	-0.376589	0.176901	pseudogene
387895	LINC00944	-0.376257	0.209612	lincRNA
8941	CDK5R2	-0.375924	0.196253	protein_coding
147947	ZNF542P	-0.375554	0.00604888	pseudogene
2788	GNG7	-0.375333	0.0456248	protein_coding
728635	DHRS4L1	-0.375066	0.340895	pseudogene
57185	NIPAL3	-0.374874	0.00080057	protein_coding
113451	AZIN2	-0.374666	0.317706	protein_coding
93109	TMEM44	-0.37434	0.0219897	protein_coding
101927740	LINC02202	-0.374047	0.197404	lincRNA
79963	ABCA11P	-0.374018	0.118876	pseudogene
9586	CREB5	-0.373576	0.0797614	protein_coding
150274	HSCB	-0.373513	0.109312	protein_coding
54554	WDR5B	-0.373071	0.0322836	protein_coding
80127	BBOF1	-0.37305	0.091461	protein_coding
146956	EME1	-0.372873	0.00903075	protein_coding
162968	ZNF497	-0.371786	0.188191	protein_coding
9852	EPM2AIP1	-0.371529	0.0187044	protein_coding
116444	GRIN3B	-0.371396	0.421134	protein_coding
100288428	LMCD1-AS1	-0.371033	0.659024	antisense
100129046	BCAR3-AS1	-0.370851	0.831768	antisense
202333	CMYA5	-0.370742	0.695664	protein_coding
51231	VRK3	-0.370122	7.28723e-06	protein_coding
574029	DUSP5P1	-0.369954	0.406788	pseudogene
6043	SNORA63	-0.369226	0.51776	protein_coding
5672	PSG4	-0.368826	0.0551611	protein_coding
729218	LOC729218	-0.368619	0.395597	lincRNA
55184	DZANK1	-0.368614	0.393878	protein_coding
346157	ZNF391	-0.368284	0.0198901	protein_coding
257407	C2orf72	-0.368261	0.674509	protein_coding
253980	KCTD13	-0.368252	0.0274786	protein_coding
10309	CCNO	-0.368179	0.101055	protein_coding
642517	AGAP9	-0.368146	0.490206	protein_coding
10335	MRVI1	-0.367515	0.00119443	protein_coding
64332	NFKBIZ	-0.36741	0.49788	protein_coding
117153	NA	-0.366567	0.484547	protein_coding
119385	AGAP11	-0.36656	0.552283	protein_coding
100846999	MIR4444-2	-0.366526	0.0823521	miRNA
9735	KNTC1	-0.365108	0.00365207	protein_coding
23499	MACF1	-0.36494	0.41418	protein_coding
51279	C1RL	-0.364829	0.00271188	protein_coding
710	SERPING1	-0.364827	0.593409	LRG_gene
710	SERPING1	-0.364827	0.593409	protein_coding
84226	C2orf16	-0.364622	0.322418	protein_coding
386724	AMIGO3	-0.364403	0.369416	protein_coding
8490	RGS5	-0.364101	0.00534679	antisense
8490	RGS5	-0.364101	0.00534679	protein_coding
8269	TMEM187	-0.364041	0.336447	protein_coding
259173	ALS2CL	-0.363978	0.185902	protein_coding
8643	PTCH2	-0.363826	0.481404	protein_coding
254778	VXN	-0.363792	0.258335	protein_coding
101929074	PIK3CD-AS2	-0.363703	0.626059	antisense
1295	COL8A1	-0.36357	0.0972143	protein_coding
23026	MYO16	-0.363523	0.24958	protein_coding
8398	PLA2G6	-0.363287	0.146231	protein_coding
128387	TATDN3	-0.362984	0.0848945	protein_coding
27343	POLL	-0.362981	0.00728415	protein_coding
10956	OS9	-0.362554	0.528353	protein_coding
3700	ITIH4	-0.362431	0.653993	protein_coding
8100	IFT88	-0.362417	0.0245954	protein_coding
4799	NFX1	-0.362367	1.31561e-06	protein_coding
113691	TUBA3FP	-0.362298	0.552992	pseudogene
83591	THAP2	-0.362271	0.00673325	protein_coding
81629	TSSK3	-0.361627	0.261518	protein_coding
2842	GPR19	-0.361608	0.474163	protein_coding
230	ALDOC	-0.361461	0.626371	protein_coding
10278	EFS	-0.361399	0.0815636	protein_coding
1832	DSP	-0.360211	0.46003	protein_coding
6813	STXBP2	-0.359053	0.577891	LRG_gene
6813	STXBP2	-0.359053	0.577891	protein_coding
3575	IL7R	-0.35905	0.166026	LRG_gene
3575	IL7R	-0.35905	0.166026	protein_coding
5076	PAX2	-0.358825	0.211153	protein_coding
83937	RASSF4	-0.358724	0.309806	protein_coding
84293	PRXL2A	-0.358671	0.582144	protein_coding
388135	INSYN1	-0.35822	0.34407	protein_coding
8564	KMO	-0.358142	0.591433	protein_coding
643180	CCT6P3	-0.357917	0.60474	pseudogene
222865	TMEM130	-0.357889	0.186126	protein_coding
100507127	LINC00707	-0.357553	0.175479	lincRNA
23492	CBX7	-0.357114	0.0465925	protein_coding
64848	YTHDC2	-0.357078	0.000365733	protein_coding
340385	ZNF517	-0.357042	0.0860862	protein_coding
124923	RSKR	-0.357023	0.479772	protein_coding
116115	ZNF526	-0.356837	0.0305391	protein_coding
5129	CDK18	-0.356704	0.115982	protein_coding
79696	ZC2HC1C	-0.356577	0.59116	protein_coding
51360	MBTPS2	-0.356392	0.00103047	protein_coding
101927220	DEPDC1-AS1	-0.356373	0.411889	antisense
51686	OAZ3	-0.356259	0.673379	protein_coding
29101	SSU72	-0.356152	0.0075556	protein_coding
441272	SPDYE3	-0.355602	0.206327	protein_coding
64478	CSMD1	-0.355389	8.98734e-06	protein_coding
9815	GIT2	-0.355341	9.93381e-06	protein_coding
1063	CENPF	-0.35534	0.659068	protein_coding
317648	NOP14-AS1	-0.354267	0.00230602	antisense
147808	ZNF784	-0.354251	0.0687575	protein_coding
26149	ZNF658	-0.354137	0.0575247	protein_coding
3352	HTR1D	-0.35403	0.696247	protein_coding
399761	BMS1P1	-0.353801	0.71062	pseudogene
1296	COL8A2	-0.353511	0.126661	protein_coding
84623	KIRREL3	-0.353507	0.0114693	protein_coding
692213	SNORD110	-0.353333	0.719478	protein_coding
692213	SNORD110	-0.353333	0.719478	snoRNA
101929767	LOC101929767	-0.353185	0.415172	lincRNA
375791	CYSRT1	-0.352923	0.590075	protein_coding
221143	EEF1AKMT1	-0.352795	0.146027	protein_coding
4130	MAP1A	-0.352697	0.262979	protein_coding
285440	CYP4V2	-0.352607	0.000838699	protein_coding
8863	PER3	-0.352527	0.00914108	protein_coding
83872	HMCN1	-0.352436	0.272624	protein_coding
80022	MYO15B	-0.352343	0.714368	protein_coding
168400	DDX53	-0.351935	0.254193	protein_coding
79664	ICE2	-0.351722	0.0194425	protein_coding
503538	A1BG-AS1	-0.351339	0.369416	antisense
7775	ZNF232	-0.350863	0.0318303	protein_coding
100009613	LINC02584	-0.350777	0.491725	antisense
5801	PTPRR	-0.350365	0.35443	protein_coding
253143	PRR14L	-0.350208	0.338522	protein_coding
79807	GSTCD	-0.350119	0.00441332	protein_coding
55063	ZCWPW1	-0.350011	0.259052	protein_coding
3176	HNMT	-0.349939	0.67227	protein_coding
1901	S1PR1	-0.349745	0.817426	protein_coding
29890	RBM15B	-0.349724	0.0965971	protein_coding
57763	ANKRA2	-0.349712	0.0187448	protein_coding
84148	KAT8	-0.349558	0.0111196	protein_coding
196483	EEF2KMT	-0.349369	0.0250581	protein_coding
2558	GABRA5	-0.349368	0.259403	protein_coding
55798	METTL2B	-0.349229	6.63363e-05	protein_coding
5593	PRKG2	-0.348817	0.49334	protein_coding
492303	GEMIN8P4	-0.348763	0.487855	pseudogene
343172	OR2T8	-0.348483	0.343999	protein_coding
113157	RPLP0P2	-0.348378	0.206953	pseudogene
57456	KIAA1143	-0.34835	0.000223656	protein_coding
414	ARSD	-0.348183	0.000667989	protein_coding
9786	KIAA0586	-0.34787	0.000491253	protein_coding
26011	TENM4	-0.347799	0.0884347	protein_coding
25981	DNAH1	-0.347639	0.511403	protein_coding
221091	LRRN4CL	-0.347194	0.612808	protein_coding
5429	POLH	-0.347157	0.057488	LRG_gene
5429	POLH	-0.347157	0.057488	protein_coding
158747	MOSPD2	-0.347094	0.0218929	protein_coding
79812	MMRN2	-0.347079	0.121299	protein_coding
84671	ZNF347	-0.347042	0.0979019	protein_coding
266977	ADGRF1	-0.346845	0.676864	protein_coding
8876	VNN1	-0.346596	0.557556	protein_coding
9170	LPAR2	-0.346555	0.587887	protein_coding
143282	FGFBP3	-0.34644	0.365983	protein_coding
10464	PIBF1	-0.346065	0.0157663	protein_coding
100506007	RTCA-AS1	-0.345965	0.550353	antisense
115290	FBXO17	-0.345665	0.0124293	protein_coding
3931	LCAT	-0.345499	0.551041	protein_coding
55293	UEVLD	-0.345048	0.0482227	protein_coding
2965	GTF2H1	-0.344883	0.000743435	protein_coding
79962	DNAJC22	-0.34487	0.00130607	protein_coding
55775	TDP1	-0.344778	7.14011e-06	protein_coding
199731	CADM4	-0.344462	0.34157	protein_coding
100507257	MEG9	-0.344397	0.60184	lincRNA
9726	ZNF646	-0.344369	0.370255	protein_coding
197342	EME2	-0.34434	0.647763	protein_coding
6006	RHCE	-0.343907	0.275704	protein_coding
79839	CCDC102B	-0.343846	0.296196	protein_coding
79810	PTCD2	-0.34372	0.166501	protein_coding
6948	TCN2	-0.34331	0.295908	protein_coding
6948	TCN2	-0.34331	0.295908	LRG_gene
1284	COL4A2	-0.343103	0.63989	protein_coding
57475	PLEKHH1	-0.343103	0.386916	protein_coding
91703	ACY3	-0.34303	0.410153	protein_coding
140775	SMCR8	-0.342956	0.185701	protein_coding
124045	SPATA33	-0.34254	0.00449944	protein_coding
5395	PMS2	-0.34245	0.0269957	LRG_gene
5395	PMS2	-0.34245	0.0269957	protein_coding
79841	AGBL2	-0.342273	0.755344	protein_coding
100216001	MANCR	-0.342174	0.403741	lincRNA
9836	LCMT2	-0.342164	0.0235406	protein_coding
83873	GPR61	-0.342048	0.718133	protein_coding
84081	NSRP1	-0.342004	0.178319	protein_coding
9468	PCYT1B	-0.34166	0.633209	protein_coding
4133	MAP2	-0.341546	0.0326679	protein_coding
440288	UBL7-AS1	-0.341518	0.244793	antisense
5999	RGS4	-0.341024	0.0111196	protein_coding
200014	CC2D1B	-0.340969	0.0375421	protein_coding
196951	FAM227B	-0.340948	0.410296	protein_coding
84740	AFAP1-AS1	-0.340909	0.741299	antisense
1501	CTNND2	-0.340878	0.576657	protein_coding
3817	KLK2	-0.340852	0.538836	protein_coding
151306	GPBAR1	-0.340628	0.755668	protein_coding
79023	NUP37	-0.340504	0.0861851	protein_coding
492311	IGIP	-0.340411	0.319947	protein_coding
339229	OXLD1	-0.340336	0.00441332	protein_coding
27151	CPAMD8	-0.339804	0.677363	protein_coding
116236	ABHD15	-0.339788	0.0107722	protein_coding
80201	HKDC1	-0.339541	0.291752	protein_coding
80332	ADAM33	-0.339491	0.436863	protein_coding
342909	ZNF284	-0.339482	0.325589	protein_coding
4750	NEK1	-0.339418	0.00571571	protein_coding
201895	SMIM14	-0.339111	0.032544	protein_coding
57482	CRACD	-0.339089	0.581618	protein_coding
84236	RHBDD1	-0.338924	0.108448	protein_coding
145788	C15orf65	-0.338649	0.37256	protein_coding
10384	BTN3A3	-0.338534	0.108565	protein_coding
84078	KBTBD7	-0.33827	0.241064	protein_coding
6271	S100A1	-0.337989	0.619358	protein_coding
100506495	LIFR-AS1	-0.337917	0.315748	antisense
9844	ELMO1	-0.337681	0.187609	protein_coding
4916	NTRK3	-0.337423	0.719042	protein_coding
5930	RBBP6	-0.337357	0.211153	protein_coding
715	C1R	-0.336613	0.500578	protein_coding
9724	UTP14C	-0.336468	0.0021884	protein_coding
197358	NLRC3	-0.336449	0.458739	polymorphic_pseudogene
440078	FAM66C	-0.33644	0.712528	antisense
100506639	LOC100506639	-0.336392	0.0157663	protein_coding
100129917	LOC100129917	-0.336204	0.563712	antisense
132001	TAMM41	-0.336137	0.407765	protein_coding
8209	GATD3A	-0.3361	0.416295	protein_coding
8940	TOP3B	-0.335995	0.0103731	protein_coding
649446	DLGAP1-AS1	-0.335931	0.0883028	antisense
9928	KIF14	-0.335864	0.0965971	protein_coding
100506012	PPP5D1	-0.335855	0.452447	protein_coding
5532	PPP3CB	-0.335817	0.0341223	protein_coding
347732	CATSPER3	-0.335147	0.571931	protein_coding
130	ADH6	-0.335033	0.603693	protein_coding
100506299	ID2-AS1	-0.334758	0.54242	antisense
284521	OR2L13	-0.334665	0.61845	protein_coding
11329	STK38	-0.334608	0.000112433	protein_coding
151827	LRRC34	-0.334432	0.134933	protein_coding
55578	SUPT20H	-0.334297	0.000146709	protein_coding
751071	CSKMT	-0.334062	0.0280488	protein_coding
7175	TPR	-0.334044	0.599438	protein_coding
221806	VWDE	-0.334	0.239017	protein_coding
489	ATP2A3	-0.333961	0.0861851	protein_coding
401022	HAGLR	-0.333829	0.0865744	antisense
349075	ZNF713	-0.333759	0.395324	protein_coding
257144	GCSAM	-0.333409	0.421472	protein_coding
26277	TINF2	-0.333392	0.0154378	protein_coding
51761	ATP8A2	-0.333207	0.384196	protein_coding
55036	CCDC40	-0.333105	0.484697	protein_coding
80774	LIMD2	-0.333027	0.0512928	protein_coding
55166	CENPQ	-0.332672	0.133569	protein_coding
22832	CEP162	-0.331909	0.415992	protein_coding
91351	DDX60L	-0.331669	0.00903979	protein_coding
79877	DCAKD	-0.331339	0.00118252	protein_coding
23354	HAUS5	-0.331041	0.0214975	protein_coding
219621	CABCOCO1	-0.331025	0.612147	protein_coding
284385	ZNF561-AS1	-0.331023	0.425265	protein_coding
84168	ANTXR1	-0.331	2.97397e-06	protein_coding
951	CD37	-0.329961	0.394573	protein_coding
253714	MMS22L	-0.329959	0.00141707	protein_coding
7587	ZNF37A	-0.329853	0.326376	protein_coding
55588	MED29	-0.329688	0.00193156	protein_coding
643072	LOC643072	-0.329669	0.456304	antisense
23245	ASTN2	-0.329657	0.224315	protein_coding
345462	ZNF879	-0.329114	0.492549	protein_coding
100144748	KLLN	-0.328922	0.620349	protein_coding
100288152	SLC9A3-AS1	-0.328636	0.141808	processed_transcript
6927	HNF1A	-0.328318	0.670622	protein_coding
6927	HNF1A	-0.328318	0.670622	LRG_gene
7621	ZNF70	-0.328304	0.45782	protein_coding
5174	PDZK1	-0.328299	0.446612	protein_coding
64324	NSD1	-0.328128	0.0147611	protein_coding
64324	NSD1	-0.328128	0.0147611	LRG_gene
287	ANK2	-0.327708	0.281724	LRG_gene
287	ANK2	-0.327708	0.281724	protein_coding
6424	SFRP4	-0.327644	0.31107	protein_coding
388591	RNF207	-0.32735	0.430497	protein_coding
80212	CCDC92	-0.326428	0.275061	protein_coding
9284	NPIPA1	-0.326375	0.84671	protein_coding
90768	TENM3-AS1	-0.326329	0.000765259	antisense
55000	TUG1	-0.325561	0.000538757	antisense
54584	GNB1L	-0.325328	0.0744011	protein_coding
84501	SPIRE2	-0.325174	0.109384	protein_coding
3620	IDO1	-0.325166	0.440933	protein_coding
100527964	LHX4-AS1	-0.325066	0.721492	antisense
25878	MXRA5	-0.325026	0.287124	protein_coding
54981	NMRK1	-0.324915	0.180996	protein_coding
606495	CYB5RL	-0.32487	0.121299	protein_coding
64927	TTC23	-0.324791	0.00805063	protein_coding
152641	WWC2-AS2	-0.3245	0.764645	lincRNA
6276	S100A5	-0.324412	0.652945	protein_coding
388324	INCA1	-0.324379	0.357929	protein_coding
140545	RNF32	-0.323778	0.130127	protein_coding
729603	LOC729603	-0.323246	0.516635	pseudogene
219285	SAMD9L	-0.323137	0.0142073	protein_coding
26261	FBXO24	-0.323063	0.652486	protein_coding
101101772	LINC00601	-0.322962	0.300879	lincRNA
374286	CDRT1	-0.322907	0.633014	protein_coding
115948	CCDC151	-0.32284	0.24958	protein_coding
1396	CRIP1	-0.322557	0.534517	protein_coding
55154	MSTO1	-0.321814	0.107274	protein_coding
101928053	LOC101928053	-0.321034	0.716776	antisense
8824	CES2	-0.320727	0.00246118	protein_coding
8690	JRKL	-0.320642	0.322533	protein_coding
440585	FAM183A	-0.320319	0.762654	protein_coding
137209	ZNF572	-0.320283	0.539941	protein_coding
83903	HASPIN	-0.320203	0.575097	protein_coding
196410	METTL7B	-0.320147	0.229653	protein_coding
9095	TBX19	-0.319263	0.391484	protein_coding
6447	SCG5	-0.319216	0.831308	protein_coding
57223	PPP4R3B	-0.3192	4.86129e-05	protein_coding
619568	SNORA4	-0.318944	0.70025	protein_coding
619568	SNORA4	-0.318944	0.70025	snoRNA
101926978	LINC01111	-0.318905	0.349381	lincRNA
286	ANK1	-0.318641	0.224386	protein_coding
57707	MEAK7	-0.318578	0.000123179	protein_coding
113146	AHNAK2	-0.31848	0.0776403	protein_coding
53981	CPSF2	-0.318325	0.0144767	protein_coding
8347	H2BC4	-0.318296	0.593366	protein_coding
101928099	PCAT7	-0.3182	0.423467	antisense
83451	ABHD11	-0.318021	0.0580686	protein_coding
3248	HPGD	-0.317939	0.741299	protein_coding
23466	CBX6	-0.317727	0.122744	protein_coding
375775	PNPLA7	-0.317568	0.653631	protein_coding
80128	TRIM46	-0.317533	0.148037	protein_coding
112479	ERI2	-0.317386	0.0519669	protein_coding
161436	EML5	-0.317277	0.105705	protein_coding
25890	ABI3BP	-0.317186	0.658974	protein_coding
7508	XPC	-0.317056	0.0111853	LRG_gene
7508	XPC	-0.317056	0.0111853	protein_coding
221416	C6orf223	-0.316903	0.620281	protein_coding
123263	MTFMT	-0.316699	0.0116007	protein_coding
11201	POLI	-0.316605	0.356561	protein_coding
7399	USH2A	-0.316508	0.133003	protein_coding
147040	KCTD11	-0.316492	0.0100951	protein_coding
84939	PWWP3A	-0.316468	0.00480442	protein_coding
167691	LCA5	-0.316364	0.113369	protein_coding
55721	IQCC	-0.316259	0.338045	protein_coding
8927	BSN	-0.316227	0.402846	protein_coding
404665	CACTIN-AS1	-0.316075	0.634773	antisense
25992	SNED1	-0.316051	0.432668	protein_coding
10013	HDAC6	-0.316048	0.0228895	protein_coding
100506649	PXN-AS1	-0.315782	0.45782	antisense
1062	CENPE	-0.315694	0.717246	protein_coding
130872	AHSA2P	-0.315329	0.272407	protein_coding
60494	CCDC81	-0.315237	0.546054	protein_coding
56099	PCDHGB7	-0.31512	0.14315	protein_coding
284459	ZNF875	-0.314853	0.137343	protein_coding
8515	ITGA10	-0.314526	0.423508	protein_coding
84223	IQCG	-0.313445	0.025544	protein_coding
729096	BMS1P4	-0.313443	0.630108	processed_transcript
9625	AATK	-0.313381	0.407484	protein_coding
64800	EFCAB6	-0.312584	0.683842	protein_coding
100131755	ARMCX4	-0.312573	0.220941	protein_coding
652995	UCA1	-0.312493	0.8719	processed_transcript
100048912	CDKN2B-AS1	-0.312155	0.360997	antisense
651	BMP3	-0.31211	0.524943	protein_coding
388695	LYSMD1	-0.31196	0.102337	protein_coding
23086	EXPH5	-0.311703	0.501529	protein_coding
79147	FKRP	-0.311671	0.101751	protein_coding
10561	IFI44	-0.311343	0.327101	protein_coding
54737	MPHOSPH8	-0.311142	0.237928	protein_coding
54737	MPHOSPH8	-0.311142	0.237928	pseudogene
79774	GRTP1	-0.311136	0.751853	protein_coding
645212	EIF3J-DT	-0.310814	0.091461	lincRNA
23432	GPR161	-0.310492	0.0329462	protein_coding
27301	APEX2	-0.310307	0.00549041	protein_coding
259266	ASPM	-0.310233	0.143945	protein_coding
9863	MAGI2	-0.310116	0.042118	protein_coding
107	ADCY1	-0.310039	0.405142	protein_coding
100506696	PCAT6	-0.309992	0.309	antisense
3355	HTR1F	-0.309946	0.0326679	protein_coding
9906	SLC35E2A	-0.309457	0.00327805	protein_coding
55520	ELAC1	-0.309383	0.303473	protein_coding
283050	ZMIZ1-AS1	-0.308927	0.562532	antisense
128061	C1orf131	-0.308926	0.020308	protein_coding
100507321	ERVK13-1	-0.308768	0.238985	processed_transcript
9950	GOLGA5	-0.308641	0.00532656	protein_coding
28970	C11orf54	-0.308633	0.0575247	protein_coding
26151	NAT9	-0.30861	0.00575525	protein_coding
9694	EMC2	-0.308556	0.00264091	protein_coding
339366	ADAMTSL5	-0.308465	0.00372266	protein_coding
132949	AASDH	-0.30824	0.122635	protein_coding
252884	ZNF396	-0.30771	0.527322	protein_coding
4297	KMT2A	-0.307699	0.578815	protein_coding
151636	DTX3L	-0.307541	0.115982	protein_coding
7412	VCAM1	-0.307518	0.630988	protein_coding
166379	BBS12	-0.307458	0.205575	protein_coding
1013	CDH15	-0.307425	0.590226	protein_coding
957	ENTPD5	-0.307387	0.000412398	protein_coding
6242	RTKN	-0.3073	0.0114994	protein_coding
147968	CAPN12	-0.307134	0.509952	protein_coding
54739	XAF1	-0.307021	0.576086	protein_coding
152687	ZNF595	-0.306942	0.633765	protein_coding
4038	LRP4	-0.306873	0.307312	protein_coding
284695	ZNF326	-0.306681	0.0690734	protein_coding
124411	ZNF720	-0.306082	0.268612	protein_coding
11193	WBP4	-0.306043	0.0127537	protein_coding
80778	ZNF34	-0.305939	0.0974459	protein_coding
100129792	CCDC152	-0.305935	0.0566763	protein_coding
100506385	LINC01426	-0.305872	0.378878	antisense
84765	ZNF577	-0.305775	0.610262	protein_coding
9987	HNRNPDL	-0.305657	0.00188867	protein_coding
64766	S100PBP	-0.305641	0.0328373	protein_coding
51093	RRNAD1	-0.305617	0.0631181	protein_coding
50651	SLC45A1	-0.30515	0.137512	protein_coding
148156	ZNF558	-0.304771	0.00232041	protein_coding
79883	PODNL1	-0.304679	0.389594	protein_coding
55777	MBD5	-0.304301	0.00735947	protein_coding
3490	IGFBP7	-0.304109	0.277015	protein_coding
55527	FEM1A	-0.304087	0.337363	protein_coding
80235	PIGZ	-0.304065	0.036004	protein_coding
7336	UBE2V2	-0.303964	0.0112799	protein_coding
388677	NOTCH2NLA	-0.303905	0.342673	protein_coding
5522	PPP2R2C	-0.303818	0.530472	protein_coding
149076	ZNF362	-0.303681	0.0474696	protein_coding
100506365	OTUD6B-AS1	-0.303573	0.00324547	antisense
6578	SLCO2A1	-0.303251	0.712221	protein_coding
79930	DOK3	-0.303128	0.635064	protein_coding
83538	TTC25	-0.302982	0.674808	protein_coding
83538	TTC25	-0.302982	0.674808	processed_transcript
8021	NUP214	-0.302547	0.0505919	protein_coding
284297	SSC5D	-0.30235	0.271199	protein_coding
138429	PIP5KL1	-0.301781	0.426198	protein_coding
374659	HDDC3	-0.301689	0.0930297	protein_coding
81844	TRIM56	-0.301391	0.402495	protein_coding
1649	DDIT3	-0.301297	0.496066	protein_coding
554282	FAM72C	-0.301242	0.374564	protein_coding
3679	ITGA7	-0.300975	0.465081	protein_coding
5354	PLP1	-0.300971	0.632989	protein_coding
51076	CUTC	-0.300823	0.0785524	protein_coding
53342	IL17D	-0.300618	0.127515	protein_coding
7593	MZF1	-0.300573	0.127625	protein_coding
8352	H3C3	-0.30056	0.531372	protein_coding
100289635	ZNF605	-0.300334	0.402155	protein_coding
158293	FAM120AOS	-0.300328	0.124406	protein_coding
93594	TBC1D31	-0.300251	0.00647491	protein_coding
3155	HMGCL	-0.300109	0.105788	protein_coding
10290	SPEG	-0.299953	0.266824	protein_coding
3218	HOXB8	-0.299503	0.542225	protein_coding
79026	AHNAK	-0.299232	0.37487	protein_coding
25927	CNRIP1	-0.298914	0.0370209	protein_coding
26272	FBXO4	-0.298581	0.134757	protein_coding
101954266	RNVU1-14	-0.298225	0.825988	snRNA
200316	APOBEC3F	-0.29821	0.0341124	protein_coding
692058	SNORD11	-0.298142	0.661537	snoRNA
23306	NEMP1	-0.297733	0.154211	protein_coding
4288	MKI67	-0.297672	0.747869	protein_coding
5799	PTPRN2	-0.297507	0.00425329	protein_coding
84167	C19orf44	-0.297393	0.268376	protein_coding
113802	HENMT1	-0.297238	0.0375131	protein_coding
25849	PARM1	-0.297178	0.620281	protein_coding
55107	ANO1	-0.297144	0.00945642	protein_coding
441072	FLJ31104	-0.297086	0.616562	antisense
80099	C7orf69	-0.296602	0.304976	protein_coding
84069	PLEKHN1	-0.296556	0.274356	protein_coding
675	BRCA2	-0.296372	0.306001	LRG_gene
675	BRCA2	-0.296372	0.306001	protein_coding
283229	CRACR2B	-0.296288	0.308946	protein_coding
92667	MGME1	-0.296125	0.000605194	protein_coding
203859	ANO5	-0.296084	0.484697	protein_coding
334	APLP2	-0.296021	0.553911	protein_coding
54960	GEMIN8	-0.295857	0.267513	protein_coding
100190939	TPT1-AS1	-0.295346	0.286324	antisense
337873	H2BC20P	-0.295315	0.687479	pseudogene
56978	PRDM8	-0.29511	0.197057	protein_coding
95681	CEP41	-0.295108	0.054873	protein_coding
3745	KCNB1	-0.294913	0.23176	protein_coding
5189	PEX1	-0.294856	0.0218929	protein_coding
201229	LYRM9	-0.294721	0.562947	protein_coding
64925	CCDC71	-0.294364	0.0541286	protein_coding
440081	DDX12P	-0.294282	0.48644	pseudogene
3680	ITGA9	-0.293861	0.627206	protein_coding
283624	LINC00641	-0.293732	0.0388811	processed_transcript
54865	GPATCH4	-0.293294	0.185045	protein_coding
90423	ATP6V1E2	-0.29309	0.126026	protein_coding
5557	PRIM1	-0.292962	0.06594	protein_coding
90324	CCDC97	-0.292612	0.00519152	protein_coding
51149	MRNIP	-0.292519	0.498036	protein_coding
84126	ATRIP	-0.292467	0.00591511	protein_coding
402415	XKRX	-0.292417	0.108291	protein_coding
26512	INTS6	-0.292405	0.0036531	protein_coding
10201	NME6	-0.291785	0.0014905	protein_coding
113	ADCY7	-0.291761	0.0329457	protein_coding
5991	RFX3	-0.291197	0.207827	protein_coding
339230	CCDC137	-0.290264	0.368008	protein_coding
126308	MOB3A	-0.29024	0.0661942	protein_coding
2801	GOLGA2	-0.290013	0.223549	protein_coding
100506207	LOC100506207	-0.289822	0.729205	lincRNA
55769	ZNF83	-0.289743	0.0456248	protein_coding
80764	THAP7	-0.289591	0.00305275	protein_coding
146050	ZSCAN29	-0.289511	0.229233	protein_coding
1796	DOK1	-0.289427	0.0221562	protein_coding
9666	DZIP3	-0.28927	0.0332545	protein_coding
125058	TBC1D16	-0.289257	0.0421051	protein_coding
286006	LSMEM1	-0.289062	0.699302	protein_coding
202020	TAPT1-AS1	-0.288854	0.570553	antisense
9902	MRC2	-0.28863	0.633055	protein_coding
55330	BLOC1S4	-0.288378	0.107078	protein_coding
129804	FBLN7	-0.287943	0.308044	protein_coding
246330	PELI3	-0.287931	0.0247968	protein_coding
84816	RTN4IP1	-0.287695	0.103107	protein_coding
114907	FBXO32	-0.28762	0.00778354	protein_coding
7462	LAT2	-0.287573	0.564804	protein_coding
222236	NAPEPLD	-0.287173	0.740556	protein_coding
9700	ESPL1	-0.287154	0.220921	protein_coding
1293	COL6A3	-0.287027	0.39215	LRG_gene
1293	COL6A3	-0.287027	0.39215	protein_coding
94097	SFXN5	-0.286804	0.0738484	protein_coding
5723	PSPH	-0.286614	0.140704	protein_coding
268	AMH	-0.28651	0.502016	protein_coding
4528	MTIF2	-0.286479	0.00221313	protein_coding
222389	BEND7	-0.286342	0.720131	protein_coding
81790	RNF170	-0.286324	0.160756	protein_coding
100506161	TAF1A-AS1	-0.286297	0.616164	antisense
127255	LRRIQ3	-0.286143	0.509729	protein_coding
157697	ERICH1	-0.28604	0.0241366	protein_coding
27429	HTRA2	-0.286023	0.212476	protein_coding
1363	CPE	-0.285984	0.428184	protein_coding
55112	WDR60	-0.285778	0.235869	protein_coding
6649	SOD3	-0.285601	0.651322	protein_coding
118924	FRA10AC1	-0.285266	0.0257446	protein_coding
8416	ANXA9	-0.285191	0.660351	protein_coding
56848	SPHK2	-0.285028	0.00266778	protein_coding
84072	HORMAD1	-0.2849	0.362269	protein_coding
153129	SLC38A9	-0.284723	0.108291	protein_coding
25895	EEF1AKMT3	-0.284679	0.00247126	protein_coding
100861548	PINK1-AS	-0.284634	0.499369	antisense
54456	MOV10L1	-0.284575	0.76965	protein_coding
56121	PCDHB15	-0.284536	0.283984	protein_coding
55267	PRR34	-0.284442	0.68626	protein_coding
55008	HERC6	-0.28438	0.21234	protein_coding
79738	BBS10	-0.284338	0.131738	protein_coding
93650	ACP4	-0.284337	0.776542	protein_coding
828	CAPS	-0.284275	0.665914	protein_coding
4329	ALDH6A1	-0.284232	0.0273271	protein_coding
201266	SLC39A11	-0.283864	0.0215499	protein_coding
165055	CCDC138	-0.283757	0.0475905	protein_coding
26774	SNORD80	-0.283729	0.293955	processed_transcript
23037	PDZD2	-0.283703	0.504703	protein_coding
146227	BEAN1	-0.283673	0.132007	protein_coding
92960	PEX11G	-0.283581	0.453785	protein_coding
51191	HERC5	-0.283533	0.782167	protein_coding
339318	ZNF181	-0.283529	0.284698	protein_coding
83890	SPATA9	-0.283444	0.70539	protein_coding
7185	TRAF1	-0.283364	0.317149	protein_coding
401207	C5orf63	-0.283328	0.363505	protein_coding
25776	CBY1	-0.283273	0.147792	protein_coding
5627	PROS1	-0.283216	0.150523	protein_coding
5933	RBL1	-0.283124	0.00529366	protein_coding
51209	RAB9B	-0.283055	0.500445	protein_coding
23557	SNAPIN	-0.282784	0.260224	protein_coding
57096	RPGRIP1	-0.28268	0.633209	protein_coding
54832	VPS13C	-0.282299	0.0253357	protein_coding
9851	KIAA0753	-0.282258	0.0660327	protein_coding
9325	TRIP4	-0.282135	0.00237838	protein_coding
79864	JHY	-0.282133	0.0680355	protein_coding
152877	FAM53A	-0.282123	0.282409	protein_coding
2622	GAS8	-0.281989	0.108429	protein_coding
113189	CHST14	-0.281897	0.000288663	protein_coding
1381	CRABP1	-0.28185	0.671977	protein_coding
100505894	TMEM161B-AS1	-0.281571	0.309952	antisense
54980	C2orf42	-0.281506	0.0410011	protein_coding
144577	C12orf66	-0.281355	0.124262	protein_coding
28511	NKIRAS2	-0.281103	0.0770377	protein_coding
259282	BOD1L1	-0.280983	0.762702	protein_coding
25973	PARS2	-0.280528	0.0491141	protein_coding
79365	BHLHE41	-0.280407	0.265613	protein_coding
25979	DHRS7B	-0.280374	0.215646	protein_coding
101928673	LOC101928673	-0.280262	0.746398	antisense
100507459	NRSN2-AS1	-0.279945	0.286538	antisense
8263	F8A1	-0.279543	0.176956	protein_coding
9942	XYLB	-0.279467	0.011585	protein_coding
85455	DISP2	-0.279445	0.0814256	protein_coding
90624	LYRM7	-0.279249	0.0419571	protein_coding
253725	WASHC2C	-0.279233	0.158348	protein_coding
101929410	SUCLA2-AS1	-0.279166	0.607035	antisense
79685	SAP30L	-0.279143	0.010012	protein_coding
5681	PSKH1	-0.279137	0.0511932	protein_coding
23341	DNAJC16	-0.278508	0.00728415	protein_coding
23114	NFASC	-0.278506	0.747582	protein_coding
647310	TEX22	-0.278395	0.64074	protein_coding
57016	AKR1B10	-0.278367	0.391963	protein_coding
200312	RNF215	-0.278321	0.345327	protein_coding
147727	ILF3-DT	-0.27813	0.0142113	lincRNA
3588	IL10RB	-0.278098	0.215646	protein_coding
3588	IL10RB	-0.278098	0.215646	LRG_gene
85302	FBF1	-0.277997	0.121206	protein_coding
768096	HAR1A	-0.277933	0.499773	lincRNA
55133	SRBD1	-0.277748	0.00156691	protein_coding
3671	ISLR	-0.277566	0.622073	protein_coding
81621	KAZALD1	-0.277493	0.00124749	protein_coding
64149	C17orf75	-0.277378	0.197057	protein_coding
23506	BICRAL	-0.277347	0.207522	protein_coding
2983	GUCY1B1	-0.277232	0.209434	protein_coding
132851	SPATA4	-0.277205	0.728612	protein_coding
9398	CD101	-0.277095	0.529353	protein_coding
80028	FBXL18	-0.277084	0.378206	protein_coding
728463	TGFB2-AS1	-0.277035	0.707348	antisense
79776	ZFHX4	-0.277016	0.452447	protein_coding
83856	FSD1L	-0.276956	0.249409	protein_coding
79149	ZSCAN5A	-0.276665	0.420142	protein_coding
57147	SCYL3	-0.276659	0.317087	protein_coding
100131897	INSYN2B	-0.276314	0.0311829	protein_coding
4221	MEN1	-0.275935	0.204052	protein_coding
4221	MEN1	-0.275935	0.204052	LRG_gene
25925	ZNF521	-0.275892	0.741753	protein_coding
55193	PBRM1	-0.275842	0.00163524	protein_coding
9610	RIN1	-0.275614	0.113081	protein_coding
7498	XDH	-0.275597	0.249866	protein_coding
83882	TSPAN10	-0.275556	0.230468	polymorphic_pseudogene
79830	ZMYM1	-0.275389	0.000412398	protein_coding
4240	MFGE8	-0.275335	0.672651	protein_coding
150368	PHETA2	-0.275304	0.344384	protein_coding
55281	TMEM140	-0.275086	0.0196902	protein_coding
23345	SYNE1	-0.274951	0.185902	protein_coding
92335	STRADA	-0.274845	0.0487095	protein_coding
84942	WDR73	-0.274803	0.00709275	protein_coding
85458	DIXDC1	-0.274659	0.0317371	protein_coding
57731	SPTBN4	-0.274392	0.529309	protein_coding
158046	NXNL2	-0.274288	0.633822	protein_coding
5787	PTPRB	-0.274228	0.175809	protein_coding
53353	LRP1B	-0.274199	0.384333	protein_coding
51574	LARP7	-0.274013	0.0618595	protein_coding
728963	RPS15AP10	-0.273841	0.852241	pseudogene
145773	FAM81A	-0.273748	0.102137	protein_coding
348654	GEN1	-0.273565	0.00761173	protein_coding
54933	RHBDL2	-0.273487	0.503066	protein_coding
202052	DNAJC18	-0.273481	0.288553	protein_coding
27031	NPHP3	-0.2734	0.450333	protein_coding
8996	NOL3	-0.273249	0.315434	protein_coding
118429	ANTXR2	-0.273202	0.0541286	protein_coding
9824	ARHGAP11A	-0.273148	0.438248	protein_coding
113251	LARP4	-0.272736	0.0156472	protein_coding
83758	RBP5	-0.272551	0.705086	protein_coding
5583	PRKCH	-0.272413	0.562092	protein_coding
123016	TTC8	-0.272381	0.0933672	protein_coding
100287015	LOC100287015	-0.272261	0.180626	antisense
100289178	GNG12-AS1	-0.272228	0.48807	antisense
9759	HDAC4	-0.272143	0.079268	protein_coding
90506	LRRC46	-0.272086	0.37157	protein_coding
116224	FAM122A	-0.271878	0.228093	protein_coding
22845	DOLK	-0.271804	0.17214	protein_coding
729	C6	-0.271718	0.347931	LRG_gene
729	C6	-0.271718	0.347931	protein_coding
100306951	PITPNA-AS1	-0.271517	0.0937758	antisense
79932	KIAA0319L	-0.271147	0.0209767	protein_coding
200172	SLFNL1	-0.270929	0.796619	protein_coding
594842	HAS2-AS1	-0.270908	0.142276	antisense
55262	MAP11	-0.270906	0.112003	protein_coding
54065	SMIM11A	-0.270903	0.756648	protein_coding
23108	RAP1GAP2	-0.270669	0.0432827	protein_coding
2140	EYA3	-0.270511	0.00449944	protein_coding
100287171	WASHC1	-0.270259	0.268575	protein_coding
100287171	WASHC1	-0.270259	0.268575	pseudogene
8772	FADD	-0.270107	0.0280709	protein_coding
8772	FADD	-0.270107	0.0280709	LRG_gene
169026	SLC30A8	-0.269862	0.6636	protein_coding
100506668	NRAV	-0.26976	0.0930046	antisense
90678	LRSAM1	-0.269687	0.026151	LRG_gene
90678	LRSAM1	-0.269687	0.026151	protein_coding
8924	HERC2	-0.269462	0.0731969	protein_coding
221060	RPP38-DT	-0.269179	0.760243	protein_coding
128710	SLX4IP	-0.269003	0.216553	protein_coding
643376	BTBD18	-0.26886	0.765984	protein_coding
100287314	LINC00941	-0.268821	0.00965463	lincRNA
9667	SAFB2	-0.268729	0.356143	protein_coding
51272	BET1L	-0.268481	0.00524808	protein_coding
29911	HOOK2	-0.268166	0.0656412	protein_coding
7096	TLR1	-0.26814	0.731481	protein_coding
116071	BATF2	-0.26789	0.684388	protein_coding
100507059	LINC00703	-0.267805	0.790909	lincRNA
2027	ENO3	-0.26744	0.425852	protein_coding
1307	COL16A1	-0.267362	0.655757	protein_coding
100130967	C6orf99	-0.267291	0.67782	protein_coding
10891	PPARGC1A	-0.267241	0.391526	protein_coding
3936	LCP1	-0.267217	0.505489	protein_coding
26471	NUPR1	-0.267013	0.489566	protein_coding
2967	GTF2H3	-0.26693	0.104936	protein_coding
10346	TRIM22	-0.266846	0.659648	protein_coding
10126	DNAL4	-0.266819	0.190696	protein_coding
26805	SNORD45A	-0.266528	0.77879	protein_coding
26805	SNORD45A	-0.266528	0.77879	snoRNA
23371	TNS2	-0.266383	0.10323	protein_coding
999	CDH1	-0.266332	0.739406	protein_coding
999	CDH1	-0.266332	0.739406	LRG_gene
8569	MKNK1	-0.266182	0.103896	protein_coding
34	ACADM	-0.266047	0.0949925	protein_coding
101927815	LOC101927815	-0.266001	0.815534	processed_transcript
101927815	LOC101927815	-0.266001	0.815534	lincRNA
284047	CCDC144B	-0.265303	0.604449	pseudogene
58500	ZNF250	-0.265125	0.0402255	protein_coding
284439	SLC25A42	-0.265069	0.0556593	protein_coding
595135	PGM5P2	-0.265037	0.593434	pseudogene
135250	RAET1E	-0.265033	0.374688	protein_coding
1305	COL13A1	-0.264959	0.0712842	protein_coding
5660	PSAP	-0.26444	0.484547	protein_coding
282973	JAKMIP3	-0.264396	0.716776	protein_coding
347746	PWARSN	-0.264298	0.772113	processed_transcript
9742	IFT140	-0.264273	0.0581689	protein_coding
199745	THAP8	-0.264181	0.296835	protein_coding
7402	UTRN	-0.263814	0.412449	protein_coding
8473	OGT	-0.263768	0.34986	protein_coding
9056	SLC7A7	-0.263702	0.705388	protein_coding
6861	SYT5	-0.26346	0.669924	protein_coding
143879	KBTBD3	-0.26336	0.367995	protein_coding
283174	MIR4697HG	-0.263279	0.581048	miRNA
339479	BRINP3	-0.263242	0.0992861	protein_coding
55211	DPPA4	-0.26315	0.774121	protein_coding
317671	RFESD	-0.263063	0.658102	protein_coding
58504	ARHGAP22	-0.262978	0.0780827	protein_coding
581	BAX	-0.262832	0.0451642	protein_coding
101926941	SPRY4-AS1	-0.262718	0.542032	antisense
6294	SAFB	-0.262567	0.576657	protein_coding
168667	BMPER	-0.262531	0.0421051	protein_coding
101927789	LOC101927789	-0.262282	0.436641	protein_coding
54482	TRMT13	-0.262257	0.28564	protein_coding
57710	KIAA1614	-0.26223	0.374127	protein_coding
2192	FBLN1	-0.262143	0.640342	protein_coding
4234	METTL1	-0.262093	0.00965463	protein_coding
11119	BTN3A1	-0.26188	0.0755145	protein_coding
374900	ZNF568	-0.261779	0.645981	protein_coding
10295	BCKDK	-0.261673	0.0369873	protein_coding
55601	DDX60	-0.261633	0.0836801	protein_coding
286128	ZFP41	-0.26073	0.0226214	protein_coding
93643	TJAP1	-0.260715	0.0078805	protein_coding
[truncated: 12,244 more rows]

## Sheet: Lap+THZ531_0.1uM
EntrezID	SYMBOL	log2FoldChange	padj	GENEBIOTYPE
541468	LURAP1	-6.90663	6.05301e-08	protein_coding
644242	LINC00622	-6.34949	6.17013e-09	sense_overlapping
162998	OR7D2	-5.95703	3.6624e-08	protein_coding
23329	TBC1D30	-5.28844	1.7215e-11	protein_coding
7545	ZIC1	-5.09541	4.34444e-42	protein_coding
57325	KAT14	-4.99839	8.604e-265	protein_coding
6529	SLC6A1	-4.91309	3.66612e-05	protein_coding
23060	ZNF609	-4.89636	4.28879e-64	protein_coding
166379	BBS12	-4.87043	8.2588e-76	protein_coding
100507131	NA	-4.86868	5.32567e-05	pseudogene
23285	KIAA1107	-4.76395	6.53147e-50	protein_coding
253143	PRR14L	-4.685	1.65012e-88	protein_coding
5051	PAFAH2	-4.65766	3.07657e-212	protein_coding
646024	RAET1K	-4.62874	6.03417e-05	pseudogene
85460	ZNF518B	-4.59842	1.09738e-28	protein_coding
126070	ZNF440	-4.59397	4.82614e-92	protein_coding
93517	SDR42E1	-4.5837	4.3592e-72	protein_coding
163050	ZNF564	-4.55513	5.67404e-134	protein_coding
51315	KRCC1	-4.55457	3.13075e-247	protein_coding
3660	IRF2	-4.54674	8.16339e-127	protein_coding
196872	LINC00638	-4.50874	2.24987e-63	lincRNA
54149	C21orf91	-4.4723	1.25169e-164	protein_coding
147746	HIPK4	-4.45018	1.88572e-07	protein_coding
284306	ZNF547	-4.44196	5.8384e-23	protein_coding
90649	ZNF486	-4.41319	4.67123e-18	protein_coding
285267	ZNF619	-4.41047	2.68845e-97	protein_coding
125206	SLC5A10	-4.38056	7.65325e-103	protein_coding
392255	GDF6	-4.37377	7.75698e-45	protein_coding
51301	GCNT4	-4.34274	1.59489e-26	protein_coding
55693	KDM4D	-4.28354	1.08245e-48	protein_coding
55778	ZNF839	-4.26156	1.44772e-161	protein_coding
57594	HOMEZ	-4.20817	8.80562e-167	protein_coding
400629	TEX19	-4.17928	7.66216e-27	protein_coding
342909	ZNF284	-4.16088	5.86007e-23	protein_coding
83595	SOX7	-4.15777	2.84361e-11	protein_coding
54838	WBP1L	-4.12012	5.23672e-212	protein_coding
78990	OTUB2	-4.11684	0.000654743	protein_coding
7728	ZNF175	-4.11177	1.10193e-95	protein_coding
147837	ZNF563	-4.06955	2.71925e-26	protein_coding
7567	ZNF19	-4.0677	4.59496e-22	protein_coding
84775	ZNF607	-4.06117	4.07839e-65	protein_coding
26157	GIMAP2	-4.05604	1.00637e-10	protein_coding
54502	RBM47	-4.0506	5.04007e-69	protein_coding
140831	ZSWIM3	-4.03901	1.38384e-43	protein_coding
2072	ERCC4	-4.0134	2.98569e-208	LRG_gene
2072	ERCC4	-4.0134	2.98569e-208	protein_coding
152519	NIPAL1	-4.00047	1.65167e-31	protein_coding
128061	C1orf131	-3.99042	3.85594e-208	protein_coding
10454	TAB1	-3.95067	7.46583e-202	protein_coding
7579	ZSCAN20	-3.94986	1.42634e-109	protein_coding
4803	NGF	-3.92205	2.37387e-80	protein_coding
4803	NGF	-3.92205	2.37387e-80	LRG_gene
1945	EFNA4	-3.9204	8.54846e-62	protein_coding
84464	SLX4	-3.90987	8.25916e-70	LRG_gene
84464	SLX4	-3.90987	8.25916e-70	protein_coding
1385	CREB1	-3.8863	3.78386e-192	protein_coding
624	BDKRB2	-3.88443	4.52582e-72	protein_coding
5884	RAD17	-3.87769	0.000267144	protein_coding
55924	INKA2	-3.87047	6.30024e-156	protein_coding
2074	ERCC6	-3.8553	1.13164e-141	protein_coding
2074	ERCC6	-3.8553	1.13164e-141	LRG_gene
57167	SALL4	-3.83192	5.12461e-52	protein_coding
92285	ZNF585B	-3.80898	2.86517e-22	protein_coding
55090	MED9	-3.79715	5.23927e-89	protein_coding
60436	TGIF2	-3.79645	5.48832e-66	protein_coding
57474	ZNF490	-3.7952	4.28878e-127	protein_coding
80317	ZKSCAN3	-3.78636	1.39418e-102	protein_coding
23211	ZC3H4	-3.77238	2.9105e-70	protein_coding
55159	RFWD3	-3.76927	0	protein_coding
94137	RP1L1	-3.73454	5.37163e-23	protein_coding
204010	RPSAP52	-3.70878	1.72285e-30	pseudogene
100288842	B3GNT10	-3.7082	5.3803e-28	pseudogene
54980	C2orf42	-3.69546	8.84121e-173	protein_coding
63899	NSUN3	-3.67023	4.58826e-100	protein_coding
196513	DCP1B	-3.63736	4.27893e-112	protein_coding
80034	CSRNP3	-3.63474	2.18967e-69	protein_coding
116068	LYSMD3	-3.62634	3.69521e-192	protein_coding
54896	SLC66A1	-3.62206	1.69789e-255	protein_coding
4863	NPAT	-3.61608	6.36212e-71	protein_coding
146198	ZFP90	-3.61318	5.11386e-156	protein_coding
100506985	NCMAP-DT	-3.6109	6.99567e-47	lincRNA
124359	CDYL2	-3.60801	1.45135e-05	protein_coding
199692	ZNF627	-3.60785	2.13333e-93	protein_coding
9150	CTDP1	-3.60605	2.3571e-79	protein_coding
9150	CTDP1	-3.60605	2.3571e-79	LRG_gene
3937	LCP2	-3.59988	2.5128e-07	protein_coding
2494	NR5A2	-3.59488	4.48649e-61	protein_coding
54778	RNF111	-3.59472	5.64002e-161	protein_coding
2966	GTF2H2	-3.59299	3.84224e-21	protein_coding
57532	NUFIP2	-3.5852	4.79617e-76	protein_coding
92691	TMEM169	-3.58438	2.03711e-17	protein_coding
257	ALX3	-3.57032	2.87677e-20	protein_coding
84126	ATRIP	-3.56511	3.29479e-248	protein_coding
25973	PARS2	-3.55925	2.17288e-134	protein_coding
439965	SHLD2P3	-3.55707	2.62958e-16	pseudogene
9837	GINS1	-3.55645	6.16302e-189	protein_coding
55295	KLHL26	-3.55471	5.20482e-89	protein_coding
84984	CEP19	-3.53458	8.87333e-103	protein_coding
167691	LCA5	-3.52835	4.99614e-98	protein_coding
3745	KCNB1	-3.52348	1.8271e-68	protein_coding
162394	SLFN5	-3.52015	8.76705e-80	protein_coding
2960	GTF2E1	-3.51935	3.20677e-91	protein_coding
84318	CCDC77	-3.51706	8.46576e-178	protein_coding
10278	EFS	-3.51386	3.86717e-84	protein_coding
64766	S100PBP	-3.50362	2.12915e-182	protein_coding
7761	ZNF214	-3.49178	1.33333e-33	protein_coding
23219	FBXO28	-3.48371	1.36245e-296	protein_coding
55147	RBM23	-3.47855	0	protein_coding
285971	ZNF775	-3.47353	9.70583e-69	protein_coding
4222	MEOX1	-3.47033	2.85109e-07	protein_coding
55070	DET1	-3.46869	5.29521e-58	protein_coding
101	ADAM8	-3.46459	7.46193e-07	protein_coding
1875	E2F5	-3.45596	5.97877e-40	protein_coding
140775	SMCR8	-3.4424	3.09609e-91	protein_coding
85379	KIAA1671	-3.43901	4.82928e-65	protein_coding
80304	WDCP	-3.4366	1.19008e-86	protein_coding
84671	ZNF347	-3.42624	2.32274e-48	protein_coding
10042	HMGXB4	-3.42599	1.18984e-106	protein_coding
144577	C12orf66	-3.41878	2.18218e-100	protein_coding
56957	OTUD7B	-3.41052	3.97508e-116	protein_coding
400566	C17orf97	-3.41003	6.90584e-72	protein_coding
79896	THNSL1	-3.40781	1.1336e-90	protein_coding
9473	THEMIS2	-3.40488	3.85491e-67	protein_coding
79686	NA	-3.40348	6.90272e-40	lincRNA
7743	ZNF189	-3.39146	1.03281e-224	protein_coding
7023	TFAP4	-3.38981	1.64991e-20	protein_coding
220388	CCDC89	-3.38067	1.01866e-08	protein_coding
283219	KCTD21	-3.37478	4.20229e-73	protein_coding
113115	MTFR2	-3.37456	4.80361e-107	protein_coding
136051	ZNF786	-3.36729	6.19545e-49	protein_coding
100310846	ANKRD61	-3.3645	1.66819e-08	protein_coding
101927249	PDZRN3-AS1	-3.35678	4.9414e-28	antisense
7772	ZNF229	-3.35572	4.53831e-50	protein_coding
5737	PTGFR	-3.34697	6.7817e-175	protein_coding
4211	MEIS1	-3.34488	2.16947e-62	protein_coding
57512	GPR158	-3.33879	1.0601e-99	protein_coding
23220	DTX4	-3.33684	1.48736e-15	protein_coding
26149	ZNF658	-3.334	1.42572e-60	protein_coding
90417	KNSTRN	-3.33276	2.33361e-292	protein_coding
7592	ZNF41	-3.33209	1.25117e-109	protein_coding
10936	GPR75	-3.32843	4.08005e-13	protein_coding
157567	ANKRD46	-3.32739	3.76356e-130	protein_coding
27128	CYTH4	-3.32626	3.69965e-92	protein_coding
80007	C10orf88	-3.31787	9.52129e-146	protein_coding
126308	MOB3A	-3.31471	6.43374e-189	protein_coding
65249	ZSWIM4	-3.31342	1.77805e-70	protein_coding
2313	FLI1	-3.3061	1.43291e-178	protein_coding
100131897	INSYN2B	-3.30428	7.37328e-246	protein_coding
90592	ZNF700	-3.30061	5.03727e-114	protein_coding
154091	SLC2A12	-3.29663	1.43463e-29	protein_coding
899	CCNF	-3.29639	3.6533e-82	protein_coding
285464	NA	-3.29613	1.4306e-58	protein_coding
284349	ZNF283	-3.29364	5.39244e-24	protein_coding
6492	SIM1	-3.28318	6.34783e-07	protein_coding
54436	SH3TC1	-3.28024	3.29167e-34	protein_coding
10636	RGS14	-3.27672	5.06329e-26	protein_coding
84861	KLHL22	-3.27388	8.48822e-103	protein_coding
155054	ZNF425	-3.27063	5.77142e-58	protein_coding
144233	BCDIN3D	-3.26871	2.73331e-57	protein_coding
5277	PIGA	-3.26609	2.92653e-82	LRG_gene
5277	PIGA	-3.26609	2.92653e-82	protein_coding
126069	ZNF491	-3.26508	3.65294e-07	protein_coding
79986	ZNF702P	-3.26266	3.19397e-78	pseudogene
23383	MAU2	-3.26226	1.98918e-221	protein_coding
7100	TLR5	-3.25809	5.08036e-30	protein_coding
128102	HSD3BP4	-3.25553	5.6866e-08	pseudogene
79831	KDM8	-3.25335	1.06915e-31	protein_coding
253039	CUTALP	-3.24711	3.57304e-54	antisense
339929	LPP-AS2	-3.24542	5.92411e-11	antisense
55762	ZNF701	-3.24224	2.67195e-08	protein_coding
116412	ZNF837	-3.23653	4.01191e-16	protein_coding
7185	TRAF1	-3.23397	2.36992e-39	protein_coding
7596	ZNF45	-3.23272	7.60643e-186	protein_coding
93649	MYOCD	-3.22762	3.4255e-93	protein_coding
90627	STARD13	-3.2276	3.22059e-156	protein_coding
1677	DFFB	-3.22209	2.44432e-59	protein_coding
91574	C12orf65	-3.2165	5.93937e-148	protein_coding
168400	DDX53	-3.2151	7.90766e-31	protein_coding
51555	PEX5L	-3.21268	5.19219e-15	protein_coding
284950	LOC284950	-3.2102	8.8686e-06	antisense
7988	ZNF212	-3.20967	1.14088e-89	protein_coding
64641	EBF2	-3.20652	4.76463e-40	protein_coding
80032	ZNF556	-3.20209	3.16657e-13	protein_coding
7289	TULP3	-3.20114	0	protein_coding
10475	TRIM38	-3.20054	5.57647e-219	protein_coding
146909	KIF18B	-3.19473	1.38212e-24	protein_coding
6925	TCF4	-3.19328	7.16118e-87	protein_coding
7008	TEF	-3.18607	1.79895e-136	protein_coding
84674	CARD6	-3.17453	5.66636e-28	protein_coding
100507650	RNF212B	-3.17441	5.79168e-06	protein_coding
55791	LRIF1	-3.16564	1.25061e-206	protein_coding
100125556	FAM86JP	-3.1638	2.48974e-45	pseudogene
80824	DUSP16	-3.15857	3.10575e-207	protein_coding
284443	ZNF493	-3.1569	1.02996e-05	protein_coding
340252	ZNF680	-3.15479	1.25313e-26	protein_coding
57547	ZNF624	-3.1502	1.63699e-37	protein_coding
54465	ETAA1	-3.14997	2.05058e-46	protein_coding
6821	SUOX	-3.14714	1.01646e-92	protein_coding
645644	FLJ42627	-3.14599	4.76699e-12	antisense
55719	SLF2	-3.14448	5.4103e-183	protein_coding
115950	ZNF653	-3.13579	4.96832e-32	protein_coding
63920	ZBED8	-3.1351	4.13331e-63	protein_coding
5822	PWP2	-3.13146	3.10147e-06	protein_coding
55028	C17orf80	-3.12053	4.38087e-174	protein_coding
58497	PRUNE1	-3.11921	4.29676e-156	protein_coding
10758	TRAF3IP2	-3.11879	1.34693e-272	protein_coding
23398	PPWD1	-3.11878	2.44048e-180	protein_coding
400720	ZNF772	-3.11588	1.5138e-38	protein_coding
56242	ZNF253	-3.115	4.39229e-18	protein_coding
342357	ZKSCAN2	-3.11461	1.7565e-80	protein_coding
112840	WDR89	-3.11	1.99177e-68	protein_coding
9925	ZBTB5	-3.10523	4.92343e-67	protein_coding
2736	GLI2	-3.10017	3.10813e-61	protein_coding
388695	LYSMD1	-3.09149	1.4962e-74	protein_coding
10513	APPBP2	-3.08891	6.88913e-179	protein_coding
9496	TBX4	-3.08768	5.82482e-05	protein_coding
91523	PCED1B	-3.08624	2.71611e-33	protein_coding
84167	C19orf44	-3.08586	4.91584e-50	protein_coding
7752	ZNF200	-3.08474	1.45551e-59	protein_coding
158880	USP51	-3.08206	4.53022e-11	protein_coding
81931	ZNF93	-3.08165	6.21179e-40	protein_coding
123228	SENP8	-3.08059	4.09567e-37	protein_coding
3656	IRAK2	-3.08025	4.84778e-68	protein_coding
346157	ZNF391	-3.07687	2.27407e-75	protein_coding
7161	TP73	-3.0731	3.99682e-39	protein_coding
80028	FBXL18	-3.07249	6.74959e-62	protein_coding
79339	OR51B4	-3.06955	6.01504e-06	protein_coding
79899	PRR5L	-3.06443	1.65298e-115	protein_coding
81627	TRMT1L	-3.05591	2.1046e-174	protein_coding
7477	WNT7B	-3.05362	4.85222e-142	protein_coding
149076	ZNF362	-3.05251	8.84652e-153	protein_coding
23341	DNAJC16	-3.04927	4.09613e-244	protein_coding
9700	ESPL1	-3.04598	6.22496e-92	protein_coding
7352	UCP3	-3.04505	1.26994e-05	protein_coding
7421	VDR	-3.03657	1.30756e-105	protein_coding
79675	FASTKD1	-3.03455	1.57075e-188	protein_coding
126068	ZNF441	-3.03313	2.79583e-47	protein_coding
83874	TBC1D10A	-3.02932	2.03482e-71	protein_coding
167465	ZNF366	-3.02782	0.000566694	protein_coding
84254	CAMKK1	-3.02758	2.2691e-75	protein_coding
79973	ZNF442	-3.02641	9.43714e-13	protein_coding
54676	GTPBP2	-3.02629	1.18602e-80	protein_coding
7564	ZNF16	-3.02357	1.42741e-122	protein_coding
100506668	NRAV	-3.02203	2.18048e-114	antisense
7516	XRCC2	-3.01774	2.46881e-59	protein_coding
22880	MORC2	-3.01763	5.7059e-214	protein_coding
162681	C18orf54	-3.01645	1.26284e-124	protein_coding
57120	GOPC	-3.00924	9.33491e-249	protein_coding
7701	ZNF142	-3.00748	2.11237e-56	protein_coding
339559	ZFP69	-3.00533	9.28118e-81	protein_coding
219654	ZCCHC24	-2.99947	2.89519e-252	protein_coding
56916	SMARCAD1	-2.98846	2.82196e-173	protein_coding
55760	DHX32	-2.98825	8.62312e-84	protein_coding
645332	FAM86C2P	-2.98781	1.58581e-82	pseudogene
79830	ZMYM1	-2.98205	0	protein_coding
6837	MED22	-2.98123	9.81541e-295	protein_coding
91734	IDI2	-2.98001	1.12585e-22	protein_coding
2483	FRG1	-2.97904	0.00709193	protein_coding
54920	DUS2	-2.97675	6.10107e-91	protein_coding
9034	CCRL2	-2.9593	1.10931e-34	protein_coding
7372	UMPS	-2.95874	5.03584e-147	protein_coding
147949	ZNF583	-2.95539	4.65027e-12	protein_coding
57158	JPH2	-2.95493	3.13751e-89	protein_coding
57158	JPH2	-2.95493	3.13751e-89	LRG_gene
11102	RPP14	-2.95391	8.11352e-95	protein_coding
54863	TOR4A	-2.94866	2.89019e-32	protein_coding
81856	ZNF611	-2.94842	3.53101e-80	protein_coding
56006	SMG9	-2.94593	7.68245e-103	protein_coding
283011	FLJ37201	-2.94395	8.89805e-10	lincRNA
169966	TENT5D	-2.94383	1.99445e-10	protein_coding
84221	SPATC1L	-2.93773	0.0326507	protein_coding
92344	GORAB	-2.93293	4.11587e-106	protein_coding
79733	E2F8	-2.93014	1.03477e-96	protein_coding
55094	GPATCH1	-2.92887	3.60024e-98	protein_coding
10906	TRAFD1	-2.92885	4.82829e-182	protein_coding
100128385	FAM225B	-2.91678	4.02731e-07	lincRNA
257396	LOC257396	-2.91407	4.07352e-35	antisense
4524	MTHFR	-2.91325	1.31182e-72	protein_coding
55578	SUPT20H	-2.91202	1.09193e-273	protein_coding
79230	ZNF557	-2.90878	3.01862e-36	protein_coding
7711	ZNF155	-2.90207	4.54883e-18	protein_coding
200931	SLC51A	-2.89064	8.77739e-10	protein_coding
51174	TUBD1	-2.89011	4.92187e-118	protein_coding
285590	SH3PXD2B	-2.88937	4.80178e-139	protein_coding
783	CACNB2	-2.88693	5.63018e-06	protein_coding
144165	PRICKLE1	-2.88535	1.72846e-35	protein_coding
50485	SMARCAL1	-2.88473	1.20756e-202	protein_coding
50485	SMARCAL1	-2.88473	1.20756e-202	LRG_gene
148213	ZNF681	-2.88436	1.7418e-41	protein_coding
27304	MOCS3	-2.87539	1.16718e-78	protein_coding
64779	MTHFSD	-2.8742	1.00818e-75	protein_coding
11279	KLF8	-2.87293	5.10591e-07	protein_coding
90075	ZNF30	-2.87195	1.02437e-83	protein_coding
55596	ZCCHC8	-2.86921	1.01718e-122	protein_coding
644815	FAM83G	-2.86661	2.0092e-128	protein_coding
2122	MECOM	-2.86561	3.71444e-82	protein_coding
169270	ZNF596	-2.86359	1.51726e-50	protein_coding
84134	TOMM40L	-2.86209	1.30326e-73	protein_coding
139735	ZFP92	-2.85706	6.27969e-18	protein_coding
100287072	LOC100287072	-2.8556	9.64163e-14	pseudogene
5373	PMM2	-2.85399	0	protein_coding
64897	C12orf43	-2.85148	2.50776e-131	protein_coding
22888	UBOX5	-2.8501	1.77253e-41	protein_coding
26048	ZNF500	-2.848	6.96226e-35	protein_coding
90321	ZNF766	-2.84634	5.56828e-137	protein_coding
92104	TTC30A	-2.84573	3.91401e-74	protein_coding
4010	LMX1B	-2.84312	1.20009e-43	protein_coding
29092	LINC00339	-2.84104	1.0531e-113	lincRNA
5326	PLAGL2	-2.8407	3.56146e-51	protein_coding
146923	RUNDC1	-2.83791	2.36399e-86	protein_coding
414241	SHLD2P1	-2.83726	1.42716e-18	pseudogene
100287896	LOC100287896	-2.83301	2.62544e-47	lincRNA
56659	KCNK13	-2.83273	1.96753e-14	protein_coding
55199	FAM86C1	-2.8324	3.56345e-183	protein_coding
9120	SLC16A6	-2.82931	3.25726e-32	protein_coding
643641	ZNF862	-2.82864	4.22209e-98	protein_coding
163049	ZNF791	-2.82732	7.23985e-71	protein_coding
144455	E2F7	-2.82507	2.32231e-167	protein_coding
5896	RAG1	-2.80815	6.96502e-10	protein_coding
5896	RAG1	-2.80815	6.96502e-10	LRG_gene
9851	KIAA0753	-2.80347	3.54614e-119	protein_coding
10224	ZNF443	-2.79942	1.29166e-25	protein_coding
113878	DTX2	-2.79767	2.20361e-49	protein_coding
5076	PAX2	-2.79752	1.16553e-44	protein_coding
257364	SNX33	-2.7974	7.17182e-120	protein_coding
64375	IKZF4	-2.79496	8.72953e-37	protein_coding
145483	FAM161B	-2.79338	1.25278e-56	protein_coding
153129	SLC38A9	-2.79312	3.43196e-105	protein_coding
129607	CMPK2	-2.78629	3.51944e-17	protein_coding
148137	PROSER3	-2.78365	7.08723e-37	protein_coding
83479	DDX59	-2.78017	4.13617e-122	protein_coding
8226	PUDP	-2.77906	2.9418e-121	protein_coding
7576	ZNF28	-2.77751	4.8655e-63	protein_coding
8187	ZNF239	-2.77645	3.10095e-42	protein_coding
641	BLM	-2.77513	4.39202e-71	protein_coding
641	BLM	-2.77513	4.39202e-71	LRG_gene
117157	SH2D1B	-2.77206	5.61725e-09	protein_coding
84953	MICALCL	-2.76905	2.32493e-38	protein_coding
55252	ASXL2	-2.76827	4.88208e-68	protein_coding
148266	ZNF569	-2.76776	1.00831e-30	protein_coding
100129534	LOC100129534	-2.76665	1.87973e-10	processed_transcript
57541	ZNF398	-2.76624	1.73891e-56	protein_coding
162967	ZNF320	-2.76476	2.30591e-42	protein_coding
126017	ZNF813	-2.76453	6.38097e-39	protein_coding
203259	FAM219A	-2.75836	3.55302e-108	protein_coding
81839	VANGL1	-2.75758	1.98582e-132	protein_coding
147929	ZNF565	-2.75304	1.88946e-21	protein_coding
84107	ZIC4	-2.75241	8.47779e-15	protein_coding
339855	KY	-2.75198	1.19781e-22	protein_coding
8817	FGF18	-2.75088	6.64716e-06	protein_coding
28999	KLF15	-2.75083	6.16441e-09	protein_coding
54082	TSPEAR-AS1	-2.74371	1.48572e-17	antisense
2903	GRIN2A	-2.74265	6.767e-25	protein_coding
9724	UTP14C	-2.7418	4.63597e-140	protein_coding
219844	HYLS1	-2.74082	1.54835e-91	protein_coding
145788	C15orf65	-2.73985	3.73705e-21	protein_coding
29062	WDR91	-2.73854	4.70449e-100	protein_coding
9443	MED7	-2.73841	1.7732e-78	protein_coding
2737	GLI3	-2.73749	2.93712e-61	protein_coding
64789	EXO5	-2.73735	1.21102e-08	protein_coding
7705	ZNF146	-2.73578	6.30598e-107	protein_coding
284307	ZIK1	-2.73276	7.67259e-06	protein_coding
23031	MAST3	-2.73224	3.17091e-58	protein_coding
79866	BORA	-2.72831	1.82291e-86	protein_coding
65263	PYCR3	-2.72693	5.75713e-05	protein_coding
54584	GNB1L	-2.72599	4.00472e-71	protein_coding
23283	CSTF2T	-2.72576	1.64041e-66	protein_coding
60386	SLC25A19	-2.72197	6.24678e-52	protein_coding
22882	ZHX2	-2.71965	8.16996e-39	protein_coding
147947	ZNF542P	-2.71815	1.17104e-80	pseudogene
58487	CREBZF	-2.7171	2.45272e-111	protein_coding
6242	RTKN	-2.717	2.5719e-144	protein_coding
84924	ZNF566	-2.71599	1.44652e-64	protein_coding
340156	MYLK4	-2.70889	5.68069e-09	protein_coding
163087	ZNF383	-2.7059	3.33591e-20	protein_coding
84986	ARHGAP19	-2.70108	3.0946e-107	protein_coding
55552	ZNF823	-2.70022	1.35211e-27	protein_coding
9928	KIF14	-2.70007	5.91835e-85	protein_coding
63926	ANKEF1	-2.69871	6.29789e-108	protein_coding
100507257	MEG9	-2.69843	8.69971e-10	lincRNA
78995	HROB	-2.69716	3.6129e-51	protein_coding
284309	ZNF776	-2.69684	1.07691e-116	protein_coding
7767	ZNF224	-2.69562	1.35328e-25	protein_coding
220963	SLC16A9	-2.68651	3.04776e-107	protein_coding
7549	ZNF2	-2.68549	8.42735e-60	protein_coding
64859	NABP1	-2.68549	4.00486e-136	protein_coding
3991	LIPE	-2.68543	3.73808e-10	protein_coding
284459	ZNF875	-2.68512	1.68048e-44	protein_coding
4799	NFX1	-2.68279	0	protein_coding
80264	ZNF430	-2.68053	6.34013e-28	protein_coding
400657	LINC00909	-2.67945	4.87167e-26	lincRNA
153478	PLEKHG4B	-2.67566	1.29932e-18	protein_coding
253639	ZNF620	-2.67511	1.01514e-06	protein_coding
286336	FAM78A	-2.67419	2.8268e-32	protein_coding
9849	ZNF518A	-2.67023	1.62978e-75	protein_coding
9849	ZNF518A	-2.67023	1.62978e-75	processed_transcript
9848	MFAP3L	-2.66924	3.42161e-46	protein_coding
84305	PYM1	-2.66753	1.55422e-122	protein_coding
4773	NFATC2	-2.66228	1.64291e-81	protein_coding
84140	FAM161A	-2.66201	1.67914e-78	protein_coding
25799	ZNF324	-2.6594	1.21871e-112	protein_coding
23080	AVL9	-2.65083	9.26379e-127	protein_coding
100131067	CKMT2-AS1	-2.64264	2.304e-40	antisense
83786	FRMD8	-2.64225	6.79463e-153	protein_coding
285190	RGPD4	-2.64158	9.30757e-07	protein_coding
55356	SLC22A15	-2.64047	5.51442e-13	protein_coding
130132	RFTN2	-2.63764	8.53029e-25	protein_coding
255324	EPGN	-2.6351	5.99232e-06	protein_coding
57002	YAE1	-2.63189	9.21425e-98	protein_coding
151636	DTX3L	-2.6293	2.26581e-84	protein_coding
22904	SBNO2	-2.62596	1.67258e-06	protein_coding
140738	TMEM37	-2.62527	1.37072e-90	protein_coding
27343	POLL	-2.6252	7.07125e-103	protein_coding
9527	GOSR1	-2.61963	2.48002e-304	protein_coding
26256	CABYR	-2.61894	5.33138e-66	protein_coding
441666	LOC441666	-2.61705	2.26613e-18	pseudogene
93134	ZNF561	-2.61644	8.92836e-94	protein_coding
118738	ZNF488	-2.61463	1.48117e-78	protein_coding
64388	GREM2	-2.61412	8.74471e-05	protein_coding
84765	ZNF577	-2.61293	2.89866e-11	protein_coding
283383	ADGRD1	-2.61247	6.00863e-110	protein_coding
56243	KIAA1217	-2.60643	6.04806e-51	protein_coding
127428	TCEANC2	-2.60528	1.23203e-118	protein_coding
390637	GDPGP1	-2.60227	3.07434e-11	protein_coding
149111	CNIH3	-2.59949	1.04045e-127	protein_coding
26974	ZNF285	-2.59418	2.11021e-24	protein_coding
401509	ZNF658B	-2.5924	2.25914e-15	pseudogene
9687	GREB1	-2.5917	1.93592e-48	protein_coding
9754	STARD8	-2.58891	3.54176e-43	protein_coding
100506710	EBLN3P	-2.58862	2.36978e-128	lincRNA
4858	NOVA2	-2.58715	2.08395e-05	protein_coding
10363	HMG20A	-2.58573	7.19214e-133	protein_coding
57178	ZMIZ1	-2.58528	3.26978e-56	protein_coding
26150	RIBC2	-2.58528	6.54026e-33	protein_coding
9704	DHX34	-2.58184	3.18127e-124	protein_coding
84622	ZNF594	-2.57436	7.84792e-39	protein_coding
7132	TNFRSF1A	-2.57291	5.46983e-108	protein_coding
7132	TNFRSF1A	-2.57291	5.46983e-108	LRG_gene
26520	TIMM9	-2.57235	6.63918e-95	protein_coding
81493	SYNC	-2.57212	2.25007e-131	protein_coding
51530	ZC3HC1	-2.56778	3.99591e-143	protein_coding
1376	CPT2	-2.56752	1.32712e-194	protein_coding
100506895	LUARIS	-2.56603	1.41259e-07	antisense
92595	ZNF764	-2.56526	3.38522e-72	protein_coding
7554	ZNF8	-2.56454	1.69991e-11	processed_transcript
7554	ZNF8	-2.56454	1.69991e-11	protein_coding
51351	ZNF117	-2.56367	5.36747e-18	protein_coding
23403	FBXO46	-2.56214	5.51613e-27	protein_coding
54870	QRICH1	-2.56202	9.72519e-64	protein_coding
253635	GPATCH11	-2.56123	2.5173e-116	protein_coding
138639	PTPDC1	-2.56061	1.37364e-120	protein_coding
9950	GOLGA5	-2.55929	8.41202e-179	protein_coding
5294	PIK3CG	-2.55664	2.99593e-22	protein_coding
79898	ZNF613	-2.55505	2.21741e-16	protein_coding
675	BRCA2	-2.55474	2.42711e-46	LRG_gene
675	BRCA2	-2.55474	2.42711e-46	protein_coding
23105	FSTL4	-2.55338	3.9781e-24	protein_coding
80351	TNKS2	-2.55331	1.77754e-206	protein_coding
81847	RNF146	-2.55285	9.01372e-89	protein_coding
51250	MTRES1	-2.55203	1.02455e-69	protein_coding
729648	ZNF812P	-2.5505	7.92845e-27	protein_coding
3356	HTR2A	-2.55008	3.33634e-21	protein_coding
54784	ALKBH4	-2.54567	6.54612e-40	protein_coding
63876	PKNOX2	-2.54439	6.37936e-13	protein_coding
374928	ZNF773	-2.54427	1.09783e-32	protein_coding
2120	ETV6	-2.54357	1.48465e-67	protein_coding
348654	GEN1	-2.54139	2.73867e-192	protein_coding
80851	SH3BP5L	-2.54075	0	protein_coding
79754	ASB13	-2.54018	3.04374e-94	protein_coding
63976	PRDM16	-2.54016	4.871e-10	protein_coding
259266	ASPM	-2.53957	1.18919e-74	protein_coding
25865	PRKD2	-2.53889	1.65819e-173	protein_coding
166968	MIER3	-2.53775	4.78125e-44	protein_coding
54799	MBTD1	-2.53656	1.16623e-74	protein_coding
80778	ZNF34	-2.53608	1.71183e-65	protein_coding
840	CASP7	-2.53529	3.77638e-126	protein_coding
148418	SAMD13	-2.53341	7.90137e-09	protein_coding
25917	THUMPD3	-2.53323	3.73003e-227	protein_coding
4598	MVK	-2.53238	1.12205e-91	protein_coding
4598	MVK	-2.53238	1.12205e-91	LRG_gene
9294	S1PR2	-2.53151	1.04284e-34	protein_coding
148156	ZNF558	-2.52981	1.7932e-147	protein_coding
79869	CPSF7	-2.52749	7.88877e-118	protein_coding
55786	ZNF415	-2.52726	3.30864e-57	protein_coding
80010	RMI1	-2.52609	1.26425e-98	protein_coding
116071	BATF2	-2.52053	1.97574e-09	protein_coding
25988	HINFP	-2.52039	8.57546e-58	protein_coding
23417	MLYCD	-2.51708	9.42315e-63	protein_coding
58486	ZBED5	-2.5165	5.38655e-53	protein_coding
9807	IP6K1	-2.51483	8.44152e-305	protein_coding
7782	SLC30A4	-2.51276	2.25927e-77	protein_coding
374920	ZSWIM9	-2.51136	8.52096e-48	protein_coding
64324	NSD1	-2.50956	9.2711e-135	protein_coding
64324	NSD1	-2.50956	9.2711e-135	LRG_gene
57786	RBAK	-2.50613	1.70394e-72	protein_coding
7638	ZNF221	-2.50451	0.000821738	protein_coding
4193	MDM2	-2.50371	2.61623e-67	protein_coding
51058	ZNF691	-2.50293	1.17551e-71	protein_coding
11213	IRAK3	-2.50078	0.00163621	protein_coding
25822	DNAJB5	-2.49838	1.05598e-121	protein_coding
4794	NFKBIE	-2.49812	1.14195e-53	protein_coding
23177	CEP68	-2.49747	1.39771e-197	protein_coding
10193	RNF41	-2.49596	6.55883e-93	protein_coding
8394	PIP5K1A	-2.4948	3.80452e-198	protein_coding
375444	C5orf34	-2.4947	4.60174e-94	protein_coding
284439	SLC25A42	-2.49302	1.14315e-95	protein_coding
58488	PCTP	-2.49121	2.95726e-79	protein_coding
55254	TMEM39A	-2.49027	3.36954e-176	protein_coding
100101490	MCTS2P	-2.48901	1.66727e-99	pseudogene
158427	TSTD2	-2.48812	2.53299e-101	protein_coding
23384	SPECC1L	-2.48779	2.4454e-66	protein_coding
139285	AMER1	-2.48725	6.23789e-47	protein_coding
79660	PPP1R3B	-2.48486	6.85118e-44	protein_coding
55357	TBC1D2	-2.48151	2.76579e-123	protein_coding
6913	TBX15	-2.4811	7.53078e-28	protein_coding
841	CASP8	-2.47997	1.10861e-145	LRG_gene
841	CASP8	-2.47997	1.10861e-145	protein_coding
7775	ZNF232	-2.47755	4.60251e-67	protein_coding
284406	ZFP82	-2.47528	1.92693e-36	protein_coding
399947	C11orf87	-2.47437	1.91938e-35	protein_coding
5814	PURB	-2.47113	7.24117e-124	protein_coding
79760	GEMIN7	-2.47073	5.44697e-75	protein_coding
84722	PSRC1	-2.47014	8.83608e-220	protein_coding
26015	RPAP1	-2.4688	4.00206e-84	protein_coding
132001	TAMM41	-2.46814	4.76592e-22	protein_coding
8111	GPR68	-2.46776	5.31211e-30	protein_coding
64759	TNS3	-2.46719	2.9738e-121	protein_coding
57645	POGK	-2.46705	2.24055e-163	protein_coding
8000	PSCA	-2.46585	9.38456e-153	protein_coding
84081	NSRP1	-2.4634	6.37478e-50	protein_coding
54620	FBXL19	-2.46229	2.53625e-80	protein_coding
9480	ONECUT2	-2.46167	2.79405e-34	protein_coding
653820	FAM72B	-2.46123	1.25956e-107	protein_coding
57707	MEAK7	-2.46021	1.00257e-236	protein_coding
29990	PILRB	-2.45941	7.20253e-05	protein_coding
100505532	LINC01301	-2.45903	0.000208991	lincRNA
345462	ZNF879	-2.45818	1.83446e-11	protein_coding
252884	ZNF396	-2.45812	9.0088e-11	protein_coding
2668	GDNF	-2.45292	1.79257e-39	protein_coding
6671	SP4	-2.45239	1.08896e-46	protein_coding
171024	SYNPO2	-2.45124	3.38415e-98	protein_coding
54554	WDR5B	-2.44979	5.19948e-62	protein_coding
8487	GEMIN2	-2.44893	2.53237e-98	protein_coding
54700	RRN3	-2.44697	0.0114908	protein_coding
4294	MAP3K10	-2.44576	3.4349e-67	protein_coding
7068	THRB	-2.44439	6.75317e-15	protein_coding
164091	PAQR7	-2.44345	6.70891e-132	protein_coding
6838	SURF6	-2.44242	1.35492e-30	protein_coding
146050	ZSCAN29	-2.43949	6.0472e-52	protein_coding
347240	KIF24	-2.4385	1.97153e-125	protein_coding
79738	BBS10	-2.43414	4.99529e-76	protein_coding
100652772	NNT-AS1	-2.43314	4.21002e-101	antisense
116028	RMI2	-2.43258	2.90504e-89	protein_coding
157506	RDH10	-2.42998	2.26632e-153	protein_coding
55247	NEIL3	-2.42902	3.75266e-87	protein_coding
115548	FCHO2	-2.42881	1.99657e-122	protein_coding
83992	CTTNBP2	-2.42755	2.97572e-07	protein_coding
378884	NHLRC1	-2.42546	4.57955e-26	protein_coding
55520	ELAC1	-2.42265	1.27704e-28	protein_coding
3218	HOXB8	-2.42182	7.28583e-13	protein_coding
3217	HOXB7	-2.42058	6.76155e-06	protein_coding
374900	ZNF568	-2.42025	7.46534e-09	protein_coding
9181	ARHGEF2	-2.41882	7.94915e-66	protein_coding
84503	ZNF527	-2.41702	2.18949e-21	protein_coding
51010	EXOSC3	-2.41387	4.20146e-192	protein_coding
6667	SP1	-2.41175	2.41431e-37	protein_coding
2050	EPHB4	-2.40956	1.72144e-86	protein_coding
22869	ZNF510	-2.40865	3.09131e-130	protein_coding
84816	RTN4IP1	-2.40848	2.78033e-74	protein_coding
57147	SCYL3	-2.40693	4.70058e-40	protein_coding
79725	THAP9	-2.40344	3.85008e-27	protein_coding
84240	ZCCHC9	-2.40277	7.6118e-51	protein_coding
8772	FADD	-2.4002	5.12936e-146	protein_coding
8772	FADD	-2.4002	5.12936e-146	LRG_gene
9937	DCLRE1A	-2.39968	3.35214e-108	protein_coding
53335	BCL11A	-2.39801	2.18767e-13	protein_coding
9	NAT1	-2.39628	9.09663e-72	protein_coding
85315	PAQR8	-2.39608	8.17942e-140	protein_coding
57506	MAVS	-2.39596	2.0385e-33	protein_coding
58985	IL22RA1	-2.39556	1.40974e-26	protein_coding
91750	LIN52	-2.39544	1.33673e-71	protein_coding
220992	ZNF485	-2.3877	3.72069e-37	protein_coding
6482	ST3GAL1	-2.38749	3.22231e-92	protein_coding
168451	THAP5	-2.38711	6.82071e-142	protein_coding
23254	KAZN	-2.38595	5.05568e-86	protein_coding
729262	NUTM2B	-2.38403	1.90312e-05	protein_coding
85376	RIMBP3	-2.38202	3.03657e-09	protein_coding
89970	RSPRY1	-2.37942	7.05861e-97	protein_coding
91664	ZNF845	-2.3777	1.15978e-54	protein_coding
112479	ERI2	-2.37698	7.72217e-82	protein_coding
80185	TTI2	-2.37619	1.11061e-64	protein_coding
130574	LYPD6	-2.37613	7.35875e-14	protein_coding
83879	CDCA7	-2.37591	1.00264e-74	protein_coding
644096	SDHAF1	-2.37259	9.00675e-61	protein_coding
116535	MRGPRF	-2.37249	9.24317e-92	protein_coding
23172	ABRAXAS2	-2.37215	4.95763e-134	protein_coding
285315	C3orf33	-2.3719	4.53311e-34	protein_coding
1836	SLC26A2	-2.37025	3.06982e-151	protein_coding
80095	ZNF606	-2.36989	6.54553e-10	protein_coding
9134	CCNE2	-2.36949	4.26257e-50	protein_coding
90324	CCDC97	-2.36782	2.53794e-173	protein_coding
23351	KHNYN	-2.36514	1.69711e-240	protein_coding
6877	TAF5	-2.3648	7.10796e-78	protein_coding
6839	SUV39H1	-2.36472	1.29471e-105	protein_coding
22841	RAB11FIP2	-2.36247	2.78616e-54	protein_coding
503538	A1BG-AS1	-2.36179	6.75385e-15	antisense
864	RUNX3	-2.36153	1.43552e-15	protein_coding
84553	FAXC	-2.36056	7.56276e-40	protein_coding
9253	NUMBL	-2.3592	4.52946e-83	protein_coding
83448	PUS7L	-2.35861	2.82101e-76	protein_coding
125893	ZNF816	-2.3586	7.97695e-34	protein_coding
330	BIRC3	-2.35743	2.66562e-51	protein_coding
347344	ZNF81	-2.35605	1.45026e-61	protein_coding
140828	LINC00261	-2.35086	1.02246e-08	lincRNA
57529	RTL9	-2.35019	1.94646e-18	protein_coding
22845	DOLK	-2.34978	5.99774e-70	protein_coding
26953	RANBP6	-2.34958	8.27475e-71	protein_coding
1408	CRY2	-2.34885	2.81685e-54	protein_coding
653333	FAM86B2	-2.34756	6.89083e-05	protein_coding
4212	MEIS2	-2.34476	1.99253e-59	protein_coding
29995	LMCD1	-2.34397	3.16628e-29	protein_coding
7629	ZNF76	-2.34378	1.35129e-87	protein_coding
5395	PMS2	-2.34375	5.59105e-87	LRG_gene
5395	PMS2	-2.34375	5.59105e-87	protein_coding
7014	TERF2	-2.34292	4.44729e-189	protein_coding
9817	KEAP1	-2.33953	3.26865e-139	protein_coding
65988	ZNF747	-2.33864	2.15149e-71	protein_coding
80216	ALPK1	-2.33744	1.55617e-39	protein_coding
23567	ZNF346	-2.33736	3.08769e-82	protein_coding
653583	PHLDB3	-2.336	2.47135e-77	protein_coding
7627	ZNF75A	-2.33378	1.38614e-58	protein_coding
56978	PRDM8	-2.3335	7.05742e-38	protein_coding
55315	SLC29A3	-2.33301	4.58792e-72	protein_coding
57514	ARHGAP31	-2.33288	5.33088e-136	protein_coding
54807	ZNF586	-2.33271	1.65538e-34	protein_coding
8503	PIK3R3	-2.33182	2.47255e-48	protein_coding
23037	PDZD2	-2.32978	3.88011e-18	protein_coding
100101467	ZSCAN30	-2.32966	2.15502e-116	protein_coding
285600	KIAA0825	-2.32872	3.8454e-13	protein_coding
10793	ZNF273	-2.32618	5.01205e-41	protein_coding
65243	ZFP69B	-2.32518	2.60142e-88	protein_coding
10782	ZNF274	-2.32468	2.46368e-61	protein_coding
7942	TFEB	-2.32438	3.03749e-30	protein_coding
3976	LIF	-2.32432	7.92921e-49	protein_coding
30849	PIK3R4	-2.32334	1.88644e-256	protein_coding
375513	GUSBP4	-2.32122	6.57647e-50	pseudogene
1962	EHHADH	-2.31861	6.31532e-87	protein_coding
23272	TASOR	-2.3176	8.07128e-145	protein_coding
85463	ZC3H12C	-2.31661	2.68581e-44	protein_coding
1477	CSTF1	-2.31547	5.29566e-67	protein_coding
10046	MAMLD1	-2.31516	4.29327e-48	protein_coding
7620	ZNF69	-2.31488	5.23965e-07	protein_coding
9674	KIAA0040	-2.31479	4.32405e-42	protein_coding
57053	CHRNA10	-2.31474	1.55831e-09	protein_coding
389114	ZNF662	-2.31255	3.69924e-17	protein_coding
54801	HAUS6	-2.31253	1.72578e-131	protein_coding
7145	TNS1	-2.30929	3.37805e-84	protein_coding
2152	F3	-2.30882	7.96647e-55	protein_coding
1398	CRK	-2.30812	4.56848e-62	protein_coding
3037	HAS2	-2.30798	1.79636e-35	protein_coding
163786	SASS6	-2.30736	1.64773e-27	protein_coding
4234	METTL1	-2.30722	2.5457e-141	protein_coding
220929	ZNF438	-2.30249	1.29813e-39	protein_coding
85414	SLC45A3	-2.30153	2.77067e-109	protein_coding
283337	ZNF740	-2.30023	1.3354e-76	protein_coding
126282	TNFAIP8L1	-2.29972	6.90974e-53	protein_coding
492311	IGIP	-2.29841	8.22549e-22	protein_coding
84665	MYPN	-2.29754	2.70471e-71	LRG_gene
84665	MYPN	-2.29754	2.70471e-71	protein_coding
199870	FAM76A	-2.29754	5.47013e-112	protein_coding
6526	SLC5A3	-2.29708	3.05742e-83	protein_coding
57597	BAHCC1	-2.29575	8.65373e-26	protein_coding
55160	ARHGEF10L	-2.29531	1.47943e-32	protein_coding
388327	C17orf100	-2.29179	1.46638e-13	protein_coding
100507032	TMCC1-AS1	-2.2832	1.50104e-17	antisense
55143	CDCA8	-2.28298	2.13617e-112	protein_coding
10293	TRAIP	-2.28278	6.32834e-86	protein_coding
132949	AASDH	-2.28275	1.20552e-57	protein_coding
9895	TECPR2	-2.28178	2.6503e-113	protein_coding
83594	NUDT12	-2.28167	1.37168e-75	protein_coding
85002	FAM86B1	-2.28162	6.63042e-37	protein_coding
5914	RARA	-2.28145	2.56877e-36	protein_coding
64863	METTL4	-2.28087	4.23223e-64	protein_coding
57718	PPP4R4	-2.28045	0.0528194	protein_coding
64108	RTP4	-2.27852	5.74565e-05	protein_coding
51322	WAC	-2.27779	2.10635e-138	protein_coding
346653	FAM71F2	-2.27741	0.000679061	protein_coding
57505	AARS2	-2.27643	9.74858e-75	protein_coding
151648	SGO1	-2.27473	2.44991e-154	protein_coding
201627	DENND6A	-2.27439	3.92219e-138	protein_coding
7186	TRAF2	-2.27383	4.71416e-42	protein_coding
80071	CCDC15	-2.27203	6.14282e-130	protein_coding
339327	ZNF546	-2.26848	5.22529e-49	protein_coding
124411	ZNF720	-2.267	7.45682e-30	protein_coding
65260	COA7	-2.26672	2.86787e-35	protein_coding
159195	USP54	-2.26605	3.66136e-112	protein_coding
148254	ZNF555	-2.26352	1.90677e-23	protein_coding
23144	ZC3H3	-2.26175	1.92225e-49	protein_coding
80271	ITPKC	-2.25935	6.43554e-41	protein_coding
55027	HEATR3	-2.25899	3.05612e-156	protein_coding
79671	NLRX1	-2.25869	7.59165e-79	protein_coding
5989	RFX1	-2.25695	8.66042e-63	protein_coding
1056	CEL	-2.25617	6.04196e-06	protein_coding
54707	GPN2	-2.25391	1.75087e-124	protein_coding
80820	EEPD1	-2.25344	4.29122e-66	protein_coding
348793	WDR53	-2.25319	1.5836e-60	protein_coding
79628	SH3TC2	-2.25298	2.95136e-14	protein_coding
79628	SH3TC2	-2.25298	2.95136e-14	LRG_gene
100506305	LINC00958	-2.25261	1.7802e-158	lincRNA
23636	NUP62	-2.25107	1.19327e-97	protein_coding
374899	ZNF829	-2.25075	1.01803e-06	protein_coding
283237	TTC9C	-2.24993	6.4913e-104	protein_coding
83852	SETDB2	-2.24758	2.99006e-84	protein_coding
9764	KIAA0513	-2.24612	7.9245e-49	protein_coding
81031	SLC2A10	-2.24606	2.64619e-74	protein_coding
64895	PAPOLG	-2.24592	3.84191e-34	protein_coding
25888	ZNF473	-2.24507	2.96265e-43	protein_coding
84812	PLCD4	-2.24472	2.40606e-20	protein_coding
23551	RASD2	-2.24396	1.99979e-31	protein_coding
55540	IL17RB	-2.24326	1.84296e-13	protein_coding
8534	CHST1	-2.24298	2.68148e-32	protein_coding
339344	MYPOP	-2.23634	2.49356e-100	protein_coding
84517	ACTRT3	-2.23557	7.63076e-20	protein_coding
55039	TRMT12	-2.23504	5.45649e-36	protein_coding
2651	GCNT2	-2.23417	7.50805e-48	protein_coding
10201	NME6	-2.23299	2.68356e-147	protein_coding
283254	HARBI1	-2.23293	8.04575e-48	protein_coding
50615	IL21R	-2.23145	0.0208434	protein_coding
23493	HEY2	-2.23135	2.69159e-20	protein_coding
7644	ZNF91	-2.23082	6.93491e-20	protein_coding
8427	ZNF282	-2.22877	5.2373e-45	protein_coding
353116	RILPL1	-2.22839	7.19146e-65	protein_coding
728431	LINC01137	-2.22693	1.27827e-22	antisense
80728	ARHGAP39	-2.22557	3.12588e-52	protein_coding
6793	STK10	-2.22493	9.47076e-78	protein_coding
9400	RECQL5	-2.22406	6.36001e-57	protein_coding
84612	PARD6B	-2.22349	7.49581e-17	protein_coding
79805	VASH2	-2.22085	3.55696e-48	protein_coding
729288	ZNF286B	-2.21861	3.56533e-32	protein_coding
27332	ZNF638	-2.21758	6.29229e-82	protein_coding
84874	ZNF514	-2.21682	3.62556e-36	protein_coding
9266	CYTH2	-2.2144	8.06965e-174	protein_coding
51195	RAPGEFL1	-2.21352	4.545e-07	protein_coding
9156	EXO1	-2.21342	2.21621e-114	protein_coding
91369	ANKRD40	-2.21142	2.38407e-109	protein_coding
55172	DNAAF2	-2.21131	1.45443e-59	protein_coding
79922	MRM1	-2.21056	4.89532e-06	protein_coding
28990	ASTE1	-2.20699	5.20901e-53	protein_coding
55802	DCP1A	-2.20537	2.52997e-103	protein_coding
55504	TNFRSF19	-2.20482	7.28611e-91	protein_coding
3574	IL7	-2.20456	4.29214e-20	protein_coding
9751	SNPH	-2.20223	1.56419e-82	protein_coding
79088	ZNF426	-2.20083	7.95528e-42	protein_coding
100289635	ZNF605	-2.20016	1.75617e-19	protein_coding
10780	ZNF234	-2.19877	3.79028e-47	protein_coding
4236	MFAP1	-2.1984	9.6088e-118	protein_coding
8846	ALKBH1	-2.19816	3.55646e-54	protein_coding
5295	PIK3R1	-2.19781	1.84002e-27	protein_coding
2057	EPOR	-2.19767	8.58118e-84	protein_coding
5469	MED1	-2.19739	1.23696e-99	protein_coding
80746	TSEN2	-2.19734	1.7534e-69	protein_coding
80746	TSEN2	-2.19734	1.7534e-69	pseudogene
138151	NACC2	-2.19539	7.64062e-43	protein_coding
80196	RNF34	-2.19466	3.9062e-126	protein_coding
100506603	VASH1-AS1	-2.19466	1.8824e-05	lincRNA
64225	ATL2	-2.19346	2.84328e-51	protein_coding
5293	PIK3CD	-2.19314	1.20379e-111	protein_coding
5293	PIK3CD	-2.19314	1.20379e-111	LRG_gene
9197	SLC33A1	-2.19305	9.87811e-61	protein_coding
196074	METTL15	-2.19251	4.74784e-47	protein_coding
55635	DEPDC1	-2.19243	2.78472e-78	protein_coding
6491	STIL	-2.19225	1.1e-70	protein_coding
22979	EFR3B	-2.19027	1.63338e-34	protein_coding
55765	INAVA	-2.18934	4.95301e-40	protein_coding
5994	RFXAP	-2.18831	2.38287e-22	protein_coding
5994	RFXAP	-2.18831	2.38287e-22	LRG_gene
7268	TTC4	-2.18796	1.3707e-33	protein_coding
90416	CCDC32	-2.18543	8.78648e-63	protein_coding
54925	ZSCAN32	-2.18475	3.53279e-71	protein_coding
93323	HAUS8	-2.18461	9.79474e-37	protein_coding
4999	ORC2	-2.17898	4.35191e-141	protein_coding
10324	KLHL41	-2.1786	9.7292e-07	protein_coding
399473	SPRED3	-2.1776	4.20269e-34	protein_coding
399473	SPRED3	-2.1776	4.20269e-34	lincRNA
995	CDC25C	-2.17746	9.80944e-91	protein_coding
54894	RNF43	-2.17574	7.15706e-26	protein_coding
57508	INTS2	-2.175	1.59266e-85	protein_coding
10333	TLR6	-2.1742	2.1598e-19	protein_coding
26152	ZNF337	-2.17269	2.02268e-42	protein_coding
9815	GIT2	-2.1724	1.47714e-203	protein_coding
10868	USP20	-2.17226	1.29387e-86	protein_coding
7978	MTERF1	-2.1694	3.55636e-40	protein_coding
170692	ADAMTS18	-2.16926	0.000163727	protein_coding
55840	EAF2	-2.16814	0.000144955	protein_coding
22884	WDR37	-2.16589	6.61412e-35	protein_coding
29998	BICRA	-2.16543	6.19916e-23	protein_coding
353274	ZNF445	-2.16471	5.77027e-28	protein_coding
149420	PDIK1L	-2.16466	6.40912e-44	protein_coding
90806	ANGEL2	-2.16451	8.24091e-120	protein_coding
153769	SH3RF2	-2.16416	9.93058e-92	protein_coding
641339	ZNF674	-2.16392	7.12894e-22	protein_coding
401431	ATP6V0E2-AS1	-2.16317	1.22205e-06	antisense
9682	KDM4A	-2.16253	4.06434e-93	protein_coding
57463	AMIGO1	-2.16249	9.67492e-31	protein_coding
317	APAF1	-2.16173	6.71237e-51	protein_coding
8604	SLC25A12	-2.16172	1.42197e-121	protein_coding
8814	CDKL1	-2.16021	9.81521e-72	protein_coding
157570	ESCO2	-2.15935	2.36804e-93	protein_coding
150468	CKAP2L	-2.15892	7.78706e-75	protein_coding
285636	C5orf51	-2.15878	3.8694e-41	protein_coding
199745	THAP8	-2.15807	3.5891e-36	protein_coding
154743	BMT2	-2.15774	3.82882e-45	protein_coding
79817	MOB3B	-2.15772	2.46089e-05	protein_coding
2957	GTF2A1	-2.15761	3.27438e-36	protein_coding
388135	INSYN1	-2.1576	1.85134e-13	protein_coding
9987	HNRNPDL	-2.15725	9.98308e-168	protein_coding
6621	SNAPC4	-2.15571	1.04149e-36	protein_coding
23187	PHLDB1	-2.15542	2.71601e-138	protein_coding
7553	ZNF7	-2.15529	1.34826e-72	protein_coding
114609	TIRAP	-2.15351	6.64544e-80	protein_coding
114803	MYSM1	-2.15243	5.48267e-67	protein_coding
90874	ZNF697	-2.15101	1.10933e-34	protein_coding
55355	HJURP	-2.15084	6.8838e-46	protein_coding
2071	ERCC3	-2.14956	3.51844e-72	protein_coding
2071	ERCC3	-2.14956	3.51844e-72	LRG_gene
57109	REXO4	-2.14898	3.94181e-84	protein_coding
9463	PICK1	-2.14851	8.86869e-23	protein_coding
89796	NAV1	-2.1485	2.01632e-36	protein_coding
116092	DNTTIP1	-2.14635	1.74212e-84	protein_coding
9818	NUP58	-2.14429	1.99581e-121	protein_coding
10435	CDC42EP2	-2.14418	2.19384e-198	protein_coding
11037	STON1	-2.14321	4.10724e-25	protein_coding
84938	ATG4C	-2.14311	1.43534e-57	protein_coding
7586	ZKSCAN1	-2.14109	3.73184e-67	protein_coding
6927	HNF1A	-2.14072	2.92155e-05	protein_coding
6927	HNF1A	-2.14072	2.92155e-05	LRG_gene
55322	C5orf22	-2.14037	2.31565e-271	protein_coding
100329109	GCSHP3	-2.13961	1.09673e-11	antisense
5021	OXTR	-2.13819	4.60762e-48	protein_coding
58504	ARHGAP22	-2.13785	3.51592e-84	protein_coding
552889	ATXN7L3B	-2.13739	1.99442e-34	protein_coding
128710	SLX4IP	-2.13626	1.27529e-34	protein_coding
29089	UBE2T	-2.1326	1.52216e-63	protein_coding
113691	TUBA3FP	-2.13111	3.24441e-07	pseudogene
169841	ZNF169	-2.13095	4.4674e-20	protein_coding
3707	ITPKB	-2.1305	1.06506e-27	protein_coding
27031	NPHP3	-2.13048	8.29974e-19	protein_coding
23361	ZNF629	-2.13009	7.4427e-27	protein_coding
100506465	LINC01234	-2.12776	4.54705e-42	lincRNA
286101	ZNF252P	-2.12774	7.46179e-100	pseudogene
64172	OSGEPL1	-2.12737	3.18645e-43	protein_coding
24138	IFIT5	-2.1268	2.90674e-35	protein_coding
23332	CLASP1	-2.12488	1.37376e-142	protein_coding
23197	FAF2	-2.12424	2.38845e-101	protein_coding
222255	ATXN7L1	-2.12218	3.03957e-75	protein_coding
55223	TRIM62	-2.12214	5.52276e-33	protein_coding
55662	HIF1AN	-2.12184	8.1231e-251	protein_coding
5089	PBX2	-2.12104	2.84455e-10	protein_coding
5924	RASGRF2	-2.12009	5.07417e-11	protein_coding
10621	POLR3F	-2.11996	4.19955e-99	protein_coding
221786	FAM200A	-2.11909	6.5607e-44	protein_coding
9212	AURKB	-2.11388	1.58887e-164	protein_coding
152815	THAP6	-2.11175	4.42669e-57	protein_coding
647024	C6orf132	-2.11134	1.32182e-61	protein_coding
8737	RIPK1	-2.11081	2.11427e-56	protein_coding
146956	EME1	-2.11077	1.27966e-68	protein_coding
11232	POLG2	-2.11021	2.26709e-41	protein_coding
90203	SNX21	-2.1085	3.24347e-122	protein_coding
80177	MYCT1	-2.10801	1.42332e-15	protein_coding
23592	LEMD3	-2.10731	2.66544e-35	protein_coding
57727	NCOA5	-2.10426	9.01702e-144	protein_coding
8449	DHX16	-2.10277	0.0362409	protein_coding
55783	CMTR2	-2.10205	8.92596e-36	protein_coding
90529	STPG1	-2.10191	4.39789e-53	protein_coding
64320	RNF25	-2.10137	3.20751e-61	protein_coding
389421	LIN28B	-2.10024	1.0124e-24	protein_coding
5774	PTPN3	-2.09994	1.5339e-53	protein_coding
9440	MED17	-2.09835	9.10187e-45	protein_coding
9129	PRPF3	-2.09747	4.41213e-138	protein_coding
23492	CBX7	-2.09688	1.94792e-50	protein_coding
7551	ZNF3	-2.09574	1.13871e-58	protein_coding
55000	TUG1	-2.09543	9.96332e-165	antisense
836	CASP3	-2.09418	7.52739e-58	protein_coding
30834	ZNRD1	-2.09396	0.0616506	protein_coding
23366	KIAA0895	-2.09371	4.06477e-25	protein_coding
23649	POLA2	-2.09337	2.15121e-68	protein_coding
257407	C2orf72	-2.09194	0.000165626	protein_coding
84814	PLPP7	-2.09108	2.28412e-06	protein_coding
54908	SPDL1	-2.09092	1.93141e-184	protein_coding
10521	DDX17	-2.09078	1.31386e-78	protein_coding
4943	TBC1D25	-2.08966	3.69329e-88	protein_coding
602	BCL3	-2.08873	2.78279e-43	protein_coding
11101	ATE1	-2.08797	5.42467e-61	protein_coding
5523	PPP2R3A	-2.08739	4.44729e-189	protein_coding
84455	EFCAB7	-2.085	1.64109e-39	protein_coding
9957	HS3ST1	-2.08483	0.000346583	protein_coding
79891	ZNF671	-2.08454	2.06147e-08	protein_coding
79670	TUT7	-2.08454	3.72922e-113	protein_coding
84159	ARID5B	-2.08273	2.94071e-24	protein_coding
147166	TRIM16L	-2.08081	1.08993e-108	protein_coding
23072	HECW1	-2.08057	2.09351e-54	protein_coding
58480	RHOU	-2.07939	3.15899e-20	protein_coding
2780	GNAT2	-2.07929	7.44753e-15	protein_coding
124512	METTL23	-2.0789	1.28488e-51	protein_coding
51101	ZC2HC1A	-2.07854	2.73487e-43	protein_coding
4293	MAP3K9	-2.07817	2.99242e-07	protein_coding
79882	ZC3H14	-2.07788	2.43837e-229	protein_coding
79149	ZSCAN5A	-2.07736	3.37326e-21	protein_coding
5801	PTPRR	-2.07716	1.60375e-12	protein_coding
284161	GDPD1	-2.07623	2.16835e-11	protein_coding
90102	PHLDB2	-2.07615	8.3622e-85	protein_coding
126375	ZNF792	-2.07462	1.38443e-28	protein_coding
9545	RAB3D	-2.07424	3.33088e-57	protein_coding
114034	TOE1	-2.0728	5.21507e-111	protein_coding
7508	XPC	-2.07155	5.65743e-91	LRG_gene
7508	XPC	-2.07155	5.65743e-91	protein_coding
80789	INTS5	-2.07061	1.04354e-82	protein_coding
80045	GPR157	-2.07055	1.09235e-14	protein_coding
5228	PGF	-2.06702	3.49058e-79	protein_coding
9162	DGKI	-2.06556	1.61024e-71	protein_coding
5465	PPARA	-2.06461	3.90493e-157	protein_coding
256051	ZNF549	-2.0629	1.62619e-21	protein_coding
400673	VMAC	-2.06183	2.30206e-16	protein_coding
25788	RAD54B	-2.06183	2.25749e-111	protein_coding
23598	PATZ1	-2.05939	2.53917e-47	protein_coding
79613	TANGO6	-2.05782	3.54762e-74	protein_coding
150290	DUSP18	-2.05738	1.55735e-68	protein_coding
150737	TTC30B	-2.05733	1.38297e-33	protein_coding
116437	LINC01257	-2.0571	2.81039e-29	lincRNA
157285	PRAG1	-2.05698	5.81071e-29	protein_coding
339479	BRINP3	-2.05671	2.64857e-70	protein_coding
83746	L3MBTL2	-2.0563	1.16674e-113	protein_coding
57476	GRAMD1B	-2.05565	4.95407e-57	protein_coding
23086	EXPH5	-2.05325	1.42204e-10	protein_coding
147657	ZNF480	-2.05231	1.26599e-61	protein_coding
81573	ANKRD13C	-2.05024	1.93459e-138	protein_coding
6505	SLC1A1	-2.05013	1.6437e-98	protein_coding
116236	ABHD15	-2.04914	1.2998e-79	protein_coding
6908	TBP	-2.04892	1.71032e-53	protein_coding
23424	TDRD7	-2.04714	8.25463e-87	protein_coding
8444	DYRK3	-2.04637	2.21954e-54	protein_coding
4007	PRICKLE3	-2.04311	7.55531e-40	protein_coding
79183	TTPAL	-2.043	1.10378e-156	protein_coding
11096	ADAMTS5	-2.04107	1.03508e-29	protein_coding
114625	ERMAP	-2.04014	1.33766e-65	protein_coding
729678	LINC00847	-2.03917	2.79793e-83	lincRNA
55344	PLCXD1	-2.03802	0.0160613	protein_coding
51585	PCF11	-2.03786	2.51577e-38	protein_coding
81545	FBXO38	-2.0361	4.50939e-117	protein_coding
6503	SLA	-2.03514	1.54323e-13	protein_coding
92922	CCDC102A	-2.03432	1.70438e-41	protein_coding
7584	ZNF35	-2.03409	1.01199e-40	protein_coding
6945	MLX	-2.03337	7.09336e-105	protein_coding
115560	ZNF501	-2.03254	6.99833e-05	protein_coding
23660	ZKSCAN5	-2.03179	1.7168e-63	protein_coding
7702	ZNF143	-2.0305	5.19795e-58	protein_coding
7024	TFCP2	-2.02911	2.26053e-167	protein_coding
79810	PTCD2	-2.0281	1.04239e-34	protein_coding
835	CASP2	-2.0274	1.51239e-26	protein_coding
8800	PEX11A	-2.02722	4.992e-32	protein_coding
9734	HDAC9	-2.02684	1.26005e-70	protein_coding
4242	MFNG	-2.02671	0.00230161	protein_coding
257236	CCDC96	-2.02603	1.15804e-10	protein_coding
79736	TEFM	-2.025	1.31479e-42	protein_coding
283643	TEDC1	-2.02466	6.91927e-83	protein_coding
55222	LRRC20	-2.02248	5.47264e-24	protein_coding
7099	TLR4	-2.02098	1.43906e-59	protein_coding
889	KRIT1	-2.02097	5.08267e-151	protein_coding
1613	DAPK3	-2.02053	6.04793e-111	protein_coding
93643	TJAP1	-2.0192	1.95827e-132	protein_coding
1871	E2F3	-2.0192	3.10366e-28	protein_coding
81875	ISG20L2	-2.01685	3.15904e-117	protein_coding
85406	DNAJC14	-2.01658	1.52802e-151	protein_coding
166785	MMAA	-2.01646	1.62822e-25	protein_coding
57563	KLHL8	-2.01595	3.72641e-117	protein_coding
60529	ALX4	-2.01492	0.000297824	protein_coding
9564	BCAR1	-2.01487	3.33563e-47	protein_coding
147906	DACT3	-2.00948	3.423e-43	protein_coding
339230	CCDC137	-2.00938	1.66453e-25	protein_coding
7096	TLR1	-2.00912	3.80142e-05	protein_coding
10181	RBM5	-2.00846	4.27289e-38	protein_coding
373	TRIM23	-2.00783	1.12699e-34	protein_coding
6304	SATB1	-2.00567	4.99529e-76	protein_coding
284323	ZNF780A	-2.00538	2.86157e-50	protein_coding
729092	AGAP5	-2.00431	0.0011797	protein_coding
100132815	IPO5P1	-2.00398	1.79264e-26	pseudogene
10403	NDC80	-2.00377	2.06021e-84	protein_coding
6996	TDG	-2.00295	6.04784e-70	protein_coding
2769	GNA15	-2.00128	3.67476e-06	protein_coding
55810	FOXJ2	-2.00074	4.25894e-34	protein_coding
84852	ATP1A1-AS1	-1.9964	5.18088e-10	processed_transcript
219899	TBCEL	-1.99631	2.48274e-108	protein_coding
79023	NUP37	-1.99617	1.85172e-47	protein_coding
7786	MAP3K12	-1.99576	6.54411e-62	protein_coding
64858	DCLRE1B	-1.99512	5.73683e-34	protein_coding
26175	TMEM251	-1.99511	0.000895615	protein_coding
85865	GTPBP10	-1.99495	1.79724e-100	protein_coding
84522	JAGN1	-1.99359	2.02689e-139	protein_coding
6041	RNASEL	-1.99356	4.81538e-69	protein_coding
23064	SETX	-1.99226	5.89419e-72	protein_coding
23064	SETX	-1.99226	5.89419e-72	LRG_gene
123096	SLC25A29	-1.99165	4.68767e-53	protein_coding
10825	NEU3	-1.99073	2.53132e-37	protein_coding
643836	ZFP62	-1.9901	7.86947e-60	protein_coding
79018	GID4	-1.99006	7.22636e-100	protein_coding
134	ADORA1	-1.98929	3.15584e-48	protein_coding
284697	BTBD8	-1.98916	2.33209e-08	protein_coding
729540	RGPD6	-1.98907	0.00582261	protein_coding
8317	CDC7	-1.98709	3.75266e-87	protein_coding
7626	ZNF75D	-1.98672	1.1815e-50	protein_coding
83666	PARP9	-1.98534	2.31837e-79	protein_coding
91151	TIGD7	-1.98527	9.02054e-17	protein_coding
10020	GNE	-1.98433	1.33563e-166	protein_coding
9321	TRIP11	-1.98415	9.7892e-30	protein_coding
64428	CIAO3	-1.98382	8.33829e-83	protein_coding
85458	DIXDC1	-1.98111	3.68101e-92	protein_coding
9170	LPAR2	-1.98028	8.14171e-07	protein_coding
85464	SSH2	-1.97908	6.21886e-62	protein_coding
79873	NUDT18	-1.97894	7.89699e-74	protein_coding
10240	MRPS31	-1.97774	1.97956e-65	protein_coding
25885	POLR1A	-1.97768	6.67389e-80	protein_coding
27152	INTU	-1.97768	2.36965e-28	protein_coding
81688	C6orf62	-1.97668	6.7122e-240	protein_coding
148206	ZNF714	-1.97615	4.34878e-68	protein_coding
57496	MRTFB	-1.9754	4.30149e-33	protein_coding
5433	POLR2D	-1.97468	2.06953e-92	protein_coding
78996	CYREN	-1.97378	5.36828e-171	protein_coding
5027	P2RX7	-1.97374	1.66101e-20	protein_coding
10052	GJC1	-1.97365	4.92913e-09	protein_coding
25842	ASF1A	-1.97284	6.62918e-57	protein_coding
22954	TRIM32	-1.97078	4.02802e-45	LRG_gene
22954	TRIM32	-1.97078	4.02802e-45	protein_coding
165055	CCDC138	-1.96997	1.11134e-71	protein_coding
23376	UFL1	-1.96844	3.17905e-97	protein_coding
54826	GIN1	-1.96755	8.45765e-51	protein_coding
1022	CDK7	-1.96634	0.000767834	protein_coding
25802	LMOD1	-1.96557	2.06334e-22	protein_coding
79980	DSN1	-1.96434	1.80213e-61	protein_coding
57491	AHRR	-1.96337	2.71764e-106	protein_coding
23163	GGA3	-1.96278	3.20275e-57	protein_coding
84914	ZNF587	-1.96265	6.78286e-07	protein_coding
166336	PRICKLE2	-1.96235	1.11836e-32	protein_coding
51755	CDK12	-1.96228	7.3573e-42	protein_coding
8994	LIMD1	-1.95826	6.83113e-36	protein_coding
140460	ASB7	-1.95776	7.99799e-44	protein_coding
1501	CTNND2	-1.95761	5.42637e-07	protein_coding
80329	ULBP1	-1.95567	3.24827e-23	protein_coding
50944	SHANK1	-1.95495	7.86875e-37	protein_coding
9675	TTI1	-1.95485	6.88913e-179	protein_coding
63035	BCORL1	-1.9545	9.41751e-19	protein_coding
57336	ZNF287	-1.9534	7.42761e-11	protein_coding
3096	HIVEP1	-1.95307	5.57142e-11	protein_coding
5636	PRPSAP2	-1.95288	8.18786e-43	protein_coding
388569	ZNF324B	-1.95283	6.52572e-51	protein_coding
51512	GTSE1	-1.95251	1.01372e-209	protein_coding
221078	NSUN6	-1.95139	7.86736e-53	protein_coding
10623	POLR3C	-1.9511	4.81232e-167	protein_coding
80312	TET1	-1.95091	9.47397e-22	protein_coding
651	BMP3	-1.94912	3.64648e-09	protein_coding
55812	SPATA7	-1.94865	2.2558e-61	protein_coding
6433	SFSWAP	-1.94834	2.60396e-34	protein_coding
65095	KRI1	-1.94829	1.05035e-19	protein_coding
4188	MDFI	-1.94824	4.5361e-05	protein_coding
84904	ARHGEF39	-1.94735	2.80195e-53	protein_coding
9627	SNCAIP	-1.94672	4.50441e-10	protein_coding
64083	GOLPH3	-1.94629	2.34833e-39	protein_coding
503542	SPRN	-1.9455	5.37894e-14	protein_coding
160897	GPR180	-1.94532	8.2772e-56	protein_coding
10203	CALCRL	-1.94462	6.54276e-06	protein_coding
1608	DGKG	-1.94456	1.65324e-37	protein_coding
7292	TNFSF4	-1.94416	3.20864e-09	protein_coding
5864	RAB3A	-1.94411	8.49456e-31	protein_coding
120534	ARL14EP	-1.94405	7.88818e-92	protein_coding
117581	TWIST2	-1.94405	1.31016e-125	protein_coding
84446	BRSK1	-1.94387	3.36849e-50	protein_coding
10557	RPP38	-1.94346	4.23708e-53	protein_coding
57592	ZNF687	-1.94321	1.34374e-37	protein_coding
94241	TP53INP1	-1.94284	3.95457e-14	protein_coding
9379	NRXN2	-1.94165	4.23598e-33	protein_coding
2188	FANCF	-1.94141	8.7378e-41	protein_coding
2188	FANCF	-1.94141	8.7378e-41	LRG_gene
23235	SIK2	-1.94111	1.23125e-50	protein_coding
55035	NOL8	-1.94085	3.99392e-72	protein_coding
55128	TRIM68	-1.94015	2.2346e-42	protein_coding
54851	ANKRD49	-1.93972	1.52951e-31	protein_coding
92806	CENPBD1	-1.93846	2.34022e-36	protein_coding
55776	SAYSD1	-1.93811	1.19398e-76	protein_coding
157695	TDRP	-1.93631	1.30051e-21	protein_coding
85439	STON2	-1.93525	1.35246e-09	protein_coding
84627	ZNF469	-1.93381	1.38616e-25	protein_coding
55722	CEP72	-1.93367	4.88287e-39	protein_coding
339500	ZNF678	-1.9334	1.77293e-32	protein_coding
51230	PHF20	-1.93301	8.28389e-160	protein_coding
89884	LHX4	-1.93266	0.000748474	protein_coding
9710	KIAA0355	-1.93012	8.2793e-37	protein_coding
25897	RNF19A	-1.92966	5.63071e-31	protein_coding
286151	FBXO43	-1.92945	7.01903e-61	protein_coding
79637	ARMC7	-1.92854	3.51921e-77	protein_coding
115196	ZNF554	-1.92548	1.73437e-16	protein_coding
392617	ELFN1	-1.92542	2.019e-65	protein_coding
7768	ZNF225	-1.92467	9.55638e-27	protein_coding
285172	FAM126B	-1.92437	1.19458e-44	protein_coding
9166	EBAG9	-1.92309	4.28878e-127	protein_coding
81930	KIF18A	-1.92257	1.85174e-38	protein_coding
8794	TNFRSF10C	-1.92215	6.88848e-17	protein_coding
10036	CHAF1A	-1.92204	6.76843e-26	protein_coding
84687	PPP1R9B	-1.92097	3.46357e-35	protein_coding
81566	CSRNP2	-1.92078	1.1494e-46	protein_coding
119392	SFR1	-1.92007	4.61515e-53	protein_coding
23673	STX12	-1.91995	1.46172e-75	protein_coding
126526	C19orf47	-1.91922	1.82754e-44	protein_coding
1956	EGFR	-1.91859	2.73908e-87	protein_coding
51096	UTP18	-1.91708	6.08501e-97	protein_coding
84437	MSANTD4	-1.91623	4.48512e-34	protein_coding
375287	RBM43	-1.91554	4.63469e-26	protein_coding
85407	NKD1	-1.91501	2.03195e-25	protein_coding
200407	CREG2	-1.91491	1.3152e-07	protein_coding
23321	TRIM2	-1.91433	2.4615e-76	protein_coding
131474	CHCHD4	-1.91356	1.86854e-85	protein_coding
80222	TARS2	-1.91261	1.72756e-104	protein_coding
3931	LCAT	-1.91239	7.17091e-08	protein_coding
57091	CASS4	-1.91095	3.26704e-14	protein_coding
162972	ZNF550	-1.91004	8.01819e-20	protein_coding
10643	IGF2BP3	-1.90852	1.77422e-54	protein_coding
54856	GON4L	-1.90805	2.87831e-27	protein_coding
125919	ZNF543	-1.90796	1.43538e-10	protein_coding
57608	JCAD	-1.90733	1.17709e-52	protein_coding
140710	SOGA1	-1.90732	1.90484e-09	protein_coding
399761	BMS1P1	-1.90725	0.000862874	pseudogene
9456	HOMER1	-1.90665	4.50703e-56	protein_coding
5194	PEX13	-1.90607	7.14415e-50	protein_coding
1453	CSNK1D	-1.90545	5.00237e-125	protein_coding
339263	LINC02693	-1.90414	3.36977e-62	protein_coding
23531	MMD	-1.90362	9.73629e-49	protein_coding
22835	ZFP30	-1.90356	1.17845e-08	protein_coding
375484	SIMC1	-1.9033	5.47794e-93	protein_coding
9759	HDAC4	-1.90293	5.82435e-66	protein_coding
9525	VPS4B	-1.90179	2.06945e-83	protein_coding
753	LDLRAD4	-1.89835	4.35608e-110	protein_coding
161436	EML5	-1.8982	9.65425e-37	protein_coding
65251	ZNF649	-1.89655	3.66414e-37	protein_coding
90317	ZNF616	-1.89612	1.36791e-44	protein_coding
79064	TMEM223	-1.89572	8.04518e-58	protein_coding
84441	MAML2	-1.89572	3.20022e-16	protein_coding
7753	ZNF202	-1.89542	2.51395e-63	protein_coding
26278	SACS	-1.89422	1.44856e-95	protein_coding
51259	TMEM216	-1.89274	1.41314e-38	protein_coding
23432	GPR161	-1.89214	8.35047e-67	protein_coding
200894	ARL13B	-1.89123	5.24866e-141	protein_coding
346007	EYS	-1.89092	0.000427459	protein_coding
55290	BRF2	-1.89085	1.67321e-73	protein_coding
168667	BMPER	-1.89004	1.31495e-85	protein_coding
6845	VAMP7	-1.88954	0.0166705	protein_coding
5681	PSKH1	-1.88947	1.42423e-71	protein_coding
727758	ROCK1P1	-1.88938	0.000306406	pseudogene
55691	FRMD4A	-1.88913	7.22187e-61	protein_coding
64768	IPPK	-1.88827	2.85499e-38	protein_coding
94107	TMEM203	-1.88822	1.07389e-76	protein_coding
5564	PRKAB1	-1.88765	2.56278e-111	protein_coding
11108	PRDM4	-1.8869	3.0274e-50	protein_coding
92667	MGME1	-1.88606	9.37747e-143	protein_coding
3223	HOXC6	-1.88599	8.50011e-63	protein_coding
1131	CHRM3	-1.8853	3.71361e-25	protein_coding
80345	ZSCAN16	-1.88305	2.00759e-11	protein_coding
348801	LNP1	-1.88288	1.67813e-35	protein_coding
6668	SP2	-1.88014	2.25492e-58	protein_coding
56257	MEPCE	-1.87921	3.6493e-43	protein_coding
54850	FBXL12	-1.87867	6.70852e-105	protein_coding
1870	E2F2	-1.87785	2.99844e-19	protein_coding
54823	SWT1	-1.87682	5.65655e-28	protein_coding
8609	KLF7	-1.87367	1.81883e-25	protein_coding
27252	KLHL20	-1.87361	6.84438e-109	protein_coding
7621	ZNF70	-1.87282	3.63816e-12	protein_coding
91782	CHMP7	-1.87237	7.30517e-107	protein_coding
25998	IBTK	-1.87081	4.44498e-80	protein_coding
64417	TMEM267	-1.87079	5.38585e-38	protein_coding
27147	DENND2A	-1.87029	4.33284e-44	protein_coding
195827	PRXL2C	-1.86955	8.06831e-68	protein_coding
56986	DTWD1	-1.86652	3.04622e-64	protein_coding
23035	PHLPP2	-1.86592	5.66714e-30	protein_coding
84443	FRMPD3	-1.86533	0.000368677	protein_coding
114821	ZBED9	-1.86532	5.06097e-05	protein_coding
4998	ORC1	-1.86512	4.64237e-55	protein_coding
139716	GAB3	-1.8643	1.88647e-16	protein_coding
10206	TRIM13	-1.86332	5.56266e-28	protein_coding
91833	WDR20	-1.8625	1.89715e-36	protein_coding
151121	LINC01854	-1.86233	7.51851e-11	lincRNA
114826	SMYD4	-1.86083	7.96059e-82	protein_coding
7156	TOP3A	-1.86068	5.20771e-97	protein_coding
79598	CEP97	-1.86017	6.37165e-35	protein_coding
4208	MEF2C	-1.85955	6.5745e-54	protein_coding
375449	MAST4	-1.85949	1.15419e-24	protein_coding
55030	FBXO34	-1.85919	9.15028e-22	protein_coding
10781	ZNF266	-1.85801	1.24834e-50	protein_coding
11329	STK38	-1.85707	1.1922e-139	protein_coding
83695	RHNO1	-1.85696	1.21031e-67	protein_coding
122773	KLHDC1	-1.85621	0.000897182	protein_coding
3667	IRS1	-1.85607	7.51119e-20	protein_coding
163590	TOR1AIP2	-1.85538	1.98753e-42	protein_coding
158747	MOSPD2	-1.85501	1.20428e-52	protein_coding
80308	FLAD1	-1.85491	1.21058e-69	protein_coding
4247	MGAT2	-1.85489	2.76761e-119	protein_coding
55188	RIC8B	-1.85476	1.22901e-96	protein_coding
55180	LINS1	-1.85324	8.82724e-31	protein_coding
9410	SNRNP40	-1.85251	1.55325e-106	protein_coding
29075	LINC00652	-1.85191	0.00027698	lincRNA
79083	MLPH	-1.8517	9.3869e-81	LRG_gene
79083	MLPH	-1.8517	9.3869e-81	protein_coding
4086	SMAD1	-1.85057	1.12151e-28	protein_coding
375387	NRROS	-1.84945	1.64413e-06	protein_coding
124245	ZC3H18	-1.84921	4.98407e-35	protein_coding
55061	SUSD4	-1.84558	9.22673e-29	protein_coding
53944	CSNK1G1	-1.8439	1.70596e-26	protein_coding
142679	DUSP19	-1.84373	9.50907e-18	protein_coding
81556	INTS14	-1.842	5.7466e-67	protein_coding
3764	KCNJ8	-1.84181	3.67617e-08	protein_coding
57171	DOLPP1	-1.8412	8.97261e-145	protein_coding
29775	CARD10	-1.84106	4.49958e-70	protein_coding
101929470	LOC101929470	-1.8408	0.000141669	lincRNA
8867	SYNJ1	-1.84022	6.71015e-57	protein_coding
9771	RAPGEF5	-1.83983	4.30132e-07	protein_coding
55006	TRMT61B	-1.83921	4.12121e-42	protein_coding
221584	ZSCAN12P1	-1.83916	1.30752e-06	pseudogene
119385	AGAP11	-1.83832	1.01357e-05	protein_coding
55089	SLC38A4	-1.83788	2.84664e-07	protein_coding
8718	TNFRSF25	-1.83709	1.37709e-05	protein_coding
54785	BORCS6	-1.83702	4.6959e-49	protein_coding
85366	MYLK2	-1.8368	0.00231335	LRG_gene
85366	MYLK2	-1.8368	0.00231335	protein_coding
84079	ANKRD27	-1.83626	4.81903e-101	protein_coding
23380	SRGAP2	-1.83521	3.82372e-51	protein_coding
100507290	ZNF865	-1.8347	1.51239e-26	protein_coding
3786	KCNQ3	-1.83398	3.81116e-83	protein_coding
113235	SLC46A1	-1.83381	5.54272e-35	protein_coding
113235	SLC46A1	-1.83381	5.54272e-35	LRG_gene
1318	SLC31A2	-1.83093	1.14264e-51	protein_coding
55775	TDP1	-1.83051	8.74276e-156	protein_coding
49854	ZBTB21	-1.83036	5.18144e-31	protein_coding
64784	CRTC3	-1.829	1.46043e-109	protein_coding
3355	HTR1F	-1.82731	2.32951e-59	protein_coding
116115	ZNF526	-1.82692	2.92479e-49	protein_coding
23023	TMCC1	-1.82692	9.29219e-78	protein_coding
84186	ZCCHC7	-1.82603	2.0363e-61	protein_coding
23094	SIPA1L3	-1.82495	5.12099e-26	protein_coding
5618	PRLR	-1.82369	8.0328e-10	protein_coding
5796	PTPRK	-1.82301	7.58014e-09	protein_coding
11157	LSM6	-1.82232	4.26371e-40	protein_coding
100996609	LINC01436	-1.82193	1.36777e-05	lincRNA
80335	WDR82	-1.82185	8.69033e-52	protein_coding
23438	HARS2	-1.82072	2.96948e-105	protein_coding
55698	RADIL	-1.8203	3.20033e-10	protein_coding
91694	LONRF1	-1.81909	1.15058e-31	protein_coding
79595	SAP130	-1.81834	1.48643e-24	protein_coding
9824	ARHGAP11A	-1.81768	8.08776e-18	protein_coding
93973	ACTR8	-1.81678	7.95121e-147	protein_coding
89781	HPS4	-1.81539	1.07892e-95	protein_coding
2735	GLI1	-1.815	4.6517e-40	protein_coding
83903	HASPIN	-1.81403	1.30305e-08	protein_coding
5083	PAX9	-1.81403	8.45784e-23	protein_coding
9839	ZEB2	-1.81399	2.18068e-40	protein_coding
55629	PNRC2	-1.81326	5.90565e-49	protein_coding
51177	PLEKHO1	-1.8128	8.81239e-139	protein_coding
11004	KIF2C	-1.81241	1.02872e-195	protein_coding
644596	SMIM10L2B	-1.81203	6.65272e-07	lincRNA
79786	KLHL36	-1.81166	7.57794e-85	protein_coding
57799	RAB40C	-1.81141	9.50711e-26	protein_coding
8021	NUP214	-1.8108	5.76641e-61	protein_coding
843	CASP10	-1.81009	3.1623e-36	protein_coding
843	CASP10	-1.81009	3.1623e-36	LRG_gene
54921	CHTF8	-1.80903	4.44477e-91	protein_coding
3428	IFI16	-1.80815	5.80087e-80	protein_coding
5016	OVGP1	-1.80665	0.00254612	protein_coding
11128	POLR3A	-1.8065	2.3331e-128	protein_coding
51524	TMEM138	-1.80645	5.56553e-145	protein_coding
55909	BIN3	-1.80637	3.79503e-44	protein_coding
90809	PIP4P1	-1.80591	2.20127e-64	protein_coding
2178	FANCE	-1.80513	1.35031e-75	protein_coding
2178	FANCE	-1.80513	1.35031e-75	LRG_gene
9915	ARNT2	-1.80509	1.61403e-213	protein_coding
2801	GOLGA2	-1.80424	2.35337e-33	protein_coding
5210	PFKFB4	-1.80362	3.88654e-25	protein_coding
148867	SLC30A7	-1.80299	5.17373e-53	antisense
148867	SLC30A7	-1.80299	5.17373e-53	protein_coding
10892	MALT1	-1.80257	7.01405e-89	protein_coding
146705	TEPSIN	-1.80212	6.46013e-53	protein_coding
284723	SLC25A34	-1.80204	0.000383054	protein_coding
84847	LINC00525	-1.80172	0.000250789	antisense
80380	PDCD1LG2	-1.80155	4.06725e-45	protein_coding
221785	ZSCAN25	-1.80121	5.50822e-99	protein_coding
7290	HIRA	-1.80108	4.64128e-75	protein_coding
64288	ZSCAN31	-1.80085	1.71925e-41	protein_coding
8269	TMEM187	-1.80067	1.44621e-13	protein_coding
9953	HS3ST3B1	-1.80046	1.61918e-35	protein_coding
10714	POLD3	-1.79977	4.73128e-112	protein_coding
440712	RHEX	-1.79957	0.00816424	protein_coding
2139	EYA2	-1.79886	4.25342e-50	protein_coding
23221	RHOBTB2	-1.79726	1.35169e-69	protein_coding
401898	ZNF833P	-1.79667	0.00053477	lincRNA
22847	ZNF507	-1.7966	6.77528e-30	protein_coding
140688	NOL4L	-1.79555	5.41697e-33	protein_coding
57695	USP37	-1.79498	3.0389e-55	protein_coding
23431	AP4E1	-1.79461	3.18846e-114	protein_coding
55072	RNF31	-1.79429	4.20095e-159	protein_coding
79943	ZNF696	-1.79323	2.62515e-18	protein_coding
8693	GALNT4	-1.79089	0.0016101	protein_coding
340527	NHSL2	-1.79058	1.73955e-06	protein_coding
54978	SLC35F6	-1.79046	4.62291e-203	protein_coding
84942	WDR73	-1.78916	2.46562e-88	protein_coding
9972	NUP153	-1.7888	5.06593e-20	protein_coding
953	ENTPD1	-1.78792	1.70767e-75	protein_coding
55166	CENPQ	-1.78769	1.15588e-32	protein_coding
91687	CENPL	-1.78689	1.04804e-40	protein_coding
55343	SLC35C1	-1.78655	1.59261e-87	LRG_gene
55343	SLC35C1	-1.78655	1.59261e-87	protein_coding
23411	SIRT1	-1.78619	5.69444e-20	protein_coding
57551	TAOK1	-1.78615	2.75177e-42	protein_coding
84060	RBM48	-1.78558	1.79955e-48	protein_coding
201514	ZNF584	-1.78551	9.44534e-54	protein_coding
100506190	LINC00963	-1.7845	5.83914e-56	processed_transcript
162427	RETREG3	-1.78432	8.60781e-58	protein_coding
257068	PLCXD2	-1.7841	5.52358e-24	protein_coding
387032	ZKSCAN4	-1.78216	2.25759e-29	protein_coding
4534	MTM1	-1.7816	2.22118e-82	protein_coding
92335	STRADA	-1.78072	4.01883e-67	protein_coding
89122	TRIM4	-1.77945	7.08836e-62	protein_coding
339318	ZNF181	-1.77936	5.02397e-25	protein_coding
22874	PLEKHA6	-1.77787	3.9022e-15	protein_coding
7692	ZNF133	-1.77779	1.22382e-37	protein_coding
23210	JMJD6	-1.7775	1.96969e-37	protein_coding
10287	RGS19	-1.77704	7.26429e-58	protein_coding
85025	TMEM60	-1.77558	2.06385e-38	protein_coding
5927	KDM5A	-1.77545	7.30308e-112	protein_coding
257019	FRMD3	-1.77507	7.69632e-91	protein_coding
83591	THAP2	-1.77323	5.82983e-48	protein_coding
22858	ICK	-1.77318	4.3543e-54	protein_coding
8161	COIL	-1.77281	2.06666e-41	protein_coding
25900	IFFO1	-1.77178	3.04486e-50	protein_coding
4520	MTF1	-1.77169	1.40701e-29	protein_coding
7126	TNFAIP1	-1.77153	7.90306e-142	protein_coding
55084	SOBP	-1.77098	2.49859e-05	protein_coding
255394	TCP11L2	-1.77071	1.27637e-10	protein_coding
701	BUB1B	-1.76868	2.84152e-83	protein_coding
84057	MND1	-1.76856	2.83081e-50	protein_coding
90576	ZNF799	-1.76748	9.08697e-19	protein_coding
10126	DNAL4	-1.76745	1.32566e-37	protein_coding
146059	CDAN1	-1.76714	1.14315e-95	protein_coding
355	FAS	-1.76591	8.16958e-87	protein_coding
355	FAS	-1.76591	8.16958e-87	LRG_gene
90957	DHX57	-1.76563	9.84141e-87	protein_coding
79925	SPEF2	-1.76497	0.00164125	protein_coding
23185	LARP4B	-1.76407	2.66599e-28	protein_coding
8091	HMGA2	-1.76339	5.14333e-113	protein_coding
7541	ZBTB14	-1.76338	7.77905e-54	protein_coding
116143	WDR92	-1.76326	9.87567e-86	protein_coding
57710	KIAA1614	-1.76293	6.05638e-19	protein_coding
1058	CENPA	-1.76089	2.03524e-93	protein_coding
2000	ELF4	-1.75853	1.41562e-61	protein_coding
2000	ELF4	-1.75853	1.41562e-61	LRG_gene
93129	ORAI3	-1.75828	2.78579e-64	protein_coding
140290	TCP10L	-1.75757	0.000160403	protein_coding
8548	BLZF1	-1.75711	4.34879e-122	protein_coding
645249	MNX1-AS1	-1.75612	2.96086e-11	antisense
7771	ZNF112	-1.75602	7.79157e-17	protein_coding
92283	ZNF461	-1.75579	8.95433e-22	protein_coding
81553	FAM49A	-1.75571	5.91032e-11	protein_coding
54629	MINDY2	-1.75536	1.29808e-39	protein_coding
57472	CNOT6	-1.75476	2.84789e-35	protein_coding
23030	KDM4B	-1.75441	4.44239e-48	protein_coding
8061	FOSL1	-1.75424	7.44565e-28	protein_coding
51691	LSM8	-1.75387	1.23169e-76	protein_coding
7625	ZNF74	-1.75367	1.37037e-17	protein_coding
81575	APOLD1	-1.7528	4.47846e-48	protein_coding
55119	PRPF38B	-1.75272	5.83007e-62	protein_coding
150763	GPAT2	-1.75218	0.000334884	protein_coding
54819	ZCCHC10	-1.75169	6.6546e-45	protein_coding
56882	CDC42SE1	-1.75122	1.45335e-149	protein_coding
79803	HPS6	-1.74951	4.50163e-85	protein_coding
114044	MCM3AP-AS1	-1.7493	3.00328e-06	antisense
136	ADORA2B	-1.74872	6.42687e-73	protein_coding
57456	KIAA1143	-1.74868	4.62747e-101	protein_coding
9738	CCP110	-1.74825	7.57825e-47	protein_coding
146691	TOM1L2	-1.74725	1.09392e-69	protein_coding
84247	RTL6	-1.74686	2.03431e-38	protein_coding
162968	ZNF497	-1.74613	1.51343e-17	protein_coding
8220	ESS2	-1.7461	1.63161e-25	protein_coding
6498	SKIL	-1.74585	1.33668e-68	protein_coding
5991	RFX3	-1.74541	8.04115e-27	protein_coding
64866	CDCP1	-1.7448	2.66236e-23	protein_coding
650	BMP2	-1.74443	2.22489e-30	protein_coding
22984	PDCD11	-1.74369	3.35057e-58	protein_coding
121274	ZNF641	-1.74333	5.65021e-30	protein_coding
7748	ZNF195	-1.743	7.85612e-57	protein_coding
51385	ZNF589	-1.74167	2.69146e-13	protein_coding
84922	FIZ1	-1.7396	4.72262e-54	protein_coding
9770	RASSF2	-1.73944	3.77811e-07	protein_coding
84277	DNAJC30	-1.73934	1.90446e-53	protein_coding
127343	DMBX1	-1.73825	2.87571e-16	protein_coding
9922	IQSEC1	-1.73679	5.82563e-44	protein_coding
197320	ZNF778	-1.73609	6.49222e-33	protein_coding
197320	ZNF778	-1.73609	6.49222e-33	LRG_gene
201292	TRIM65	-1.73584	4.5894e-100	protein_coding
26046	LTN1	-1.73519	5.29065e-108	protein_coding
653567	TMEM236	-1.7346	1.52172e-05	protein_coding
54537	SHLD2	-1.73273	3.71428e-71	protein_coding
79134	TMEM185B	-1.73265	4.49781e-217	protein_coding
220108	FAM124A	-1.73193	2.46413e-15	protein_coding
138199	CARNMT1	-1.73103	4.24029e-58	protein_coding
55647	RAB20	-1.72683	1.31471e-12	protein_coding
26586	CKAP2	-1.72675	1.10648e-82	protein_coding
51054	PLEKHA8P1	-1.72626	6.15736e-28	pseudogene
2524	FUT2	-1.72588	0.000413313	protein_coding
28512	NKIRAS1	-1.7252	5.53988e-48	protein_coding
5915	RARB	-1.7251	1.27203e-45	protein_coding
11193	WBP4	-1.7243	4.28338e-68	protein_coding
80298	MTERF2	-1.72378	1.26043e-30	protein_coding
10113	PREB	-1.72174	1.80055e-76	protein_coding
10891	PPARGC1A	-1.72038	3.69954e-15	protein_coding
374393	FAM111B	-1.72012	8.94361e-36	protein_coding
94039	ZNF101	-1.72005	9.3901e-12	protein_coding
219743	TYSND1	-1.71988	2.06083e-71	protein_coding
80775	TMEM177	-1.71981	4.88229e-53	protein_coding
1801	DPH1	-1.71925	8.7885e-99	protein_coding
84948	TIGD5	-1.71913	1.26299e-09	protein_coding
25909	AHCTF1	-1.71896	3.44416e-19	protein_coding
9658	ZNF516	-1.71804	7.80699e-24	protein_coding
57482	CRACD	-1.71758	8.90799e-06	protein_coding
3566	IL4R	-1.71744	5.1201e-42	protein_coding
441263	DTX2P1-UPK3BP1-PMS2P11	-1.71518	9.16529e-11	processed_transcript
9501	RPH3AL	-1.71508	1.18039e-06	protein_coding
3575	IL7R	-1.71368	2.97497e-22	LRG_gene
3575	IL7R	-1.71368	2.97497e-22	protein_coding
654433	PAX8-AS1	-1.71317	7.73498e-18	processed_transcript
137209	ZNF572	-1.71303	3.18567e-07	protein_coding
51330	TNFRSF12A	-1.7089	4.24263e-72	protein_coding
27148	STK36	-1.70813	3.90945e-44	protein_coding
57570	TRMT5	-1.70686	1.32953e-40	protein_coding
5977	DPF2	-1.70626	2.56723e-70	protein_coding
85465	SELENOI	-1.7061	8.28029e-56	protein_coding
114819	CROCCP3	-1.7048	3.55914e-05	pseudogene
122961	ISCA2	-1.70388	1.57691e-37	protein_coding
8481	OFD1	-1.70366	1.7732e-78	protein_coding
285268	ZNF621	-1.70294	9.45581e-59	protein_coding
96459	FNIP1	-1.70249	1.14898e-35	protein_coding
79020	C7orf25	-1.70213	1.10859e-68	protein_coding
8940	TOP3B	-1.7021	4.589e-54	protein_coding
3783	KCNN4	-1.70175	3.5071e-66	protein_coding
84260	TCHP	-1.70147	5.38399e-33	protein_coding
3658	IREB2	-1.70061	2.78891e-52	protein_coding
9877	ZC3H11A	-1.70018	6.99393e-40	protein_coding
2906	GRIN2D	-1.69977	1.49402e-36	protein_coding
661	POLR3D	-1.69976	1.27847e-81	protein_coding
80342	TRAF3IP3	-1.69923	1.04467e-16	protein_coding
861	RUNX1	-1.69917	9.4815e-35	protein_coding
861	RUNX1	-1.69917	9.4815e-35	LRG_gene
29890	RBM15B	-1.69625	2.07882e-32	protein_coding
1432	MAPK14	-1.69603	6.09277e-65	protein_coding
4851	NOTCH1	-1.69576	1.70576e-20	protein_coding
7690	ZNF131	-1.69523	2.15117e-66	protein_coding
9760	TOX	-1.6949	8.94913e-51	protein_coding
9079	LDB2	-1.6949	1.37239e-77	protein_coding
147808	ZNF784	-1.69468	1.37107e-30	protein_coding
148932	MOB3C	-1.69439	2.22867e-27	protein_coding
8438	RAD54L	-1.69379	1.68773e-75	protein_coding
2119	ETV5	-1.69247	8.79694e-244	protein_coding
9852	EPM2AIP1	-1.69129	5.04616e-41	protein_coding
59349	KLHL12	-1.6909	2.18603e-50	protein_coding
166815	TIGD2	-1.6903	3.50547e-44	protein_coding
100505538	RBM26-AS1	-1.6897	0.000782782	antisense
64782	AEN	-1.68876	1.23009e-32	protein_coding
56985	ADPRM	-1.68873	5.65558e-25	protein_coding
26354	GNL3	-1.68828	1.80804e-62	protein_coding
388963	C2orf81	-1.68815	8.67044e-16	protein_coding
93166	PRDM6	-1.68574	7.42597e-20	protein_coding
5984	RFC4	-1.68573	4.10625e-80	protein_coding
4776	NFATC4	-1.68569	3.31637e-43	protein_coding
23108	RAP1GAP2	-1.68516	1.09753e-66	protein_coding
84640	USP38	-1.68501	5.17354e-32	protein_coding
25926	NOL11	-1.68491	8.96816e-83	protein_coding
101927843	LINC01687	-1.68429	0.00147974	lincRNA
100113407	TMEM170B	-1.68403	6.89318e-31	protein_coding
8509	NDST2	-1.68319	1.44578e-62	protein_coding
81832	NETO1	-1.68309	6.64361e-40	protein_coding
57335	ZNF286A	-1.68259	2.81655e-85	protein_coding
51091	SEPSECS	-1.68213	6.53063e-55	protein_coding
91603	ZNF830	-1.68174	4.96251e-22	protein_coding
60490	PPCDC	-1.67728	7.68749e-22	protein_coding
1909	EDNRA	-1.67426	5.41163e-29	protein_coding
1479	CSTF3	-1.67416	5.67888e-73	protein_coding
2193	FARSA	-1.67383	9.43032e-96	protein_coding
8085	KMT2D	-1.67351	3.94341e-10	protein_coding
63901	FAM111A	-1.67347	1.93397e-59	protein_coding
4603	MYBL1	-1.67313	3.72028e-39	protein_coding
10795	ZNF268	-1.67262	6.08462e-23	protein_coding
23483	TGDS	-1.67186	1.44382e-43	protein_coding
84440	RAB11FIP4	-1.67162	1.75641e-05	protein_coding
153364	MBLAC2	-1.67001	1.3637e-33	protein_coding
84792	FAM220A	-1.66926	4.04578e-56	protein_coding
286333	FAM225A	-1.66828	3.75285e-09	lincRNA
11056	DDX52	-1.66775	1.4207e-27	protein_coding
51684	SUFU	-1.66771	4.27086e-54	protein_coding
51684	SUFU	-1.66771	4.27086e-54	LRG_gene
331	XIAP	-1.66751	3.68957e-53	protein_coding
331	XIAP	-1.66751	3.68957e-53	pseudogene
331	XIAP	-1.66751	3.68957e-53	LRG_gene
23281	MTUS2	-1.66711	4.97732e-05	protein_coding
11196	SEC23IP	-1.66601	8.355e-121	protein_coding
121512	FGD4	-1.66458	1.20688e-34	protein_coding
25853	DCAF12	-1.66353	4.92735e-76	protein_coding
132884	EVC2	-1.66305	2.08436e-09	protein_coding
2669	GEM	-1.66093	4.85741e-48	protein_coding
25946	ZNF385A	-1.6608	2.61848e-08	protein_coding
63897	HEATR6	-1.66058	6.56122e-76	protein_coding
57546	PDP2	-1.65929	1.50551e-26	protein_coding
51588	PIAS4	-1.65927	2.49751e-41	protein_coding
79066	METTL16	-1.65916	1.54583e-95	protein_coding
283455	KSR2	-1.65848	0.00146797	protein_coding
91661	ZNF765	-1.65797	3.93266e-21	protein_coding
2649	NR6A1	-1.65739	6.62562e-22	protein_coding
171392	ZNF675	-1.65614	1.94695e-29	protein_coding
57659	ZBTB4	-1.65584	9.52104e-94	protein_coding
729085	GASK1A	-1.65583	2.69065e-18	protein_coding
27085	MTBP	-1.65546	3.04222e-64	protein_coding
8526	DGKE	-1.65483	2.11616e-70	protein_coding
81789	TIGD6	-1.65452	2.94134e-40	protein_coding
29960	MRM2	-1.65308	2.04597e-103	protein_coding
1723	DHODH	-1.65307	4.25348e-44	protein_coding
729218	LOC729218	-1.65255	1.41543e-09	lincRNA
64145	RBSN	-1.65236	2.56288e-40	protein_coding
55777	MBD5	-1.65199	2.28697e-69	protein_coding
403313	PLPP6	-1.65122	4.26189e-28	protein_coding
65082	VPS33A	-1.64916	8.77017e-87	protein_coding
9786	KIAA0586	-1.64804	4.62504e-88	protein_coding
400961	PAIP2B	-1.6478	5.33551e-09	protein_coding
658	BMPR1B	-1.64727	1.86894e-15	protein_coding
54531	MIER2	-1.64689	1.61632e-31	protein_coding
7464	CORO2A	-1.6465	8.13881e-34	protein_coding
90427	BMF	-1.64542	1.87732e-13	protein_coding
134728	IRAK1BP1	-1.64532	2.81929e-27	protein_coding
79886	CAAP1	-1.64482	2.34958e-44	protein_coding
134637	ADAT2	-1.64432	1.32077e-24	protein_coding
10887	PROKR1	-1.64296	0.00124797	protein_coding
55345	ZGRF1	-1.64079	1.48814e-29	protein_coding
22879	MON1B	-1.64077	3.14703e-71	protein_coding
63906	GPATCH3	-1.63991	5.11763e-52	protein_coding
26984	SEC22A	-1.63958	1.09815e-32	protein_coding
64425	POLR1E	-1.6394	7.90197e-153	protein_coding
994	CDC25B	-1.63805	1.37168e-75	protein_coding
9753	ZSCAN12	-1.6375	1.25183e-17	protein_coding
114799	ESCO1	-1.63689	2.60576e-15	pseudogene
114799	ESCO1	-1.63689	2.60576e-15	protein_coding
283624	LINC00641	-1.63674	1.46541e-54	processed_transcript
360023	ZBTB41	-1.63571	5.66473e-50	protein_coding
9610	RIN1	-1.63545	7.60634e-44	protein_coding
170394	PWWP2B	-1.63461	3.80876e-41	protein_coding
80198	MUS81	-1.63423	3.44355e-65	protein_coding
143879	KBTBD3	-1.63298	1.34896e-16	protein_coding
11063	SOX30	-1.63287	9.61357e-09	protein_coding
9325	TRIP4	-1.6328	3.67146e-94	protein_coding
84919	PPP1R15B	-1.63263	7.35668e-17	protein_coding
6871	TADA2A	-1.63188	0.023047	protein_coding
80174	DBF4B	-1.63151	2.81685e-54	protein_coding
64900	LPIN3	-1.62958	2.54912e-23	protein_coding
441155	LOC441155	-1.6278	3.71335e-06	protein_coding
64857	PLEKHG2	-1.62749	1.04565e-23	protein_coding
116224	FAM122A	-1.62705	2.30263e-29	protein_coding
84879	MFSD2A	-1.62703	2.69546e-31	protein_coding
54974	THG1L	-1.62678	9.5472e-63	protein_coding
387893	KMT5A	-1.62658	2.38223e-65	protein_coding
5509	PPP1R3D	-1.62642	8.77928e-32	protein_coding
57763	ANKRA2	-1.62588	1.59671e-42	protein_coding
54442	KCTD5	-1.62519	3.95308e-63	protein_coding
10902	BRD8	-1.62467	8.36871e-30	protein_coding
100127967	KRT73-AS1	-1.62124	0.000369626	antisense
402483	LINC01000	-1.62098	0.000926741	pseudogene
2491	CENPI	-1.62047	6.38043e-105	protein_coding
120114	FAT3	-1.62011	3.14075e-15	protein_coding
79147	FKRP	-1.61962	5.07048e-35	protein_coding
64132	XYLT2	-1.6195	1.55766e-48	protein_coding
9262	STK17B	-1.61935	2.23176e-23	protein_coding
22897	CEP164	-1.61811	8.75624e-23	protein_coding
55288	RHOT1	-1.61787	2.06553e-72	protein_coding
6814	STXBP3	-1.61777	2.87747e-70	protein_coding
9575	CLOCK	-1.61728	3.13783e-90	protein_coding
64927	TTC23	-1.61653	9.22617e-59	protein_coding
5298	PI4KB	-1.61507	1.50285e-141	protein_coding
172	AFG3L1P	-1.61469	2.04285e-14	pseudogene
2115	ETV1	-1.61382	1.06546e-47	protein_coding
84280	BTBD10	-1.61377	6.65509e-60	protein_coding
5001	ORC5	-1.61371	3.48032e-61	protein_coding
10385	BTN2A2	-1.61304	3.34259e-15	protein_coding
203523	ZNF449	-1.61219	5.2745e-25	protein_coding
9909	DENND4B	-1.61218	2.18776e-46	protein_coding
84148	KAT8	-1.61086	6.42263e-44	protein_coding
342132	ZNF774	-1.61047	3.97956e-10	protein_coding
79034	C7orf26	-1.60955	3.34151e-82	protein_coding
2185	PTK2B	-1.60827	5.1899e-21	protein_coding
80324	PUS1	-1.60776	3.63017e-46	protein_coding
10010	TANK	-1.60767	2.01813e-56	protein_coding
6869	TACR1	-1.60739	2.80496e-06	protein_coding
6683	SPAST	-1.60651	3.97983e-34	protein_coding
8320	EOMES	-1.60596	0.000432806	protein_coding
5170	PDPK1	-1.60579	5.90128e-81	protein_coding
55565	ZNF821	-1.60464	3.71523e-14	protein_coding
57574	MARCHF4	-1.60456	5.75124e-46	protein_coding
653712	LOC653712	-1.6039	6.30364e-05	antisense
57798	GATAD1	-1.6039	3.07636e-72	protein_coding
114879	OSBPL5	-1.60378	2.26139e-63	protein_coding
26097	CHTOP	-1.60368	5.57652e-149	protein_coding
51244	CCDC174	-1.60345	2.10275e-21	protein_coding
22950	SLC4A1AP	-1.6026	2.72546e-107	protein_coding
339324	ZNF260	-1.60254	7.74458e-13	protein_coding
84798	C19orf48	-1.60242	1.05542e-69	protein_coding
22944	KIN	-1.60223	6.41755e-38	protein_coding
651746	ANKRD33B	-1.60163	2.43421e-14	protein_coding
84872	ZC3H10	-1.60058	3.7052e-22	protein_coding
283143	LINC00900	-1.60045	1.9975e-06	lincRNA
10343	PKDREJ	-1.59932	7.76662e-05	protein_coding
23063	WAPL	-1.59908	1.64055e-41	protein_coding
64852	TUT1	-1.5988	3.69882e-37	protein_coding
3570	IL6R	-1.59812	7.07518e-37	protein_coding
55958	KLHL9	-1.59727	9.56369e-26	protein_coding
51076	CUTC	-1.59662	5.90501e-39	protein_coding
29104	N6AMT1	-1.59602	1.24805e-19	protein_coding
29104	N6AMT1	-1.59602	1.24805e-19	pseudogene
54954	FAM120C	-1.59527	3.31436e-60	protein_coding
55703	POLR3B	-1.59426	4.61374e-39	protein_coding
84678	KDM2B	-1.59304	6.08364e-36	protein_coding
1903	S1PR3	-1.59273	9.86164e-140	protein_coding
375743	PTAR1	-1.59261	1.10869e-42	protein_coding
6310	ATXN1	-1.59236	1.22777e-48	protein_coding
29767	TMOD2	-1.59226	6.18746e-47	protein_coding
2170	FABP3	-1.59219	0.00255353	protein_coding
253461	ZBTB38	-1.59209	1.02319e-63	protein_coding
55799	CACNA2D3	-1.59156	1.76482e-32	protein_coding
51305	KCNK9	-1.59132	0.00261977	protein_coding
642852	LINC00205	-1.59061	3.72814e-79	processed_transcript
84547	PGBD1	-1.58993	4.8761e-60	protein_coding
6617	SNAPC1	-1.58927	1.49095e-77	protein_coding
51000	SLC35B3	-1.58849	4.56294e-36	protein_coding
161882	ZFPM1	-1.5878	6.24392e-34	protein_coding
27123	DKK2	-1.58735	6.1653e-25	protein_coding
56479	KCNQ5	-1.58652	1.65485e-89	protein_coding
164	AP1G1	-1.58546	9.84043e-76	protein_coding
6428	SRSF3	-1.58527	1.95196e-64	protein_coding
387338	NSUN4	-1.58397	2.20049e-102	protein_coding
253430	IPMK	-1.58305	4.05244e-23	protein_coding
219749	ZNF25	-1.58282	7.36467e-34	protein_coding
5663	PSEN1	-1.58274	2.93945e-59	protein_coding
23042	PDXDC1	-1.58231	0.155102	protein_coding
57655	GRAMD1A	-1.58206	4.75728e-74	protein_coding
57507	ZNF608	-1.58159	3.86838e-09	protein_coding
100505854	APTR	-1.58112	1.15203e-21	lincRNA
55216	NKAPD1	-1.5808	7.25972e-93	protein_coding
9906	SLC35E2A	-1.57963	6.65822e-67	protein_coding
10297	APC2	-1.57746	7.12647e-41	protein_coding
59343	SENP2	-1.57731	9.1933e-75	protein_coding
83481	EPPK1	-1.57719	0.00109949	protein_coding
100101267	POM121C	-1.57703	2.71241e-26	protein_coding
79177	ZNF576	-1.57633	3.2509e-36	protein_coding
113251	LARP4	-1.57545	1.23139e-76	protein_coding
101929780	NBPF25P	-1.57483	1.02486e-09	antisense
155061	ZNF746	-1.57409	1.8776e-17	protein_coding
55745	AP5M1	-1.57395	7.02751e-58	protein_coding
144110	TMEM86A	-1.57352	8.39198e-09	protein_coding
3554	IL1R1	-1.57335	5.76559e-99	protein_coding
152742	LINC01085	-1.57298	1.20585e-39	lincRNA
57209	ZNF248	-1.57234	1.55392e-33	protein_coding
200014	CC2D1B	-1.57191	9.68112e-39	protein_coding
10436	EMG1	-1.57178	4.55853e-37	protein_coding
9128	PRPF4	-1.57088	3.19033e-90	protein_coding
84342	COG8	-1.57076	5.47401e-39	protein_coding
152485	ZNF827	-1.57007	1.44278e-25	protein_coding
26121	PRPF31	-1.56816	NA	protein_coding
57521	RPTOR	-1.56777	1.95425e-67	protein_coding
23397	NCAPH	-1.56729	3.96822e-76	protein_coding
23138	N4BP3	-1.56651	3.20199e-06	protein_coding
55917	CTTNBP2NL	-1.56559	5.18519e-29	protein_coding
83648	FAM167A	-1.56474	1.29283e-49	protein_coding
3797	KIF3C	-1.56471	2.3002e-65	protein_coding
56180	MOSPD1	-1.56393	5.45636e-51	protein_coding
51112	TRAPPC12	-1.56362	9.01694e-47	protein_coding
149483	CCDC17	-1.56344	0.00999002	protein_coding
9595	CYTIP	-1.56255	4.67648e-06	protein_coding
23586	DDX58	-1.56181	4.62444e-49	protein_coding
23328	SASH1	-1.56107	3.56564e-17	protein_coding
57460	PPM1H	-1.55994	2.14915e-45	protein_coding
401474	SAMD12	-1.55987	7.52166e-21	protein_coding
285331	CCDC66	-1.55965	1.30545e-23	protein_coding
23512	SUZ12	-1.55962	4.3144e-60	protein_coding
140901	STK35	-1.55893	4.98717e-11	protein_coding
493911	PHOSPHO2	-1.5584	0.000221878	protein_coding
401320	GARS-DT	-1.55769	1.04784e-13	processed_transcript
55182	RNF220	-1.55756	2.97498e-108	protein_coding
60491	NIF3L1	-1.55685	7.94752e-47	protein_coding
2629	GBA	-1.55602	0.155938	protein_coding
84273	NOA1	-1.55451	2.97207e-44	protein_coding
27245	AHDC1	-1.55422	1.87381e-07	protein_coding
9534	ZNF254	-1.55417	7.8645e-37	protein_coding
9584	RBM39	-1.55344	2.72549e-63	protein_coding
5429	POLH	-1.55322	7.3005e-33	LRG_gene
5429	POLH	-1.55322	7.3005e-33	protein_coding
9668	ZNF432	-1.55296	9.57553e-09	protein_coding
3772	KCNJ15	-1.55227	3.30714e-06	protein_coding
5287	PIK3C2B	-1.55118	1.85438e-10	protein_coding
283726	SAXO2	-1.55116	3.44188e-10	protein_coding
348738	NA	-1.55043	0.000300858	protein_coding
399694	SHC4	-1.55004	7.07856e-07	protein_coding
8736	MYOM1	-1.54815	6.48922e-06	protein_coding
8736	MYOM1	-1.54815	6.48922e-06	LRG_gene
100507501	LINC01569	-1.54754	1.75048e-05	lincRNA
80757	TMEM121	-1.54724	4.07352e-35	protein_coding
80267	EDEM3	-1.5471	3.67793e-60	protein_coding
170082	TCEANC	-1.54645	5.58933e-12	protein_coding
80110	ZNF614	-1.54627	1.98709e-22	protein_coding
9715	FAM131B	-1.54585	1.87012e-06	protein_coding
146562	C16orf71	-1.54574	1.21369e-05	protein_coding
51204	TACO1	-1.54542	2.10518e-39	protein_coding
890	CCNA2	-1.54537	3.0872e-30	protein_coding
50484	RRM2B	-1.54526	2.93854e-55	protein_coding
23780	APOL2	-1.54453	1.19263e-53	protein_coding
9727	RAB11FIP3	-1.54396	0.00339694	protein_coding
163702	IFNLR1	-1.54334	1.10779e-06	protein_coding
55803	ADAP2	-1.54302	0.00487955	protein_coding
652968	CASTOR1	-1.5428	1.77155e-38	protein_coding
9841	ZBTB24	-1.54279	1.9809e-19	protein_coding
9841	ZBTB24	-1.54279	1.9809e-19	LRG_gene
101929460	LOC101929460	-1.54278	0.00242741	lincRNA
51611	DPH5	-1.54259	1.00684e-27	protein_coding
11120	BTN2A1	-1.54212	6.59126e-102	protein_coding
5195	PEX14	-1.54175	1.07207e-114	protein_coding
254228	CALHM5	-1.54083	4.18966e-34	protein_coding
161394	SAMD15	-1.53937	2.45994e-05	protein_coding
57050	UTP3	-1.53917	4.83816e-33	protein_coding
57121	LPAR5	-1.53871	1.85742e-05	protein_coding
201232	SLC16A13	-1.53705	1.2794e-17	protein_coding
672	BRCA1	-1.53684	2.7899e-37	protein_coding
672	BRCA1	-1.53684	2.7899e-37	LRG_gene
730051	ZNF814	-1.53612	5.1123e-13	protein_coding
117246	FTSJ3	-1.5361	8.18198e-64	protein_coding
55734	ZFP64	-1.53609	6.03025e-44	protein_coding
3437	IFIT3	-1.53604	2.44399e-77	protein_coding
1874	E2F4	-1.53473	1.07892e-95	protein_coding
55245	UQCC1	-1.53471	6.93508e-25	protein_coding
92342	METTL18	-1.5345	5.90654e-20	protein_coding
133584	EGFLAM	-1.53407	7.39049e-51	protein_coding
23243	ANKRD28	-1.53294	2.82802e-112	protein_coding
219285	SAMD9L	-1.53291	7.85414e-50	protein_coding
80764	THAP7	-1.53261	5.12427e-80	protein_coding
7349	UCN	-1.53178	0.000631207	protein_coding
57697	FANCM	-1.5315	9.97611e-32	LRG_gene
57697	FANCM	-1.5315	9.97611e-32	protein_coding
7189	TRAF6	-1.52989	1.1674e-38	protein_coding
55449	DHRS4-AS1	-1.52972	6.22221e-46	processed_transcript
55196	RESF1	-1.52853	3.97154e-10	protein_coding
400793	C1orf226	-1.52831	6.51747e-19	protein_coding
57701	NCKAP5L	-1.52825	2.83991e-24	protein_coding
27042	UTP25	-1.52786	8.10751e-51	protein_coding
7007	TECTA	-1.52762	0.000169077	protein_coding
6811	STX5	-1.52662	1.29373e-54	protein_coding
57569	ARHGAP20	-1.52643	3.66425e-15	protein_coding
89795	NAV3	-1.52608	3.0812e-20	protein_coding
63827	BCAN	-1.52575	1.84037e-06	protein_coding
414189	AGAP6	-1.52492	2.47606e-09	protein_coding
6299	SALL1	-1.52465	3.20237e-05	protein_coding
196483	EEF2KMT	-1.52375	4.46047e-36	protein_coding
157773	C8orf48	-1.5237	3.24618e-16	protein_coding
59350	RXFP1	-1.52321	1.88051e-18	protein_coding
64089	SNX16	-1.52239	8.8433e-42	protein_coding
84330	ZNF414	-1.52156	1.78351e-27	protein_coding
55841	WWC3	-1.52058	4.94032e-35	protein_coding
338692	ANKRD13D	-1.52025	9.59792e-25	protein_coding
3268	AGFG2	-1.52007	7.73841e-107	protein_coding
645954	SVIL2P	-1.51989	4.31592e-15	pseudogene
653489	RGPD3	-1.51965	0.00550599	protein_coding
84930	MASTL	-1.51949	4.08755e-62	protein_coding
7727	ZNF174	-1.51915	1.44301e-38	protein_coding
51701	NLK	-1.51648	1.34415e-37	protein_coding
54796	BNC2	-1.51521	1.73789e-32	protein_coding
64798	DEPTOR	-1.51484	2.90525e-84	protein_coding
6940	ZNF354A	-1.51463	3.42104e-35	protein_coding
25806	VAX2	-1.51426	4.64735e-22	protein_coding
152926	PPM1K	-1.51418	1.14596e-48	protein_coding
157313	CDCA2	-1.51406	6.40912e-44	protein_coding
81559	TRIM11	-1.5138	1.30749e-23	protein_coding
100506697	LINC00327	-1.51347	0.0126688	lincRNA
6575	SLC20A2	-1.5132	2.49918e-86	protein_coding
54468	MIOS	-1.51206	1.97291e-25	protein_coding
8019	BRD3	-1.51206	1.18895e-35	protein_coding
339512	CCDC190	-1.51156	9.66418e-27	protein_coding
27301	APEX2	-1.51124	1.52711e-62	protein_coding
149371	EXOC8	-1.51057	1.50079e-12	protein_coding
219	ALDH1B1	-1.51053	5.69213e-37	protein_coding
57567	ZNF319	-1.50638	4.24872e-34	protein_coding
120227	CYP2R1	-1.50577	2.09255e-05	protein_coding
4791	NFKB2	-1.50523	3.41686e-45	protein_coding
8089	YEATS4	-1.50518	3.24274e-27	protein_coding
51804	SIX4	-1.50515	6.56527e-14	protein_coding
790	CAD	-1.5046	4.19746e-92	protein_coding
79643	CHMP6	-1.50455	1.05585e-63	protein_coding
1105	CHD1	-1.50344	8.82814e-09	protein_coding
27030	MLH3	-1.50343	3.77124e-59	LRG_gene
27030	MLH3	-1.50343	3.77124e-59	protein_coding
839	CASP6	-1.50324	7.82188e-38	protein_coding
9424	KCNK6	-1.50289	1.1999e-30	protein_coding
54093	SETD4	-1.50205	2.20023e-46	protein_coding
57406	ABHD6	-1.50166	2.81091e-46	protein_coding
10559	SLC35A1	-1.50158	2.16494e-36	protein_coding
27349	MCAT	-1.50148	2.79082e-41	protein_coding
9883	POM121	-1.50012	8.91506e-17	protein_coding
7716	VEZF1	-1.49992	4.86369e-36	protein_coding
653308	ASAH2B	-1.4996	5.78344e-27	protein_coding
101927482	HECW2-AS1	-1.49932	1.17973e-19	antisense
10509	SEMA4B	-1.49909	2.14023e-34	protein_coding
102606465	LOC102606465	-1.49897	4.05163e-14	antisense
57223	PPP4R3B	-1.49868	1.32245e-113	protein_coding
220001	VWCE	-1.49863	0.00029857	protein_coding
55588	MED29	-1.49851	1.12488e-68	protein_coding
2101	ESRRA	-1.49793	9.16537e-49	protein_coding
101927476	LOC101927476	-1.4979	1.08139e-12	lincRNA
90338	ZNF160	-1.49554	1.25828e-39	protein_coding
84128	WDR75	-1.49518	7.3791e-58	protein_coding
84141	EVA1A	-1.4951	7.63625e-59	protein_coding
6474	SHOX2	-1.49446	2.44374e-33	protein_coding
197259	MLKL	-1.49396	5.80467e-51	protein_coding
153241	CEP120	-1.49153	4.30905e-54	protein_coding
91893	FDXACB1	-1.49104	1.81539e-29	protein_coding
23067	SETD1B	-1.49071	2.76412e-13	protein_coding
7726	TRIM26	-1.48937	0.139774	protein_coding
2983	GUCY1B1	-1.48927	2.03925e-22	protein_coding
84527	ZNF559	-1.48833	3.73102e-32	protein_coding
261729	STEAP2	-1.48724	1.48105e-62	protein_coding
23548	TTC33	-1.4871	6.91695e-27	protein_coding
867	CBL	-1.48707	8.14773e-25	protein_coding
57559	STAMBPL1	-1.48611	7.24523e-48	protein_coding
79003	MIS12	-1.48594	1.13723e-38	protein_coding
284274	SMIM21	-1.48574	8.4661e-11	protein_coding
10817	FRS3	-1.48354	5.44598e-10	protein_coding
140838	NANP	-1.48351	6.10004e-13	protein_coding
653238	GTF2H2B	-1.48238	3.03174e-06	pseudogene
22992	KDM2A	-1.481	2.87984e-20	protein_coding
1591	CYP24A1	-1.48085	1.3504e-14	protein_coding
80205	CHD9	-1.48067	1.65524e-26	protein_coding
51527	GSKIP	-1.48016	1.26926e-30	protein_coding
2802	GOLGA3	-1.48009	1.44976e-14	protein_coding
79894	ZNF672	-1.47889	1.27642e-39	protein_coding
84749	USP30	-1.47871	1.90228e-33	protein_coding
93594	TBC1D31	-1.47811	9.16717e-66	protein_coding
4849	CNOT3	-1.47742	1.10381e-14	protein_coding
80709	AKNA	-1.47728	5.5617e-10	protein_coding
339175	METTL2A	-1.47722	2.75051e-41	protein_coding
84708	LNX1	-1.47711	4.6367e-25	protein_coding
1183	CLCN4	-1.47677	1.46311e-46	protein_coding
24149	ZNF318	-1.4765	3.76362e-15	protein_coding
23306	NEMP1	-1.47645	3.99555e-27	protein_coding
23404	EXOSC2	-1.47534	1.59418e-66	protein_coding
3104	ZBTB48	-1.47509	8.80834e-20	protein_coding
1912	PHC2	-1.47472	3.49026e-140	protein_coding
56262	LRRC8A	-1.47304	1.14061e-23	LRG_gene
56262	LRRC8A	-1.47304	1.14061e-23	protein_coding
740	MRPL49	-1.47284	3.37365e-39	protein_coding
197187	SNAI3-AS1	-1.47138	4.56206e-07	antisense
101928583	SLC7A14-AS1	-1.47079	0.000878604	sense_intronic
26091	HERC4	-1.4692	9.73922e-54	protein_coding
10645	CAMKK2	-1.46881	2.69641e-32	protein_coding
27300	ZNF544	-1.46838	1.43242e-34	protein_coding
122809	SOCS4	-1.4674	9.17938e-26	protein_coding
26267	FBXO10	-1.46738	5.26247e-31	protein_coding
9739	SETD1A	-1.46656	3.36333e-15	protein_coding
152877	FAM53A	-1.46638	3.20185e-17	protein_coding
55716	LMBR1L	-1.4661	1.14522e-31	protein_coding
150275	CCDC117	-1.46464	2.58173e-22	protein_coding
147495	APCDD1	-1.46425	1.48399e-27	protein_coding
9823	ARMCX2	-1.46368	6.6947e-13	protein_coding
137695	TMEM68	-1.46358	1.8247e-33	protein_coding
146057	TTBK2	-1.46268	4.13608e-78	protein_coding
5893	RAD52	-1.46243	3.98352e-16	protein_coding
79871	RPAP2	-1.46209	3.81898e-71	protein_coding
79871	RPAP2	-1.46209	3.81898e-71	pseudogene
51283	BFAR	-1.46056	0.000138397	protein_coding
6790	AURKA	-1.46015	4.62211e-19	protein_coding
51490	SPOUT1	-1.46008	1.2192e-61	protein_coding
9833	MELK	-1.45994	1.14899e-50	protein_coding
101927597	NCK1-DT	-1.45957	2.6722e-09	antisense
7732	RNF112	-1.45934	1.54063e-06	protein_coding
57520	HECW2	-1.45827	2.28747e-83	protein_coding
5794	PTPRH	-1.45796	7.28869e-13	protein_coding
1261	CNGA3	-1.45788	2.86209e-14	protein_coding
254778	VXN	-1.45783	8.6237e-10	protein_coding
100133991	MAP3K14-AS1	-1.45687	0.000274101	antisense
57082	KNL1	-1.45563	4.13658e-13	protein_coding
596	BCL2	-1.45379	1.56857e-09	protein_coding
22909	FAN1	-1.45321	8.92616e-05	protein_coding
55144	LRRC8D	-1.45235	5.04799e-79	protein_coding
10733	PLK4	-1.45151	2.02863e-69	protein_coding
2099	ESR1	-1.45064	6.80352e-05	protein_coding
63925	ZNF335	-1.44999	1.59468e-13	protein_coding
7179	TPTE	-1.44953	2.80899e-09	protein_coding
343171	OR2W3	-1.44942	0.00387923	protein_coding
53637	S1PR5	-1.44922	7.37028e-13	protein_coding
286006	LSMEM1	-1.44915	0.00182886	protein_coding
5711	PSMD5	-1.44903	4.90499e-56	protein_coding
221496	LEMD2	-1.44812	1.12881e-37	protein_coding
100131755	ARMCX4	-1.44769	7.42554e-19	protein_coding
54995	OXSM	-1.4476	3.40996e-28	protein_coding
90333	ZNF468	-1.44744	9.54423e-21	protein_coding
134285	TMEM171	-1.44716	1.64498e-34	protein_coding
4155	MBP	-1.4471	0.01944	protein_coding
285116	AHCTF1P1	-1.44672	6.38115e-11	pseudogene
23774	BRD1	-1.4467	1.79806e-12	protein_coding
51601	LIPT1	-1.44543	5.72988e-20	protein_coding
222236	NAPEPLD	-1.44492	0.00537818	protein_coding
993	CDC25A	-1.44458	2.17236e-14	protein_coding
55178	MRM3	-1.44398	1.00733e-41	protein_coding
81928	CABLES2	-1.44282	6.47576e-43	protein_coding
23613	ZMYND8	-1.44256	1.60607e-20	protein_coding
158234	TRMT10B	-1.44248	2.85101e-25	protein_coding
9149	DYRK1B	-1.44237	2.00265e-05	protein_coding
23536	ADAT1	-1.4423	4.35249e-56	protein_coding
80263	TRIM45	-1.44212	1.18172e-20	protein_coding
9860	LRIG2	-1.44207	1.52087e-28	protein_coding
3269	HRH1	-1.44178	7.69857e-42	protein_coding
541565	C8orf58	-1.44126	3.39948e-40	protein_coding
2078	ERG	-1.44125	4.32232e-40	protein_coding
6792	CDKL5	-1.44122	2.09308e-15	protein_coding
126792	B3GALT6	-1.4409	7.87083e-84	protein_coding
54903	MKS1	-1.44068	6.70934e-31	protein_coding
9245	GCNT3	-1.44067	0.00122002	protein_coding
57585	CRAMP1	-1.44064	9.79941e-13	protein_coding
10184	LHFPL2	-1.44036	4.8643e-108	protein_coding
202333	CMYA5	-1.44029	0.00862172	protein_coding
51379	CRLF3	-1.43972	7.93146e-42	protein_coding
4215	MAP3K3	-1.43906	6.98501e-93	protein_coding
9938	ARHGAP25	-1.43903	0.013402	protein_coding
3209	HOXA13	-1.43901	1.02394e-09	protein_coding
580	BARD1	-1.43891	3.06878e-21	protein_coding
58491	ZNF71	-1.43843	4.91028e-14	protein_coding
79699	ZYG11B	-1.43843	1.78163e-37	protein_coding
1845	DUSP3	-1.43834	5.06408e-54	protein_coding
85416	ZIC5	-1.43756	3.95821e-14	protein_coding
56624	ASAH2	-1.43722	2.52345e-21	protein_coding
23133	PHF8	-1.43639	6.94912e-58	protein_coding
55756	INTS9	-1.43556	9.8702e-64	protein_coding
23468	CBX5	-1.43506	9.60477e-96	protein_coding
6915	TBXA2R	-1.43463	1.21161e-50	protein_coding
8863	PER3	-1.4342	1.48569e-42	protein_coding
84838	ZNF496	-1.43397	2.90728e-101	protein_coding
9929	JOSD1	-1.43309	7.37891e-130	protein_coding
51537	MTFP1	-1.43275	3.16463e-27	protein_coding
8831	SYNGAP1	-1.43255	0.0224596	protein_coding
168374	ZNF92	-1.43254	3.15511e-09	protein_coding
100507034	PITRM1-AS1	-1.43228	4.5143e-06	processed_transcript
8731	RNMT	-1.43192	2.61776e-37	protein_coding
253724	TTC41P	-1.43165	0.0150727	pseudogene
3292	HSD17B1	-1.43153	1.42752e-26	protein_coding
118426	BORCS5	-1.43149	8.19067e-35	protein_coding
125170	MIEF2	-1.43026	2.44458e-17	protein_coding
112869	SGF29	-1.43019	1.48062e-43	protein_coding
2690	GHR	-1.42981	1.16274e-25	protein_coding
5598	MAPK7	-1.42969	1.2372e-23	protein_coding
55226	NAT10	-1.42955	7.66426e-89	protein_coding
54471	MIEF1	-1.42946	9.00985e-32	protein_coding
91050	CCDC149	-1.42934	4.71461e-55	protein_coding
54756	IL17RD	-1.42789	5.23433e-40	protein_coding
23014	FBXO21	-1.42776	4.76869e-64	protein_coding
130535	KCTD18	-1.42732	4.08516e-38	protein_coding
996	CDC27	-1.42703	1.47832e-80	protein_coding
51317	PHF21A	-1.42696	1.21357e-17	protein_coding
642517	AGAP9	-1.42696	1.23553e-05	protein_coding
9508	ADAMTS3	-1.42602	0.0017837	protein_coding
266971	PIPSL	-1.42537	1.69195e-07	pseudogene
10898	CPSF4	-1.42536	6.77493e-38	protein_coding
60485	SAV1	-1.4249	1.69932e-35	protein_coding
10642	IGF2BP1	-1.42472	9.90974e-06	protein_coding
55171	TBCCD1	-1.42432	3.69274e-28	protein_coding
9203	ZMYM3	-1.42362	6.33538e-50	protein_coding
25966	C2CD2	-1.42357	3.40308e-56	protein_coding
2863	GPR39	-1.42356	1.08234e-31	protein_coding
7746	ZSCAN9	-1.42347	2.34719e-18	protein_coding
56984	PSMG2	-1.42344	5.63324e-38	protein_coding
284217	LAMA1	-1.42342	9.15057e-31	protein_coding
57647	DHX37	-1.42325	4.17576e-104	protein_coding
6494	SIPA1	-1.4232	4.44423e-29	protein_coding
84626	KRBA1	-1.4227	3.14533e-23	protein_coding
26027	ACOT11	-1.42231	1.25135e-12	protein_coding
3038	HAS3	-1.4212	1.72847e-20	protein_coding
3643	INSR	-1.42115	4.5143e-06	protein_coding
83734	ATG10	-1.42026	7.28873e-38	protein_coding
324	APC	-1.42024	1.31253e-11	LRG_gene
324	APC	-1.42024	1.31253e-11	protein_coding
158228	FAM201A	-1.42007	0.00627518	antisense
51231	VRK3	-1.41982	4.79431e-80	protein_coding
57823	SLAMF7	-1.41968	0.00754743	protein_coding
10282	BET1	-1.41959	1.63705e-29	protein_coding
220594	USP32P2	-1.41932	2.30956e-05	pseudogene
7697	ZNF138	-1.41916	4.90561e-25	protein_coding
7697	ZNF138	-1.41916	4.90561e-25	pseudogene
9604	RNF14	-1.41905	1.09337e-39	protein_coding
54492	NEURL1B	-1.41833	1.11402e-20	protein_coding
55683	KANSL3	-1.41749	5.33063e-90	protein_coding
[truncated: 12,249 more rows]

## Sheet: THZ531_1uM+DMSO
EntrezID	SYMBOL	log2FoldChange	padj	GENEBIOTYPE
128102	HSD3BP4	-5.2124	3.67021e-08	pseudogene
644242	LINC00622	-4.10901	3.64449e-13	sense_overlapping
166379	BBS12	-4.03824	8.73952e-77	protein_coding
51315	KRCC1	-3.9813	3.43365e-212	protein_coding
400629	TEX19	-3.97069	4.12713e-28	protein_coding
147746	HIPK4	-3.94977	1.03126e-07	protein_coding
196872	LINC00638	-3.92974	1.34962e-68	lincRNA
7638	ZNF221	-3.90474	3.53889e-05	protein_coding
57325	KAT14	-3.8569	6.2482e-285	protein_coding
83595	SOX7	-3.78111	2.06858e-11	protein_coding
57594	HOMEZ	-3.63347	1.96348e-159	protein_coding
55803	ADAP2	-3.49722	3.14711e-06	protein_coding
2072	ERCC4	-3.49001	1.19892e-185	LRG_gene
2072	ERCC4	-3.49001	1.19892e-185	protein_coding
162998	OR7D2	-3.45289	1.14213e-11	protein_coding
5884	RAD17	-3.4377	0.00114641	protein_coding
285267	ZNF619	-3.43544	8.90365e-90	protein_coding
253143	PRR14L	-3.41404	1.79306e-52	protein_coding
51301	GCNT4	-3.38095	2.28103e-27	protein_coding
7567	ZNF19	-3.37877	1.5527e-21	protein_coding
7579	ZSCAN20	-3.37653	9.47402e-97	protein_coding
23285	KIAA1107	-3.376	5.23917e-49	protein_coding
84464	SLX4	-3.36785	8.39067e-55	LRG_gene
84464	SLX4	-3.36785	8.39067e-55	protein_coding
100507131	NA	-3.36654	7.23881e-05	pseudogene
140831	ZSWIM3	-3.36324	6.23083e-40	protein_coding
400566	C17orf97	-3.3519	6.53402e-73	protein_coding
9120	SLC16A6	-3.34835	4.07333e-38	protein_coding
93517	SDR42E1	-3.34139	4.51782e-60	protein_coding
84775	ZNF607	-3.33198	4.92564e-65	protein_coding
3037	HAS2	-3.31175	3.96539e-71	protein_coding
7728	ZNF175	-3.30285	5.33311e-70	protein_coding
128061	C1orf131	-3.30085	3.65029e-176	protein_coding
158880	USP51	-3.2549	9.83693e-12	protein_coding
123228	SENP8	-3.24653	9.17386e-40	protein_coding
25973	PARS2	-3.24028	1.20377e-128	protein_coding
196513	DCP1B	-3.23901	5.56106e-101	protein_coding
54980	C2orf42	-3.23857	3.46432e-156	protein_coding
79896	THNSL1	-3.23383	1.24398e-84	protein_coding
80317	ZKSCAN3	-3.23347	1.0293e-97	protein_coding
5051	PAFAH2	-3.2291	5.24508e-147	protein_coding
163050	ZNF564	-3.22286	1.80016e-108	protein_coding
51195	RAPGEFL1	-3.20662	2.42418e-10	protein_coding
23329	TBC1D30	-3.20212	5.01066e-13	protein_coding
126069	ZNF491	-3.19755	3.12379e-07	protein_coding
11063	SOX30	-3.17409	1.58734e-19	protein_coding
64108	RTP4	-3.17003	1.74379e-06	protein_coding
378884	NHLRC1	-3.16179	3.41792e-34	protein_coding
55693	KDM4D	-3.16156	4.44132e-38	protein_coding
23211	ZC3H4	-3.1527	2.53587e-50	protein_coding
100506895	LUARIS	-3.13477	1.14469e-08	antisense
100310846	ANKRD61	-3.12462	1.36987e-08	protein_coding
153478	PLEKHG4B	-3.12085	3.67852e-22	protein_coding
10454	TAB1	-3.11297	1.57858e-159	protein_coding
26149	ZNF658	-3.10656	5.47915e-60	protein_coding
253639	ZNF620	-3.1063	1.16585e-07	protein_coding
7545	ZIC1	-3.1012	1.60158e-43	protein_coding
624	BDKRB2	-3.10042	4.58631e-59	protein_coding
55778	ZNF839	-3.09665	4.11382e-131	protein_coding
220388	CCDC89	-3.08541	1.82829e-08	protein_coding
7100	TLR5	-3.08531	2.24356e-30	protein_coding
126070	ZNF440	-3.08226	3.41316e-68	protein_coding
27304	MOCS3	-3.06326	3.00311e-87	protein_coding
55094	GPATCH1	-3.05331	2.18565e-105	protein_coding
440804	RIMBP3B	-3.04988	8.92841e-08	protein_coding
80032	ZNF556	-3.0478	3.10211e-13	protein_coding
1945	EFNA4	-3.0271	9.05999e-53	protein_coding
144233	BCDIN3D	-3.00183	9.24445e-55	protein_coding
84126	ATRIP	-2.9979	1.1335e-209	protein_coding
645644	FLJ42627	-2.98797	2.40834e-11	antisense
392255	GDF6	-2.98351	2.03562e-34	protein_coding
92691	TMEM169	-2.96936	8.43478e-17	protein_coding
199692	ZNF627	-2.96719	3.10372e-68	protein_coding
26157	GIMAP2	-2.96513	2.01309e-09	protein_coding
144577	C12orf66	-2.96024	2.1543e-88	protein_coding
283219	KCTD21	-2.95818	6.98804e-59	protein_coding
57053	CHRNA10	-2.95725	5.67616e-12	protein_coding
401898	ZNF833P	-2.9511	1.86915e-06	lincRNA
284306	ZNF547	-2.93988	2.28886e-20	protein_coding
64766	S100PBP	-2.93953	8.82514e-145	protein_coding
57167	SALL4	-2.93919	1.73897e-41	protein_coding
112840	WDR89	-2.93075	3.92247e-62	protein_coding
54082	TSPEAR-AS1	-2.92972	3.99547e-19	antisense
55719	SLF2	-2.9198	9.56222e-160	protein_coding
284443	ZNF493	-2.91487	1.73624e-05	protein_coding
80304	WDCP	-2.90818	5.92929e-66	protein_coding
401509	ZNF658B	-2.89702	3.00745e-17	pseudogene
9034	CCRL2	-2.88935	2.49298e-34	protein_coding
204010	RPSAP52	-2.87861	3.54195e-25	pseudogene
54676	GTPBP2	-2.87853	1.88569e-74	protein_coding
7743	ZNF189	-2.87021	4.45399e-188	protein_coding
342909	ZNF284	-2.86652	1.39783e-21	protein_coding
783	CACNB2	-2.86625	5.1578e-06	protein_coding
90649	ZNF486	-2.86441	2.3355e-17	protein_coding
55760	DHX32	-2.86334	7.5127e-78	protein_coding
7767	ZNF224	-2.85477	1.16864e-27	protein_coding
92285	ZNF585B	-2.85361	9.31842e-21	protein_coding
146198	ZFP90	-2.85359	7.58901e-118	protein_coding
10042	HMGXB4	-2.8497	2.35403e-76	protein_coding
6821	SUOX	-2.84374	9.21129e-82	protein_coding
5089	PBX2	-2.82415	2.28365e-16	protein_coding
100131897	INSYN2B	-2.81787	2.0437e-187	protein_coding
54149	C21orf91	-2.81758	8.83409e-98	protein_coding
26150	RIBC2	-2.81675	2.50815e-37	protein_coding
92344	GORAB	-2.81608	1.77585e-101	protein_coding
7752	ZNF200	-2.81597	1.26786e-51	protein_coding
64859	NABP1	-2.8155	1.2882e-148	protein_coding
140775	SMCR8	-2.812	7.24289e-63	protein_coding
84167	C19orf44	-2.79849	1.68497e-45	protein_coding
125206	SLC5A10	-2.79639	2.85117e-73	protein_coding
388695	LYSMD1	-2.79475	1.58078e-68	protein_coding
2960	GTF2E1	-2.79442	1.40161e-61	protein_coding
4858	NOVA2	-2.79288	7.30189e-06	protein_coding
7726	TRIM26	-2.79114	0.0112383	protein_coding
899	CCNF	-2.79111	1.04804e-59	protein_coding
79733	E2F8	-2.78533	1.11025e-90	protein_coding
2122	MECOM	-2.77986	2.02012e-80	protein_coding
168400	DDX53	-2.77715	4.13294e-28	protein_coding
57474	ZNF490	-2.77115	2.25926e-103	protein_coding
80824	DUSP16	-2.76891	1.23181e-178	protein_coding
63920	ZBED8	-2.76822	2.19161e-55	protein_coding
101927249	PDZRN3-AS1	-2.76109	8.34159e-24	antisense
1385	CREB1	-2.7505	1.82871e-104	protein_coding
5076	PAX2	-2.74987	7.98353e-44	protein_coding
85460	ZNF518B	-2.74676	1.36906e-22	protein_coding
4222	MEOX1	-2.74644	2.75175e-06	protein_coding
7161	TP73	-2.74561	1.01767e-33	protein_coding
100288842	B3GNT10	-2.74533	3.61452e-22	pseudogene
90417	KNSTRN	-2.7442	6.44774e-211	protein_coding
54896	SLC66A1	-2.74219	4.95188e-177	protein_coding
401431	ATP6V0E2-AS1	-2.73201	2.66366e-08	antisense
65249	ZSWIM4	-2.73068	7.75301e-55	protein_coding
79230	ZNF557	-2.7291	4.92068e-33	protein_coding
93134	ZNF561	-2.72768	7.53274e-101	protein_coding
51058	ZNF691	-2.72389	8.5983e-81	protein_coding
113115	MTFR2	-2.72025	1.28146e-76	protein_coding
10758	TRAF3IP2	-2.72016	3.80091e-225	protein_coding
4863	NPAT	-2.71828	8.73676e-42	protein_coding
3764	KCNJ8	-2.71467	1.46669e-12	protein_coding
23060	ZNF609	-2.71463	5.21923e-22	protein_coding
116412	ZNF837	-2.71438	2.58591e-14	protein_coding
90592	ZNF700	-2.70697	3.39531e-92	protein_coding
2903	GRIN2A	-2.70367	5.52026e-25	protein_coding
54838	WBP1L	-2.70304	1.38507e-98	protein_coding
5277	PIGA	-2.69767	2.44121e-67	LRG_gene
5277	PIGA	-2.69767	2.44121e-67	protein_coding
400657	LINC00909	-2.69537	7.9771e-27	lincRNA
2966	GTF2H2	-2.69283	5.09112e-14	protein_coding
124359	CDYL2	-2.68967	9.91812e-05	protein_coding
58497	PRUNE1	-2.68859	1.6334e-124	protein_coding
10513	APPBP2	-2.68127	3.60563e-138	protein_coding
3356	HTR2A	-2.68067	7.84219e-23	protein_coding
57547	ZNF624	-2.68021	7.46954e-32	protein_coding
80778	ZNF34	-2.67553	1.81598e-71	protein_coding
55147	RBM23	-2.67548	1.05391e-244	protein_coding
2313	FLI1	-2.66891	9.28387e-133	protein_coding
57091	CASS4	-2.66886	1.22685e-21	protein_coding
26974	ZNF285	-2.66336	1.28086e-25	protein_coding
55924	INKA2	-2.65473	7.38894e-91	protein_coding
285971	ZNF775	-2.64833	4.75326e-56	protein_coding
149076	ZNF362	-2.64493	1.10391e-119	protein_coding
439965	SHLD2P3	-2.64001	1.35309e-14	pseudogene
55028	C17orf80	-2.63937	6.35365e-140	protein_coding
85376	RIMBP3	-2.6389	1.13835e-10	protein_coding
167691	LCA5	-2.63382	1.3323e-68	protein_coding
80034	CSRNP3	-2.63133	6.84422e-51	protein_coding
729092	AGAP5	-2.62443	8.19203e-05	protein_coding
9754	STARD8	-2.62011	3.40654e-44	protein_coding
55090	MED9	-2.61682	1.35778e-48	protein_coding
6837	MED22	-2.6139	8.39027e-244	protein_coding
7761	ZNF214	-2.61309	1.91502e-27	protein_coding
54778	RNF111	-2.61289	7.7675e-92	protein_coding
79866	BORA	-2.61238	1.48733e-80	protein_coding
23283	CSTF2T	-2.60841	2.99276e-61	protein_coding
93649	MYOCD	-2.60837	3.48029e-72	protein_coding
7008	TEF	-2.60788	3.91117e-110	protein_coding
58486	ZBED5	-2.60683	1.43582e-56	protein_coding
147949	ZNF583	-2.60599	4.04187e-11	protein_coding
147837	ZNF563	-2.60505	7.62818e-18	protein_coding
91523	PCED1B	-2.60386	8.62798e-29	protein_coding
148254	ZNF555	-2.60133	9.51247e-30	protein_coding
5737	PTGFR	-2.59974	7.98827e-110	protein_coding
283337	ZNF740	-2.59631	1.26297e-94	protein_coding
79899	PRR5L	-2.59272	3.87875e-95	protein_coding
169270	ZNF596	-2.59193	1.06548e-44	protein_coding
136051	ZNF786	-2.59157	5.66075e-35	protein_coding
2057	EPOR	-2.59049	7.79075e-111	protein_coding
414241	SHLD2P1	-2.58851	2.35886e-17	pseudogene
23220	DTX4	-2.58442	3.35011e-13	protein_coding
90627	STARD13	-2.58377	1.14964e-115	protein_coding
79891	ZNF671	-2.58237	1.97987e-10	protein_coding
100287896	LOC100287896	-2.58198	5.13569e-43	lincRNA
8772	FADD	-2.5819	4.44424e-167	protein_coding
8772	FADD	-2.5819	4.44424e-167	LRG_gene
7772	ZNF229	-2.57504	4.20692e-41	protein_coding
65988	ZNF747	-2.56885	4.6629e-84	protein_coding
7596	ZNF45	-2.56484	1.88804e-136	protein_coding
2074	ERCC6	-2.55932	2.81174e-83	protein_coding
2074	ERCC6	-2.55932	2.81174e-83	LRG_gene
7372	UMPS	-2.55883	2.24716e-113	protein_coding
60436	TGIF2	-2.55385	5.51011e-50	protein_coding
55295	KLHL26	-2.55253	1.60174e-52	protein_coding
10278	EFS	-2.54815	5.67636e-57	protein_coding
92104	TTC30A	-2.54574	3.20199e-64	protein_coding
23219	FBXO28	-2.54438	5.31047e-174	protein_coding
7564	ZNF16	-2.54431	2.0735e-99	protein_coding
146923	RUNDC1	-2.54425	7.96186e-75	protein_coding
646024	RAET1K	-2.54358	0.000222553	pseudogene
92595	ZNF764	-2.54337	1.27445e-72	protein_coding
55159	RFWD3	-2.54287	3.62869e-167	protein_coding
152519	NIPAL1	-2.54249	1.27879e-26	protein_coding
22845	DOLK	-2.53954	1.49026e-80	protein_coding
56242	ZNF253	-2.53854	8.3016e-16	protein_coding
113691	TUBA3FP	-2.53607	7.69548e-09	pseudogene
641	BLM	-2.53509	9.42682e-61	protein_coding
641	BLM	-2.53509	9.42682e-61	LRG_gene
340156	MYLK4	-2.5348	1.46678e-08	protein_coding
54465	ETAA1	-2.53312	1.23693e-31	protein_coding
7549	ZNF2	-2.52931	3.2556e-55	protein_coding
3660	IRF2	-2.5272	3.60142e-55	protein_coding
643641	ZNF862	-2.5272	2.17965e-87	protein_coding
9473	THEMIS2	-2.52637	2.91732e-49	protein_coding
2494	NR5A2	-2.52405	2.09496e-42	protein_coding
90075	ZNF30	-2.51138	1.44932e-73	protein_coding
645332	FAM86C2P	-2.50982	5.42535e-70	pseudogene
84861	KLHL22	-2.50872	6.04124e-69	protein_coding
2188	FANCF	-2.50473	1.4056e-63	protein_coding
2188	FANCF	-2.50473	1.4056e-63	LRG_gene
400720	ZNF772	-2.50345	7.80926e-28	protein_coding
126068	ZNF441	-2.50168	7.54929e-35	protein_coding
84847	LINC00525	-2.50052	5.09124e-06	antisense
389114	ZNF662	-2.49963	3.50982e-19	protein_coding
28990	ASTE1	-2.49926	7.32984e-66	protein_coding
84159	ARID5B	-2.49895	4.23922e-34	protein_coding
84924	ZNF566	-2.49818	3.13562e-58	protein_coding
22882	ZHX2	-2.49763	2.62013e-35	protein_coding
55070	DET1	-2.49298	2.7159e-36	protein_coding
9957	HS3ST1	-2.49292	4.96143e-05	protein_coding
257236	CCDC96	-2.48927	2.21772e-14	protein_coding
346157	ZNF391	-2.48907	3.46694e-63	protein_coding
113878	DTX2	-2.48407	3.5255e-40	protein_coding
79754	ASB13	-2.47973	6.48459e-91	protein_coding
57120	GOPC	-2.47828	9.50388e-177	protein_coding
2668	GDNF	-2.47701	2.56183e-40	protein_coding
2736	GLI2	-2.47537	3.14562e-40	protein_coding
375444	C5orf34	-2.47033	8.52299e-93	protein_coding
90321	ZNF766	-2.46998	2.58011e-117	protein_coding
56916	SMARCAD1	-2.46043	3.09509e-124	protein_coding
10215	OLIG2	-2.45849	5.30322e-05	protein_coding
219844	HYLS1	-2.45759	2.30132e-75	protein_coding
144455	E2F7	-2.45571	2.26319e-128	protein_coding
11279	KLF8	-2.45519	2.99808e-06	protein_coding
155054	ZNF425	-2.45385	4.99273e-46	protein_coding
26520	TIMM9	-2.45288	3.77691e-87	protein_coding
9443	MED7	-2.44773	5.02355e-66	protein_coding
91574	C12orf65	-2.44537	2.28029e-98	protein_coding
79675	FASTKD1	-2.44499	2.16348e-137	protein_coding
94137	RP1L1	-2.44441	3.10038e-17	protein_coding
403313	PLPP6	-2.44402	5.18858e-55	protein_coding
284349	ZNF283	-2.44273	4.45702e-19	protein_coding
253635	GPATCH11	-2.4418	6.21048e-107	protein_coding
80028	FBXL18	-2.44143	8.56819e-40	protein_coding
57532	NUFIP2	-2.43429	4.89983e-36	protein_coding
9849	ZNF518A	-2.43123	3.463e-67	protein_coding
9849	ZNF518A	-2.43123	3.463e-67	processed_transcript
79831	KDM8	-2.43058	1.51073e-22	protein_coding
80007	C10orf88	-2.42913	1.10941e-98	protein_coding
148137	PROSER3	-2.42367	5.97726e-29	protein_coding
63899	NSUN3	-2.42306	3.30623e-63	protein_coding
81627	TRMT1L	-2.42258	5.27401e-117	protein_coding
100128385	FAM225B	-2.41418	2.25741e-06	lincRNA
24138	IFIT5	-2.41411	1.47516e-44	protein_coding
80851	SH3BP5L	-2.41139	1.15749e-290	protein_coding
4234	METTL1	-2.41036	6.35444e-153	protein_coding
54785	BORCS6	-2.40623	2.37668e-77	protein_coding
7988	ZNF212	-2.40451	3.66208e-59	protein_coding
4803	NGF	-2.40154	5.00939e-40	protein_coding
4803	NGF	-2.40154	5.00939e-40	LRG_gene
84722	PSRC1	-2.39816	1.06814e-209	protein_coding
23398	PPWD1	-2.39339	1.12988e-119	protein_coding
27343	POLL	-2.39245	1.74537e-91	protein_coding
22888	UBOX5	-2.3916	3.2936e-31	protein_coding
84305	PYM1	-2.3872	5.13774e-106	protein_coding
7701	ZNF142	-2.38537	9.14596e-37	protein_coding
81839	VANGL1	-2.38493	6.79418e-100	protein_coding
57541	ZNF398	-2.38302	8.39299e-43	protein_coding
79869	CPSF7	-2.3818	6.23963e-105	protein_coding
56006	SMG9	-2.37698	2.59468e-70	protein_coding
7592	ZNF41	-2.37649	5.14795e-77	protein_coding
7775	ZNF232	-2.3749	1.55708e-64	protein_coding
79830	ZMYM1	-2.37274	4.42001e-239	protein_coding
54784	ALKBH4	-2.3723	9.59015e-36	protein_coding
1477	CSTF1	-2.37153	5.02215e-70	protein_coding
50485	SMARCAL1	-2.36942	2.4786e-152	protein_coding
50485	SMARCAL1	-2.36942	2.4786e-152	LRG_gene
339559	ZFP69	-2.36481	2.76346e-62	protein_coding
55247	NEIL3	-2.35944	5.10779e-83	protein_coding
342357	ZKSCAN2	-2.35608	1.16779e-53	protein_coding
55783	CMTR2	-2.35512	3.67063e-44	protein_coding
115196	ZNF554	-2.35462	1.40083e-21	protein_coding
55084	SOBP	-2.35369	1.44715e-07	protein_coding
54995	OXSM	-2.34932	1.15737e-60	protein_coding
8000	PSCA	-2.3493	1.12718e-144	protein_coding
7516	XRCC2	-2.34868	1.11631e-39	protein_coding
11102	RPP14	-2.34347	6.046e-63	protein_coding
166815	TIGD2	-2.34176	1.55586e-76	protein_coding
54584	GNB1L	-2.33724	1.29499e-58	protein_coding
116068	LYSMD3	-2.33507	1.31809e-88	protein_coding
199870	FAM76A	-2.33005	9.62651e-116	protein_coding
23177	CEP68	-2.32925	1.22426e-181	protein_coding
25988	HINFP	-2.3272	2.35076e-51	protein_coding
285600	KIAA0825	-2.3267	2.33892e-13	protein_coding
57002	YAE1	-2.32554	1.35157e-80	protein_coding
7705	ZNF146	-2.32414	4.46916e-78	protein_coding
23341	DNAJC16	-2.31917	1.98961e-161	protein_coding
4524	MTHFR	-2.31873	8.88044e-56	protein_coding
257407	C2orf72	-2.31832	4.30235e-05	protein_coding
54436	SH3TC1	-2.31589	1.33386e-26	protein_coding
162394	SLFN5	-2.3147	2.24925e-39	protein_coding
101060542	LINC01910	-2.31459	4.29411e-06	lincRNA
23351	KHNYN	-2.31128	8.38999e-234	protein_coding
125893	ZNF816	-2.30871	4.51381e-33	protein_coding
126308	MOB3A	-2.30843	8.79975e-96	protein_coding
9150	CTDP1	-2.30803	1.93108e-51	protein_coding
9150	CTDP1	-2.30803	1.93108e-51	LRG_gene
644096	SDHAF1	-2.30745	6.88262e-59	protein_coding
55172	DNAAF2	-2.30607	2.43081e-64	protein_coding
729540	RGPD6	-2.30376	0.00155959	protein_coding
5509	PPP1R3D	-2.30375	1.69682e-55	protein_coding
4211	MEIS1	-2.30182	1.58527e-39	protein_coding
55578	SUPT20H	-2.29996	4.44263e-191	protein_coding
84517	ACTRT3	-2.29938	6.12026e-21	protein_coding
7576	ZNF28	-2.29624	9.3264e-48	protein_coding
10475	TRIM38	-2.29348	5.08529e-149	protein_coding
54502	RBM47	-2.28991	5.87572e-41	protein_coding
1875	E2F5	-2.2837	5.16021e-28	protein_coding
78995	HROB	-2.28207	1.02584e-39	protein_coding
79760	GEMIN7	-2.27841	2.24109e-66	protein_coding
56957	OTUD7B	-2.27672	5.45278e-56	protein_coding
64858	DCLRE1B	-2.27596	1.80475e-43	protein_coding
64897	C12orf43	-2.27501	4.73809e-98	protein_coding
55791	LRIF1	-2.27196	5.27797e-121	protein_coding
83479	DDX59	-2.2718	6.78394e-87	protein_coding
23383	MAU2	-2.27049	2.99626e-118	protein_coding
55629	PNRC2	-2.27002	2.10519e-75	protein_coding
58487	CREBZF	-2.2675	1.44905e-80	protein_coding
3937	LCP2	-2.26548	9.5996e-06	protein_coding
22880	MORC2	-2.26216	2.64136e-128	protein_coding
57645	POGK	-2.26117	2.03412e-139	protein_coding
91893	FDXACB1	-2.25927	8.08483e-60	protein_coding
84984	CEP19	-2.25901	2.22924e-63	protein_coding
115950	ZNF653	-2.25838	7.58399e-19	protein_coding
100506668	NRAV	-2.25803	3.67879e-77	antisense
114034	TOE1	-2.25716	1.40166e-129	protein_coding
157773	C8orf48	-2.25601	4.49232e-30	protein_coding
146050	ZSCAN29	-2.2552	1.18845e-45	protein_coding
146909	KIF18B	-2.2549	5.77654e-13	protein_coding
1376	CPT2	-2.25044	5.20734e-157	protein_coding
170692	ADAMTS18	-2.25021	9.64012e-05	protein_coding
5326	PLAGL2	-2.24439	3.13342e-33	protein_coding
93323	HAUS8	-2.2442	1.41642e-38	protein_coding
81847	RNF146	-2.24361	4.15426e-73	protein_coding
80789	INTS5	-2.24189	5.52318e-96	protein_coding
347344	ZNF81	-2.2408	3.0246e-58	protein_coding
10240	MRPS31	-2.23822	3.25597e-81	protein_coding
7782	SLC30A4	-2.23777	2.92622e-66	protein_coding
84948	TIGD5	-2.23724	1.08784e-13	protein_coding
54799	MBTD1	-2.23694	1.06462e-62	protein_coding
84318	CCDC77	-2.23658	2.18565e-105	protein_coding
79817	MOB3B	-2.23612	1.27723e-05	protein_coding
9837	GINS1	-2.23476	8.94244e-81	protein_coding
4799	NFX1	-2.23388	4.533e-242	protein_coding
9	NAT1	-2.23312	1.92956e-64	protein_coding
127428	TCEANC2	-2.23247	5.04277e-94	protein_coding
64779	MTHFSD	-2.23073	2.93548e-55	protein_coding
675	BRCA2	-2.23032	4.23024e-36	LRG_gene
675	BRCA2	-2.23032	4.23024e-36	protein_coding
440712	RHEX	-2.22677	0.00174101	protein_coding
25888	ZNF473	-2.22585	1.53267e-42	protein_coding
100125556	FAM86JP	-2.22409	1.39981e-30	pseudogene
7014	TERF2	-2.22187	3.96691e-176	protein_coding
64375	IKZF4	-2.22111	3.16947e-25	protein_coding
7421	VDR	-2.21923	2.33794e-60	protein_coding
149420	PDIK1L	-2.21891	5.01068e-46	protein_coding
57147	SCYL3	-2.21784	2.81186e-35	protein_coding
64641	EBF2	-2.2167	4.92452e-29	protein_coding
57178	ZMIZ1	-2.21619	1.16345e-41	protein_coding
10181	RBM5	-2.21431	1.17755e-45	protein_coding
55160	ARHGEF10L	-2.21426	1.54849e-30	protein_coding
27128	CYTH4	-2.21349	2.04992e-58	protein_coding
644815	FAM83G	-2.21339	9.36244e-82	protein_coding
100507257	MEG9	-2.2132	8.97065e-08	lincRNA
51250	MTRES1	-2.21181	5.79262e-57	protein_coding
284406	ZFP82	-2.21084	1.57263e-30	protein_coding
80010	RMI1	-2.21069	3.94077e-77	protein_coding
339318	ZNF181	-2.20801	5.90117e-36	protein_coding
348793	WDR53	-2.20538	8.48386e-59	protein_coding
7132	TNFRSF1A	-2.20459	4.55301e-80	protein_coding
7132	TNFRSF1A	-2.20459	4.55301e-80	LRG_gene
55520	ELAC1	-2.20414	1.39014e-25	protein_coding
92342	METTL18	-2.20409	2.88348e-37	protein_coding
390637	GDPGP1	-2.20118	1.02568e-09	protein_coding
220992	ZNF485	-2.20109	1.36862e-34	protein_coding
169966	TENT5D	-2.19882	1.50767e-07	protein_coding
284459	ZNF875	-2.19869	1.24726e-36	protein_coding
57570	TRMT5	-2.19747	1.58779e-64	protein_coding
151636	DTX3L	-2.19428	1.37225e-60	protein_coding
139735	ZFP92	-2.19295	2.11079e-14	protein_coding
148213	ZNF681	-2.19264	1.76072e-31	protein_coding
23551	RASD2	-2.1924	2.60649e-31	protein_coding
79803	HPS6	-2.19103	1.02146e-128	protein_coding
23403	FBXO46	-2.18975	2.03762e-20	protein_coding
841	CASP8	-2.18955	3.98186e-117	LRG_gene
841	CASP8	-2.18955	3.98186e-117	protein_coding
84765	ZNF577	-2.1888	4.28861e-09	protein_coding
56243	KIAA1217	-2.18802	3.21457e-37	protein_coding
7711	ZNF155	-2.18712	9.06066e-14	protein_coding
90809	PIP4P1	-2.18625	3.12563e-91	protein_coding
90324	CCDC97	-2.18483	2.78614e-150	protein_coding
163049	ZNF791	-2.1841	3.68691e-45	protein_coding
84107	ZIC4	-2.18281	4.28232e-11	protein_coding
9134	CCNE2	-2.1804	1.0838e-42	protein_coding
7554	ZNF8	-2.17878	5.85476e-09	processed_transcript
7554	ZNF8	-2.17878	5.85476e-09	protein_coding
3656	IRAK2	-2.17831	3.14399e-38	protein_coding
26048	ZNF500	-2.17741	2.41305e-23	protein_coding
116535	MRGPRF	-2.1774	8.08015e-83	protein_coding
79973	ZNF442	-2.17663	3.90874e-09	protein_coding
57476	GRAMD1B	-2.17616	1.965e-63	protein_coding
8487	GEMIN2	-2.17433	2.5762e-81	protein_coding
1677	DFFB	-2.1739	2.80404e-35	protein_coding
56985	ADPRM	-2.17315	1.09577e-36	protein_coding
25917	THUMPD3	-2.17197	2.72805e-174	protein_coding
257364	SNX33	-2.17111	8.95779e-78	protein_coding
221786	FAM200A	-2.17079	5.23256e-46	protein_coding
84522	JAGN1	-2.16557	7.34469e-162	protein_coding
116224	FAM122A	-2.16535	1.86975e-49	protein_coding
4598	MVK	-2.16474	2.45207e-71	protein_coding
4598	MVK	-2.16474	2.45207e-71	LRG_gene
7023	TFAP4	-2.16142	2.54732e-09	protein_coding
80185	TTI2	-2.15922	1.89823e-54	protein_coding
22869	ZNF510	-2.15868	1.92329e-111	protein_coding
[truncated: 13,806 more rows]

## Sheet: Nil+THZ531_0.1uM
EntrezID	SYMBOL	log2FoldChange	padj	GENEBIOTYPE
[truncated: 14,248 more rows]

[truncated: 1 more sheets: Gene lists]
