# Supplementary material for: Systematic screening identifies ABCG2 as critical factor underlying synergy of kinase inhibitors with transcriptional CDK inhibitors
Source: Breast Cancer Res. 2023 May 5;25:51. doi: 10.1186/s13058-023-01648-x (PMC10161439; doi:10.1186/s13058-023-01648-x)
Supplement: Supplementary file 6 — Additional file 6: Table S5. Quantifications of intronic polyadenylation related counts from RNA-sequencing upon treatment with THZ531, lapatinib, nilotinib and combinations in Hs578T. [file 13058_2023_1648_MOESM6_ESM.xlsx]

## Sheet: IPA events genes
Differentially, significantly affected IPA events
Number of unique genes:
Lapatinib + THZ531 0.1 uM	Nilotinib + THZ531 0.1 uM	THZ531 1 uM	Lapatinib	Nilotinib	THZ531 0.1 uM
309	286	152	0	0	0
KIF1B	MAGI3	MAGI3
MAGI3	TRIM33	TRIM33
TRIM33	NGF	VANGL1
NGF	VANGL1	GDAP2
VANGL1	GDAP2	NBPF8
GDAP2	NBPF8	NBPF9
NBPF8	NBPF15	ADAMTSL4-AS1
NBPF15	NBPF12	SPEN
NBPF12	NBPF9	NAV1
NBPF9	KAZN	INTS7
SPEN	ADAMTSL4-AS1	RPS6KC1
ODR4	KHDC4	NBPF3
NAV1	SPEN	KCTD3
INTS7	ODR4	BROX
RPS6KC1	NAV1	FBXO28
PTPN14	INTS7	EXO1
NBPF3	RPS6KC1	CNST
KCTD3	PTPN14	STMN1
BROX	NBPF3	CEP85
FBXO28	KCTD3	TUT4
PCNX2	BROX	ROR1
EXO1	FBXO28	ANKRD13C
CNST	PCNX2	ZZZ3
STMN1	EXO1	BCAR3
CEP85	CNST	MIG7
PUM1	STMN1	UPF2
SYNC	CEP85	EDRF1
CLSPN	PUM1	MCM10
AGO3	CLSPN	STAM
ZFYVE9	AGO3	ERCC6
TUT4	ZFYVE9	PGBD3
ROR1	TUT4	TASOR2
SGIP1	ROR1	ARID5B
ANKRD13C	ANKRD13C	RPS24
ZZZ3	ZZZ3	CBL
BCAR3	BCAR3	BET1L
MIG7	MIG7	KIF18A
F3	F3	TRAF6
CHUK	CHUK	FNBP4
NHLRC2	NHLRC2	TRIM5
MCMBP	MCMBP	RSF1
UPF2	UPF2	PCF11
CAMK1D	CAMK1D	SSH1
MCM10	MCM10	APOLD1
INPP5A	STAM	ANKLE2
STAM	ARHGAP21	AEBP2
ARHGAP21	PDSS1	KLHL42
PDSS1	NRP1	ACVR1B
NRP1	ERCC6	NAV3
ERCC6	PGBD3	LATS2
PGBD3	TASOR2	METTL3
TASOR2	RPS24	FBXO34
RPS24	PANK1	NRDE2
BMPR1A	CBL	SPRED1
YAP1	ZBTB44	MGA
CBL	BET1L	PIAS1
TEAD1	KIF18A	IREB2
ZBTB44	TRAF6	RANBP10
KIF18A	FNBP4	GAN
TRAF6	KDM2A	HS3ST3B1
FNBP4	CPT1A	RAI1
TRIM5	PPFIA1	HELZ
RBM4B	RSF1	BPTF
KDM2A	AMOTL1	TNRC6C
CPT1A	UHRF1BP1L	PGS1
PPFIA1	SSH1	FOXK2
RSF1	ATXN2	CABLES1
AMOTL1	APOLD1	NDC80
UHRF1BP1L	STX2	TGIF1
SSH1	ANKLE2	C18orf25
APOLD1	AEBP2	WDR7
STX2	KLHL42	DOT1L
ANKLE2	SLC38A1	SIPA1L3
AEBP2	LARP4	ZNF574
KLHL42	ACVR1B	PRR12
SLC38A1	NAV3	CHST10
ACVR1B	CEP83	CWC22
NAV3	SACS	ITPRID2
CEP83	KATNAL1	STK17B
LATS2	ELF1	SGO2
SACS	SPRYD7	PUM2
KATNAL1	TBC1D4	PLEKHM3
ELF1	OBI1	SH3BP4
SPRYD7	RBM26	AGAP1
TBC1D4	PPP1R13B	ATL2
OBI1	HECTD1	SOS1
RBM26	FBXO34	EIF2AK3
PPP1R13B	JDP2	TAF1B
METTL3	NRDE2	NCOA6
HECTD1	ATG2B	NCOA5
FBXO34	TJP1	DIDO1
JDP2	SPRED1	TRAPPC10
GTF2A1	MGA	ANKRD54
NRDE2	TMEM87A	MRTFA
ATG2B	MYO1E	CBLB
SPRED1	PIAS1	STAG1
BUB1B	IREB2	CAPN7
MGA	ABHD17C	ZMAT3
TMEM87A	MEF2A	USP13
CTDSPL2	RBBP6	KLHL24
MYO1E	N4BP1	YEATS2
PIAS1	RANBP10	UBXN7
IREB2	GAN	LRCH3
ABHD17C	USP10	LRRFIP2
MEF2A	HS3ST3B1	DCAF1
RBBP6	RAI1	TASOR
N4BP1	RHOT1	SHQ1
UBN1	CDC27	CHIC2
RANBP10	RABEP1	ANKRD17
GAN	ERN1	WDFY3
USP10	PRKCA	PKD2
HS3ST3B1	BPTF	ANKRD33B
RAI1	TNRC6C	MARCHF3
RHOT1	PGS1	NDST1
CDC27	FOXK2	UTRN
RABEP1	FAM210A	STXBP5
ERN1	CABLES1	TULP4
PRKCA	NDC80	WTAP
HELZ	TRAPPC8	E2F3
BPTF	TGIF1	H2BC15
TNRC6C	C18orf25	UHRF1BP1
PGS1	WDR7	BTBD9
FOXK2	SMARCA4	POLH
FAM210A	DOT1L	NA
CABLES1	NFKBID	CNOT4
NDC80	SIPA1L3	BRAF
TRAPPC8	ZNF574	CUL1
TGIF1	UHRF1	KMT2C
C18orf25	PRR12	NUP42
WDR7	ZNF28	PDE1C
SMARCA4	CHST10	GLI3
DOT1L	NPAS2	EGFR
NFKBID	TBC1D8	RNF216
SIPA1L3	POLR1B	BAZ1B
ZNF574	CCDC93	SMURF1
PVR	LPIN1	ZFPM2
UHRF1	CWC22	ST3GAL1
PRR12	ITPRID2	PSD3
FBXL12	STK17B	SLC25A37
CHST10	SGO2	DOCK5
NPAS2	PUM2	POMK
TBC1D8	PARD3B	ARFGEF1
POLR1B	PLEKHM3	VIRMA
CCDC93	CAB39	ZNF462
LPIN1	SH3BP4	LMX1B
CWC22	AGAP1	RNF38
ITPRID2	FARP2	JAK2
STK17B	WDR43	RIC1
SGO2	ATL2	CEMIP2
PUM2	SOS1	MID1
PARD3B	TTC7A	ZFX
PLEKHM3	EHBP1	BCOR
CAB39	VPS54
SH3BP4	ALMS1
AGAP1	EIF2AK3
UBXN2A	ASAP2
FARP2	TAF1B
WDR43	MGME1
ATL2	POLR3F
SOS1	TPX2
TTC7A	NCOA6
EHBP1	NCOA5
VPS54	DIDO1
ALMS1	C2CD2
EIF2AK3	TRAPPC10
ASAP2	ADARB1
TAF1B	DIP2A
MGME1	MED15
POLR3F	ANKRD54
TPX2	MRTFA
NCOA6	CBLB
NCOA5	PPARG
VAPB	TOPBP1
DIDO1	STAG1
ZBTB46	SLC6A6
C2CD2	CAPN7
TRAPPC10	ZMAT3
ADARB1	USP13
DIP2A	KLHL24
MED15	YEATS2
ANKRD54	UBXN7
MRTFA	LRCH3
CBLB	SLC4A7
PPARG	CLASP2
STAG1	LRRFIP2
SLC6A6	SETD2
CAPN7	DCAF1
ZMAT3	TASOR
USP13	SHQ1
KLHL24	SETD5
YEATS2	ANKRD50
UBXN7	ELF2
LRCH3	FBXL5
SLC4A7	FNIP2
CLASP2	LDB2
LRRFIP2	WWC2
SETD2	NSD2
DCAF1	KLF3
TASOR	APBB2
SHQ1	CHIC2
ZNF654	ANKRD17
RAD18	WDFY3
SETD5	AFF1
ANKRD50	PKD2
ELF2	ANKRD33B
FBXL5	MARCHF3
LDB2	NDST1
TENM3	UIMC1
WWC2	DEPDC1B
NSD2	ARHGEF28
KLF3	TMEM161B
APBB2	MAP3K5
CHIC2	UTRN
ANKRD17	STXBP5
WDFY3	UST
AFF1	SYNJ2
PKD2	TULP4
PDLIM5	WTAP
ANKRD33B	MAP3K4
MARCHF3	E2F3
NDST1	H2BC15
UIMC1	UHRF1BP1
DEPDC1B	BTBD9
ARHGEF28	POLH
TMEM161B	TRAM2
RHOBTB3	COL12A1
MAP3K5	PHIP
UTRN	ORC5
STXBP5	NA
UST	PUS7
SYNJ2	PHF14
TULP4	TMEM209
WTAP	BPGM
MAP3K4	CNOT4
E2F3	CREB3L2
UHRF1BP1	TRIM24
BTBD9	BRAF
POLH	MICALL2
TRAM2	CUL1
KCNQ5	KMT2C
COL12A1	UBE3C
PHIP	PDE1C
NA	GLI3
PUS7	TNS3
PHF14	EGFR
TMEM209	RNF216
BPGM	BAZ1B
CNOT4	DBF4
CREB3L2	CDK6
TRIM24	SMURF1
BRAF	ZFPM2
MICALL2	MTSS1
CUL1	PVT1
KMT2C	ST3GAL1
UBE3C	PCM1
NUP42	PSD3
PDE1C	SLC25A37
HERPUD2	DOCK5
GLI3	TACC1
TNS3	POMK
GRB10	LOC102724330
EGFR	MCPH1
RNF216	C8orf44-SGK3
ZNF138	C8orf44
BAZ1B	SGK3
DBF4	ARFGEF1
CDK6	PRAG1
LMTK2	VIRMA
SMURF1	ZNF462
ZFPM2	TMEM245
MTSS1	LMX1B
PVT1	GPR107
ST3GAL1	RNF38
AGO2	JAK2
PSCA	RIC1
PCM1	SMC5
PSD3	CEMIP2
SLC25A37	AUH
DOCK5	ERCC6L2
TACC1	MID1
POMK	RBM41
LOC102724330	MOSPD1
MCPH1	ZRSR2
C8orf44-SGK3	TXLNG
C8orf44	ZFX
SGK3	BCOR
ARFGEF1
PRAG1
NBN
VIRMA
ZNF462
TMEM245
DAB2IP
LMX1B
GPR107
RNF38
JAK2
RIC1
SMC5
CEMIP2
FANCC
ERCC6L2
MID1
RBM41
MOSPD1
ZRSR2
TXLNG
ZFX
BCOR

## Sheet: Lapatinib+THZ531 0.1 uM
IPASite	GeneID	Symbol	log2FC_AFTERIPA	padj_AFTERIPA	log2FC_BEFOREIPA	padj_BEFOREIPA	Difference_BeforeVsAfter	log2FC_IPAsite	padj_IPAsite	Condition	polyAsignal
20:62902767:-	ENSG00000101191	DIDO1	-4.56803	8.4691e-144	1.94147	6.55325e-34	-6.5095	6.04049	1.59655e-05	Lapatinib_THZ531	ATTAAA@-34@62902800
20:62904121:-	ENSG00000101191	DIDO1	-4.56803	8.4691e-144	1.94147	6.55325e-34	-6.5095	5.02421	2.82149e-05	Lapatinib_THZ531	AAGAAA@-38@62904158;AAGAAA@-33@62904153
20:62904347:-	ENSG00000101191	DIDO1	-4.56803	8.4691e-144	1.94147	6.55325e-34	-6.5095	3.84896	0.000192558	Lapatinib_THZ531	CATAAA@-49@62904395;AATGAA@-44@62904390;ATTATA@-23@62904369;AATGAA@-18@62904364
2:207976292:-	ENSG00000178385	PLEKHM3	-3.17566	9.16569e-101	1.7437	9.53282e-18	-4.91936	6.32634	7.06185e-06	Lapatinib_THZ531	AATAAA@-28@207976319
2:207976599:-	ENSG00000178385	PLEKHM3	-3.17566	9.16569e-101	1.7437	9.53282e-18	-4.91936	6.12403	1.44595e-05	Lapatinib_THZ531	ATTAAA@-23@207976621
9:126617630:+	ENSG00000136944	LMX1B	-3.85439	1.40381e-57	0.613425	0.061413	-4.46782	6.40634	2.92108e-06	Lapatinib_THZ531	ATTAAA@-21@126617610
1:52513608:-	ENSG00000134744	TUT4	-2.54971	2.48631e-82	1.77988	4.94181e-17	-4.32959	4.6171	0.000519225	Lapatinib_THZ531	AATAAA@-26@52513633
1:52514019:-	ENSG00000134744	TUT4	-2.54971	2.48631e-82	1.77988	4.94181e-17	-4.32959	5.81559	2.1232e-05	Lapatinib_THZ531	GATAAA@-56@52514074;AATATA@-12@52514030;AATAAA@-7@52514025
1:146949122:+	ENSG00000268043	NBPF12	-1.36945	2.46088e-05	2.79548	6.77111e-14	-4.16493	2.81828	0.000309793	Lapatinib_THZ531	AATAAA@-20@146949103
3:9465465:+	ENSG00000168137	SETD5	-2.54355	1.36711e-35	1.53251	5.6671e-19	-4.07606	2.34355	0.00140298	Lapatinib_THZ531	ATTAAA@-23@9465443
4:38691515:+	ENSG00000109787	KLF3	-2.06032	2.17368e-71	1.91912	5.34903e-33	-3.97944	4.97567	0.000530841	Lapatinib_THZ531	TATAAA@-51@38691465;ACTAAA@-45@38691471;AATAAA@-41@38691475
8:133474428:-	ENSG00000008513	ST3GAL1	-4.30698	6.07462e-236	-0.378905	0.0015512	-3.92808	7.45761	1.22743e-08	Lapatinib_THZ531	AATAGA@-21@133474448
7:135382705:-	ENSG00000080802	CNOT4	-3.04388	6.21051e-73	0.793738	9.75729e-08	-3.83762	4.3949	0.000495796	Lapatinib_THZ531	ATTACA@-51@135382755
7:135383010:-	ENSG00000080802	CNOT4	-3.04388	6.21051e-73	0.793738	9.75729e-08	-3.83762	5.66253	6.40801e-05	Lapatinib_THZ531	AATAAA@-29@135383038;AATAAA@-25@135383034
7:42222468:-	ENSG00000106571	GLI3	-2.89055	1.08948e-57	0.941897	7.95269e-09	-3.83245	2.97666	1.08386e-12	Lapatinib_THZ531	AATAAA@-24@42222491
1:25899634:-	ENSG00000117632	STMN1	-2.98201	8.9167e-10	0.846833	2.56464e-17	-3.82884	5.69325	4.46699e-05	Lapatinib_THZ531	TATAAA@-26@25899659
1:25899880:-	ENSG00000117632	STMN1	-2.98201	8.9167e-10	0.846833	2.56464e-17	-3.82884	4.3955	0.000687722	Lapatinib_THZ531	ATTATA@-52@25899931;TATAAA@-20@25899899
11:47744969:-	ENSG00000109920	FNBP4	-2.29705	5.08097e-48	1.49531	5.08677e-34	-3.79235	2.90295	0.000111193	Lapatinib_THZ531	GATAAA@-32@47745000;ATTAAA@-19@47744987;AATGAA@-14@47744982
8:6446675:+	ENSG00000147316	MCPH1	-2.38078	1.41601e-48	1.23346	2.39021e-17	-3.61425	2.03513	4.66471e-09	Lapatinib_THZ531	AATATA@-41@6446635;TATAAA@-39@6446637;AATAGA@-31@6446645
8:6447198:+	ENSG00000147316	MCPH1	-2.38078	1.41601e-48	1.23346	2.39021e-17	-3.61425	2.07798	6.97564e-19	Lapatinib_THZ531	AATAAA@-21@6447178
8:6447401:+	ENSG00000147316	MCPH1	-2.38078	1.41601e-48	1.23346	2.39021e-17	-3.61425	2.30799	0.00218064	Lapatinib_THZ531	AATAAA@-18@6447384
20:34772400:-	ENSG00000198646	NCOA6	-1.70938	5.15896e-20	1.84064	2.64802e-20	-3.55002	6.65847	1.79412e-06	Lapatinib_THZ531	ATTATA@-38@34772437;AATAAA@-29@34772428
20:34772792:-	ENSG00000198646	NCOA6	-1.70938	5.15896e-20	1.84064	2.64802e-20	-3.55002	4.3178	1.21899e-10	Lapatinib_THZ531	ATTAAA@-22@34772813
20:34776213:-	ENSG00000198646	NCOA6	-1.70938	5.15896e-20	1.84064	2.64802e-20	-3.55002	7.0166	1.2422e-07	Lapatinib_THZ531	ATTACA@-42@34776254;AATATA@-29@34776241
19:35892705:-	ENSG00000167604	NFKBID	-1.85549	1.14275e-05	1.62606	2.67263e-11	-3.48155	1.78199	0.00170842	Lapatinib_THZ531	AATAAA@-24@35892728
20:34781859:-	ENSG00000198646	NCOA6	-1.38092	6.97249e-14	2.08417	7.3717e-24	-3.46509	6.13844	1.752e-10	Lapatinib_THZ531	AATAAT@-40@34781898;GATAAA@-23@34781881
8:66826401:+	ENSG00000104205	C8orf44-SGK3	-2.84697	4.87807e-65	0.596553	0.00783609	-3.44353	3.9216	0.0031147	Lapatinib_THZ531	ATTACA@-46@66826356;ATTACA@-29@66826373
8:66826401:+	ENSG00000104205	C8orf44	-2.84697	4.87807e-65	0.596553	0.00783609	-3.44353	3.9216	0.0031147	Lapatinib_THZ531	ATTACA@-46@66826356;ATTACA@-29@66826373
8:66826401:+	ENSG00000104205	SGK3	-2.84697	4.87807e-65	0.596553	0.00783609	-3.44353	3.9216	0.0031147	Lapatinib_THZ531	ATTACA@-46@66826356;ATTACA@-29@66826373
17:14303388:+	ENSG00000125430	HS3ST3B1	-2.94427	1.76421e-79	0.465969	0.0276454	-3.41024	3.86697	1.63899e-22	Lapatinib_THZ531	AATAAA@-44@14303345;ATTAAA@-20@14303369
17:14305747:+	ENSG00000125430	HS3ST3B1	-2.94427	1.76421e-79	0.465969	0.0276454	-3.41024	3.36707	0.000916236	Lapatinib_THZ531	AATAAG@-53@14305695;ATTAAA@-22@14305726;AACAAA@-18@14305730
17:14308046:+	ENSG00000125430	HS3ST3B1	-2.94427	1.76421e-79	0.465969	0.0276454	-3.41024	3.62682	0.00168543	Lapatinib_THZ531	AATGAA@-50@14307997;AAGAAA@-25@14308022
2:62715550:+	ENSG00000115504	EHBP1	-2.14259	1.74687e-77	1.2408	8.8436e-42	-3.3834	2.6551	0.00024331	Lapatinib_THZ531	AATAAA@-31@62715520;ATTATA@-24@62715527
17:78012213:+	ENSG00000078687	TNRC6C	-1.05361	2.36643e-05	2.29295	4.24698e-15	-3.34656	2.64979	0.000969432	Lapatinib_THZ531	ATTACA@-33@78012181;AATAAA@-25@78012189
17:78012514:+	ENSG00000078687	TNRC6C	-1.05361	2.36643e-05	2.29295	4.24698e-15	-3.34656	3.49899	8.28106e-06	Lapatinib_THZ531	AACAAA@-54@78012461;AATAAA@-23@78012492
18:56696914:+	ENSG00000091157	WDR7	-1.42884	1.06837e-35	1.87917	9.69149e-43	-3.30802	5.59419	2.79114e-17	Lapatinib_THZ531	AATAAA@-25@56696890;AACAAG@-8@56696907
2:179981511:-	ENSG00000163510	CWC22	-1.67008	1.16874e-41	1.57072	4.78843e-35	-3.2408	5.95267	1.00206e-10	Lapatinib_THZ531	AATGAA@-26@179981536;ATTAAA@-21@179981531
17:82589190:+	ENSG00000141568	FOXK2	-2.92633	6.87416e-139	0.305182	0.0327342	-3.23151	3.95247	8.04509e-11	Lapatinib_THZ531	AATAAA@-20@82589171
15:41714430:+	ENSG00000174197	MGA	-1.66479	6.76021e-08	1.5625	6.50869e-17	-3.22729	6.94263	3.64644e-07	Lapatinib_THZ531	ATTAAA@-21@41714410
19:49603014:+	ENSG00000126464	PRR12	-3.89024	2.16401e-61	-0.670012	0.000592139	-3.22022	3.76973	4.95697e-05	Lapatinib_THZ531	AATAAA@-21@49602994
7:135385020:-	ENSG00000080802	CNOT4	-2.39245	3.0913e-60	0.764998	2.64647e-07	-3.15745	3.9391	5.6365e-10	Lapatinib_THZ531	AATAAG@-52@135385071
7:135385910:-	ENSG00000080802	CNOT4	-2.39245	3.0913e-60	0.764998	2.64647e-07	-3.15745	3.51065	0.000312467	Lapatinib_THZ531	AACAAA@-31@135385940;ATTAAA@-19@135385928
17:78032181:+	ENSG00000078687	TNRC6C	-1.26387	1.36399e-05	1.8617	1.10963e-12	-3.12557	5.33768	2.12251e-08	Lapatinib_THZ531	AGTAAA@-19@78032163
1:224134480:+	ENSG00000143756	FBXO28	-4.39934	0	-1.27803	6.30227e-23	-3.12131	3.92453	8.42799e-11	Lapatinib_THZ531	AATAAA@-18@224134463
9:5030559:+	ENSG00000096968	JAK2	-1.76107	5.59225e-67	1.35722	4.06079e-24	-3.11829	6.60761	1.90121e-06	Lapatinib_THZ531	ATTAAA@-27@5030533;GATAAA@-21@5030539
6:136669189:-	ENSG00000197442	MAP3K5	-1.48601	3.45378e-36	1.61999	9.76451e-29	-3.106	3.6889	0.00135185	Lapatinib_THZ531	AAGAAA@-37@136669225;AATAGA@-21@136669209;GATAAA@-17@136669205
3:197855926:+	ENSG00000186001	LRCH3	-2.94745	5.92147e-105	0.134899	0.420873	-3.08235	2.12942	1.47382e-05	Lapatinib_THZ531	AATAAA@-19@197855908
17:67827104:+	ENSG00000171634	BPTF	-1.5479	2.09217e-05	1.50366	2.12328e-06	-3.05156	4.36521	1.83574e-05	Lapatinib_THZ531	AATAAA@-19@67827086
12:77951131:+	ENSG00000067798	NAV3	-1.75571	1.39182e-26	1.28674	3.04374e-14	-3.04245	1.67855	5.32779e-11	Lapatinib_THZ531	ATTAAA@-56@77951076;ACTAAA@-51@77951081;AAGAAA@-28@77951104
2:46968866:+	ENSG00000068724	TTC7A	-0.969518	2.10793e-26	2.01764	3.93143e-33	-2.98716	4.52365	0.00231216	Lapatinib_THZ531	AATAAA@-28@46968839
1:115664768:+	ENSG00000173218	VANGL1	-4.04583	0	-1.08171	3.66934e-14	-2.96412	4.43307	3.9146e-14	Lapatinib_THZ531	AGTAAA@-49@115664720;ATTATA@-44@115664725;AATAAA@-17@115664752
8:51900938:+	ENSG00000228801	LOC102724330	-3.70508	1.20073e-80	-0.788185	0.00107433	-2.9169	4.18683	0.000995183	Lapatinib_THZ531	ATTAAA@-23@51900916
6:43577324:+	ENSG00000170734	POLH	-2.05576	4.61711e-54	0.858677	8.10185e-13	-2.91443	4.75261	2.11602e-10	Lapatinib_THZ531	AGTAAA@-36@43577289;CATAAA@-18@43577307
19:42075578:+	ENSG00000105732	ZNF574	-0.0496475	0.749865	2.84335	3.66886e-06	-2.89299	4.10261	0.000124473	Lapatinib_THZ531	AATAAA@-16@42075563
10:49522288:-	ENSG00000225830	ERCC6	-3.26639	1.62102e-100	-0.375321	0.0159104	-2.89107	1.90218	0.00105731	Lapatinib_THZ531	AAGAAA@-30@49522317;AATAAA@-25@49522312
10:49522288:-	ENSG00000225830	PGBD3	-3.26639	1.62102e-100	-0.375321	0.0159104	-2.89107	1.90218	0.00105731	Lapatinib_THZ531	AAGAAA@-30@49522317;AATAAA@-25@49522312
10:49522707:-	ENSG00000225830	ERCC6	-3.26639	1.62102e-100	-0.375321	0.0159104	-2.89107	2.16072	0.000516339	Lapatinib_THZ531	AATAAA@-18@49522724
10:49522707:-	ENSG00000225830	PGBD3	-3.26639	1.62102e-100	-0.375321	0.0159104	-2.89107	2.16072	0.000516339	Lapatinib_THZ531	AATAAA@-18@49522724
4:84807201:-	ENSG00000163625	WDFY3	-1.19908	8.04968e-59	1.68473	1.09317e-28	-2.88381	4.28976	1.22896e-06	Lapatinib_THZ531	GATAAA@-18@84807218;GATAAA@-9@84807209
3:105703140:-	ENSG00000114423	CBLB	-2.79467	1.98982e-133	0.045811	0.72767	-2.84048	6.37478	5.45564e-06	Lapatinib_THZ531	ATTAAA@-54@105703193;ATTACA@-48@105703187;AATAAA@-17@105703156
4:88040415:+	ENSG00000118762	PKD2	-1.64626	1.46736e-93	1.1904	3.9772e-17	-2.83666	5.77389	0.00013006	Lapatinib_THZ531	AATAAA@-20@88040396
12:12727563:+	ENSG00000178878	APOLD1	-1.97575	1.75466e-42	0.851493	0.000117454	-2.82724	2.72763	0.0010566	Lapatinib_THZ531	ATTAAA@-20@12727544
6:158067449:+	ENSG00000078269	SYNJ2	-2.24845	1.12574e-233	0.572018	4.95049e-23	-2.82047	1.68701	6.11235e-07	Lapatinib_THZ531	AATAAT@-44@158067406;AATAAA@-22@158067428;AATAAT@-17@158067433
6:20431744:+	ENSG00000112242	E2F3	-2.00546	2.45602e-26	0.811304	0.000102684	-2.81677	4.65452	3.46918e-06	Lapatinib_THZ531	AATACA@-60@20431685;AATAAA@-18@20431727
1:15878258:+	ENSG00000065526	SPEN	-1.24567	0.000184052	1.56001	5.27147e-10	-2.80568	7.16513	0.000136045	Lapatinib_THZ531	ATTAAA@-19@15878240
6:158482792:+	ENSG00000130338	TULP4	-1.51415	1.1794e-18	1.29099	4.29927e-17	-2.80514	4.95246	2.90314e-05	Lapatinib_THZ531	TATAAA@-50@158482743;ATTAAA@-32@158482761
4:84808489:-	ENSG00000163625	WDFY3	-1.14238	1.06571e-51	1.65712	1.07326e-28	-2.7995	4.96744	6.81949e-11	Lapatinib_THZ531	ATTAAA@-32@84808520
11:36496164:-	ENSG00000175104	TRAF6	-2.55483	1.07331e-64	0.207503	0.110348	-2.76233	6.50903	1.54855e-06	Lapatinib_THZ531	AATAAA@-19@36496182
3:72805820:-	ENSG00000144736	SHQ1	-2.54163	1.7681e-91	0.195949	0.061815	-2.73758	6.11527	2.15675e-05	Lapatinib_THZ531	AATAAT@-25@72805844;AATAAA@-22@72805841
3:72806971:-	ENSG00000144736	SHQ1	-2.54163	1.7681e-91	0.195949	0.061815	-2.73758	4.54282	2.63987e-16	Lapatinib_THZ531	AATATA@-38@72807008;TATAAA@-36@72807006;AATAAT@-18@72806988
3:72808817:-	ENSG00000144736	SHQ1	-2.54163	1.7681e-91	0.195949	0.061815	-2.73758	4.38118	2.8523e-11	Lapatinib_THZ531	AATAAA@-24@72808840
15:78468234:+	ENSG00000136381	IREB2	-2.49884	6.18365e-104	0.227144	0.0759124	-2.72599	6.28104	8.29177e-06	Lapatinib_THZ531	AATAAT@-32@78468203;AATATA@-18@78468217
2:20270461:-	ENSG00000055917	PUM2	-2.74422	4.69256e-73	-0.0333103	0.822696	-2.71091	3.15402	0.000233571	Lapatinib_THZ531	AATAAA@-21@20270481
2:20270666:-	ENSG00000055917	PUM2	-2.74422	4.69256e-73	-0.0333103	0.822696	-2.71091	5.01358	0.000531719	Lapatinib_THZ531	ATTAAA@-24@20270689
2:20277961:-	ENSG00000055917	PUM2	-2.74422	4.69256e-73	-0.0333103	0.822696	-2.71091	4.32214	4.18053e-27	Lapatinib_THZ531	ATTAAA@-21@20277981
2:20278329:-	ENSG00000055917	PUM2	-2.74422	4.69256e-73	-0.0333103	0.822696	-2.71091	4.3134	7.36034e-07	Lapatinib_THZ531	AATATA@-24@20278352
17:67185359:-	ENSG00000198265	HELZ	-1.26638	3.4461e-26	1.43866	3.89523e-18	-2.70504	4.18054	0.00127771	Lapatinib_THZ531	AAGAAA@-29@67185387;AATAAA@-25@67185383;AATATA@-14@67185372
1:35984778:+	ENSG00000126070	AGO3	-0.350724	1.58272e-05	2.33916	7.60967e-131	-2.68988	1.95562	0.0048551	Lapatinib_THZ531	ATTAAA@-52@35984727;AACAAA@-48@35984731;AATGAA@-41@35984738;AATAAA@-37@35984742;AATAAA@-33@35984746
14:90312121:-	ENSG00000119720	NRDE2	-1.33957	8.52725e-11	1.34006	1.03079e-17	-2.67963	5.05398	2.18073e-05	Lapatinib_THZ531	AATAAG@-28@90312148;AATAAA@-13@90312133;AATGAA@-9@90312129
14:90312210:-	ENSG00000119720	NRDE2	-1.33957	8.52725e-11	1.34006	1.03079e-17	-2.67963	7.23282	5.25555e-08	Lapatinib_THZ531	AATGAA@-24@90312233
14:103749648:-	ENSG00000088808	PPP1R13B	-0.854585	2.49075e-07	1.824	1.33453e-25	-2.67859	4.26604	0.00100486	Lapatinib_THZ531	GATAAA@-45@103749692;CATAAA@-38@103749685;CATAAA@-27@103749674
21:45147340:+	ENSG00000197381	ADARB1	-0.844247	1.2833e-12	1.8295	4.292e-54	-2.67375	3.51038	4.63538e-05	Lapatinib_THZ531	AATAAT@-24@45147317;ATTAAA@-20@45147321
21:45149901:+	ENSG00000197381	ADARB1	-0.844247	1.2833e-12	1.8295	4.292e-54	-2.67375	3.13851	2.49134e-05	Lapatinib_THZ531	AATAAA@-18@45149884
3:15235321:+	ENSG00000131375	CAPN7	-2.21048	7.98334e-136	0.460188	8.15798e-07	-2.67066	4.25337	1.01418e-29	Lapatinib_THZ531	ATTAAA@-12@15235310
10:113859021:+	ENSG00000196865	NHLRC2	-1.59472	1.69884e-47	1.06623	6.74622e-14	-2.66095	3.63307	0.000856871	Lapatinib_THZ531	ATTAAA@-26@113858996;AATAAA@-18@113859004
2:73455348:+	ENSG00000116127	ALMS1	-1.53048	3.56261e-25	1.10843	3.67516e-06	-2.63891	5.06491	0.000519327	Lapatinib_THZ531	TATAAA@-52@73455297;AAGAAA@-47@73455302;AATGAA@-35@73455314;AAGAAA@-31@73455318;AGTAAA@-26@73455323
8:43105654:+	ENSG00000185900	POMK	-0.362722	0.0465799	2.25725	2.16519e-45	-2.61997	6.20593	3.78006e-06	Lapatinib_THZ531	AATAAA@-19@43105636
1:35976297:+	ENSG00000126070	AGO3	-0.282736	0.000623565	2.33626	1.75198e-126	-2.61899	5.02733	0.000633545	Lapatinib_THZ531	ATTAAA@-22@35976276
5:10621000:+	ENSG00000164236	ANKRD33B	-1.85296	6.41606e-18	0.742842	0.00238865	-2.5958	2.04594	4.95842e-06	Lapatinib_THZ531	TATAAA@-27@10620974
5:10622063:+	ENSG00000164236	ANKRD33B	-1.85296	6.41606e-18	0.742842	0.00238865	-2.5958	4.6763	0.000133647	Lapatinib_THZ531	AATAAA@-23@10622041
6:72806148:+	ENSG00000185760	KCNQ5	-1.48936	1.42059e-69	1.10291	2.01873e-07	-2.59228	1.73372	0.00952176	Lapatinib_THZ531	AACAAG@-24@72806125
17:78404814:+	ENSG00000087157	PGS1	-2.53539	9.75899e-54	0.0399481	0.832952	-2.57533	4.3818	1.27558e-06	Lapatinib_THZ531	ATTACA@-18@78404797
22:37847572:-	ENSG00000100124	ANKRD54	-0.738804	1.65011e-10	1.83561	1.23002e-11	-2.57442	3.32765	0.000501265	Lapatinib_THZ531	AATAAT@-32@37847603
19:38120167:+	ENSG00000105738	SIPA1L3	-3.25782	1.15731e-63	-0.690492	0.000105899	-2.56733	4.90621	2.31178e-08	Lapatinib_THZ531	TATAAA@-20@38120148
19:38120539:+	ENSG00000105738	SIPA1L3	-3.25782	1.15731e-63	-0.690492	0.000105899	-2.56733	5.76731	7.07912e-13	Lapatinib_THZ531	AATAAT@-27@38120513;ATTAAA@-23@38120517;AATAGA@-18@38120522;AATGAA@-13@38120527
19:38120692:+	ENSG00000105738	SIPA1L3	-3.25782	1.15731e-63	-0.690492	0.000105899	-2.56733	6.75534	3.45664e-07	Lapatinib_THZ531	AGTAAA@-48@38120645;ATTAAA@-20@38120673
4:88043639:+	ENSG00000118762	PKD2	-1.83707	1.5367e-87	0.726699	4.47385e-12	-2.56377	4.46936	4.81864e-09	Lapatinib_THZ531	AATAAA@-23@88043617
4:88044531:+	ENSG00000118762	PKD2	-1.83707	1.5367e-87	0.726699	4.47385e-12	-2.56377	2.13967	0.00672288	Lapatinib_THZ531	ATTAAA@-30@88044502;ATTATA@-21@88044511
7:5652164:-	ENSG00000011275	RNF216	-2.36301	1.58132e-220	0.190833	0.0410392	-2.55385	6.40297	3.90369e-06	Lapatinib_THZ531	TATAAA@-44@5652207;AATAAA@-18@5652181
7:55020593:+	ENSG00000146648	EGFR	-2.27586	6.67023e-138	0.275373	0.141788	-2.55123	2.70208	1.10336e-11	Lapatinib_THZ531	ATTAAA@-48@55020546
7:55020690:+	ENSG00000146648	EGFR	-2.27586	6.67023e-138	0.275373	0.141788	-2.55123	2.78134	4.0034e-15	Lapatinib_THZ531	CATAAA@-21@55020670
7:55021139:+	ENSG00000146648	EGFR	-2.27586	6.67023e-138	0.275373	0.141788	-2.55123	2.3086	2.08428e-28	Lapatinib_THZ531	AATATA@-16@55021124
7:55021369:+	ENSG00000146648	EGFR	-2.27586	6.67023e-138	0.275373	0.141788	-2.55123	3.31844	9.33658e-10	Lapatinib_THZ531	ATTAAA@-19@55021351
7:55021490:+	ENSG00000146648	EGFR	-2.27586	6.67023e-138	0.275373	0.141788	-2.55123	3.9201	6.88356e-07	Lapatinib_THZ531	AATATA@-23@55021468;TATAAA@-21@55021470
7:55021633:+	ENSG00000146648	EGFR	-2.27586	6.67023e-138	0.275373	0.141788	-2.55123	6.14239	5.03075e-11	Lapatinib_THZ531	CATAAA@-58@55021576;ATTAAA@-28@55021606
18:46221790:+	ENSG00000152242	C18orf25	-1.28347	5.63583e-11	1.23472	3.16679e-10	-2.51819	6.69292	1.79145e-06	Lapatinib_THZ531	AATATA@-38@46221753
18:46222673:+	ENSG00000152242	C18orf25	-1.28347	5.63583e-11	1.23472	3.16679e-10	-2.51819	5.28739	0.000373815	Lapatinib_THZ531	AATAAA@-29@46222645
2:100401367:-	ENSG00000115526	CHST10	-1.77488	1.55847e-57	0.738893	8.02602e-11	-2.51377	4.13608	3.17021e-06	Lapatinib_THZ531	AATAAA@-19@100401385
2:100401764:-	ENSG00000115526	CHST10	-1.77488	1.55847e-57	0.738893	8.02602e-11	-2.51377	3.96527	4.15361e-27	Lapatinib_THZ531	GATAAA@-38@100401801;AATAAA@-23@100401786
2:38343222:-	ENSG00000119787	ATL2	-2.84933	2.67742e-93	-0.36361	0.0667179	-2.48572	5.97876	1.41195e-07	Lapatinib_THZ531	AACAAG@-52@38343273;ATTAAA@-20@38343241;AAGAAA@-14@38343235
8:18866552:-	ENSG00000156011	PSD3	-1.01337	3.79016e-18	1.47083	7.11879e-35	-2.4842	6.43195	3.51538e-06	Lapatinib_THZ531	AATAAA@-26@18866577;AACAAG@-17@18866568
8:18867577:-	ENSG00000156011	PSD3	-1.01337	3.79016e-18	1.47083	7.11879e-35	-2.4842	5.07946	2.05883e-11	Lapatinib_THZ531	AATATA@-23@18867599
16:24550303:+	ENSG00000122257	RBBP6	-1.61187	1.03675e-19	0.872297	2.42271e-15	-2.48416	4.0404	0.00159548	Lapatinib_THZ531	ACTAAA@-24@24550280;AATACA@-20@24550284
2:39022088:-	ENSG00000115904	SOS1	-1.95824	3.06884e-79	0.502673	0.00239272	-2.46091	5.67011	5.82493e-05	Lapatinib_THZ531	AATAAT@-23@39022110;AATAAA@-20@39022107
2:39022466:-	ENSG00000115904	SOS1	-1.95824	3.06884e-79	0.502673	0.00239272	-2.46091	7.42618	1.939e-08	Lapatinib_THZ531	AATAGA@-22@39022487;AAGAAA@-15@39022480
1:246592005:+	ENSG00000162852	CNST	-1.64718	2.55416e-86	0.794702	7.87561e-12	-2.44188	5.16987	0.00033048	Lapatinib_THZ531	ATTAAA@-26@246591980;AATGAA@-20@246591986
1:246594996:+	ENSG00000162852	CNST	-1.64718	2.55416e-86	0.794702	7.87561e-12	-2.44188	4.89736	5.91374e-05	Lapatinib_THZ531	AATAAA@-24@246594973
8:124695867:-	ENSG00000170873	MTSS1	-1.18175	2.39347e-22	1.2579	4.19315e-31	-2.43965	3.19202	0.000228795	Lapatinib_THZ531	TATAAA@-35@124695901;AACAAA@-31@124695897
7:148730560:+	ENSG00000055130	CUL1	-1.90468	5.82237e-81	0.503231	1.82549e-06	-2.40791	4.02099	1.40724e-41	Lapatinib_THZ531	AATAAA@-25@148730536;AATAAA@-21@148730540
7:64799365:+	ENSG00000197008	ZNF138	-1.75983	6.53306e-29	0.636068	0.0383733	-2.3959	1.61455	0.000847777	Lapatinib_THZ531	AGTAAA@-20@64799346
5:73781606:+	ENSG00000214944	ARHGEF28	-1.19316	7.22857e-80	1.17668	9.00647e-16	-2.36984	4.32093	0.000684366	Lapatinib_THZ531	AATAAA@-31@73781576
1:93585897:-	ENSG00000137936	BCAR3	-2.6523	2.08482e-63	-0.284406	0.0767549	-2.36789	6.52343	7.71764e-07	Lapatinib_THZ531	CATAAA@-60@93585956;AATATA@-56@93585952;AATATA@-19@93585915;TATAAA@-17@93585913
1:93585897:-	ENSG00000137936	MIG7	-2.6523	2.08482e-63	-0.284406	0.0767549	-2.36789	6.52343	7.71764e-07	Lapatinib_THZ531	CATAAA@-60@93585956;AATATA@-56@93585952;AATATA@-19@93585915;TATAAA@-17@93585913
1:93586062:-	ENSG00000137936	BCAR3	-2.6523	2.08482e-63	-0.284406	0.0767549	-2.36789	6.32507	2.7263e-08	Lapatinib_THZ531	ATTATA@-32@93586093;AATAAA@-18@93586079
1:93586062:-	ENSG00000137936	MIG7	-2.6523	2.08482e-63	-0.284406	0.0767549	-2.36789	6.32507	2.7263e-08	Lapatinib_THZ531	ATTATA@-32@93586093;AATAAA@-18@93586079
1:93588868:-	ENSG00000137936	BCAR3	-2.6523	2.08482e-63	-0.284406	0.0767549	-2.36789	3.76151	2.99389e-05	Lapatinib_THZ531	AACAAA@-27@93588894;AAGAAA@-23@93588890;AATAAA@-19@93588886
1:93588868:-	ENSG00000137936	MIG7	-2.6523	2.08482e-63	-0.284406	0.0767549	-2.36789	3.76151	2.99389e-05	Lapatinib_THZ531	AACAAA@-27@93588894;AAGAAA@-23@93588890;AATAAA@-19@93588886
10:13187029:+	ENSG00000065328	MCM10	-2.74161	1.36347e-83	-0.398138	0.00251744	-2.34347	4.22795	2.99389e-05	Lapatinib_THZ531	AATATA@-30@13187000;TATAAA@-28@13187002;AATAAA@-24@13187006;AATAAA@-20@13187010
4:139133355:-	ENSG00000109381	ELF2	-0.969042	4.69758e-08	1.37245	1.40585e-08	-2.3415	5.324	0.000164805	Lapatinib_THZ531	AATACA@-39@139133393
19:2192391:+	ENSG00000104885	DOT1L	-0.941617	4.17311e-05	1.37932	4.78017e-17	-2.32094	5.87683	4.53029e-07	Lapatinib_THZ531	AATAAA@-25@2192367
12:132754288:-	ENSG00000176915	ANKLE2	-1.21676	2.98394e-125	1.10147	3.49963e-25	-2.31823	4.54123	7.01854e-27	Lapatinib_THZ531	AATGAA@-45@132754332;TATAAA@-20@132754307
1:114458805:-	ENSG00000197323	TRIM33	-1.26919	3.62146e-25	1.0481	6.8567e-12	-2.31729	5.61479	4.63538e-05	Lapatinib_THZ531	ATTAAA@-21@114458825
1:114460817:-	ENSG00000197323	TRIM33	-1.26919	3.62146e-25	1.0481	6.8567e-12	-2.31729	6.21268	8.80024e-06	Lapatinib_THZ531	CATAAA@-25@114460841;AATAAA@-20@114460836;AACAAG@-15@114460831
4:73111616:-	ENSG00000132466	ANKRD17	-2.71482	1.68577e-94	-0.404642	0.0158874	-2.31018	4.04928	0.0092128	Lapatinib_THZ531	AATAAT@-30@73111645;AATAAA@-19@73111634
4:73111809:-	ENSG00000132466	ANKRD17	-2.71482	1.68577e-94	-0.404642	0.0158874	-2.31018	3.12028	5.54623e-06	Lapatinib_THZ531	AATAAA@-38@73111846;AATGAA@-23@73111831;AATAAA@-19@73111827
17:64126636:-	ENSG00000178607	ERN1	0.10624	0.572917	2.41581	4.39627e-47	-2.30957	3.0234	4.98991e-05	Lapatinib_THZ531	ATTAAA@-18@64126653
11:119232850:+	ENSG00000110395	CBL	-1.71282	2.39951e-36	0.593255	0.00061155	-2.30607	8.06796	6.75595e-10	Lapatinib_THZ531	TATAAA@-17@119232834
11:77733242:-	ENSG00000048649	RSF1	-1.39641	2.50671e-15	0.890252	4.06709e-07	-2.28667	6.53407	2.24734e-06	Lapatinib_THZ531	ATTAAA@-51@77733292;AGTAAA@-9@77733250
11:77734315:-	ENSG00000048649	RSF1	-1.39641	2.50671e-15	0.890252	4.06709e-07	-2.28667	6.43515	2.61624e-06	Lapatinib_THZ531	AAGAAA@-16@77734330
3:51402869:-	ENSG00000145041	DCAF1	-3.01258	9.18115e-64	-0.728757	4.08935e-17	-2.28382	2.72201	0.00260851	Lapatinib_THZ531	AGTAAA@-20@51402888
9:36421225:-	ENSG00000137075	RNF38	-0.472196	0.000491308	1.78115	6.27461e-07	-2.25334	6.33531	1.26276e-05	Lapatinib_THZ531	TATAAA@-37@36421261
3:47080123:-	ENSG00000181555	SETD2	-1.30273	1.8005e-07	0.945865	0.000999928	-2.2486	3.28697	1.27208e-06	Lapatinib_THZ531	ATTAAA@-45@47080167;AATAAA@-20@47080142
1:215586838:+	ENSG00000136636	KCTD3	-1.64006	4.35622e-135	0.60276	2.81361e-12	-2.24282	5.43306	7.39809e-24	Lapatinib_THZ531	AATGAA@-7@215586832
1:215587827:+	ENSG00000136636	KCTD3	-1.64006	4.35622e-135	0.60276	2.81361e-12	-2.24282	5.72806	6.34711e-05	Lapatinib_THZ531	ATTAAA@-18@215587810
12:108803007:-	ENSG00000084112	SSH1	-0.361719	5.37933e-05	1.8776	4.98844e-63	-2.23932	4.32153	3.48791e-11	Lapatinib_THZ531	ATTAAA@-21@108803027
12:108803236:-	ENSG00000084112	SSH1	-0.361719	5.37933e-05	1.8776	4.98844e-63	-2.23932	3.80267	2.29935e-19	Lapatinib_THZ531	ATTAAA@-57@108803292;AATAGA@-30@108803265;AATAAA@-24@108803259;AAGAAA@-11@108803246
1:201651023:+	ENSG00000134369	NAV1	-2.53272	1.57444e-50	-0.296826	0.158215	-2.2359	4.87237	3.86876e-13	Lapatinib_THZ531	AATAAG@-37@201650987;AATAAA@-21@201651003
12:19440910:+	ENSG00000139154	AEBP2	-1.52013	2.51879e-10	0.712286	0.000822783	-2.23242	3.90539	1.27495e-09	Lapatinib_THZ531	AACAAA@-43@19440868;ATTAAA@-18@19440893
1:113581385:+	ENSG00000081026	MAGI3	0.183873	0.420229	2.41034	4.24845e-66	-2.22647	2.25656	4.86739e-08	Lapatinib_THZ531	AATAAA@-18@113581368
11:28074942:-	ENSG00000121621	KIF18A	-3.37595	2.94666e-201	-1.15152	5.6495e-12	-2.22442	3.87146	0.00295134	Lapatinib_THZ531	AATAAA@-20@28074961
X:10583192:-	ENSG00000101871	MID1	-0.761849	6.54597e-19	1.46082	2.06456e-22	-2.22267	5.23424	1.88941e-12	Lapatinib_THZ531	ATTAAA@-19@10583210
X:10583574:-	ENSG00000101871	MID1	-0.761849	6.54597e-19	1.46082	2.06456e-22	-2.22267	4.42794	0.000373624	Lapatinib_THZ531	AATAAA@-39@10583612;AATAAA@-35@10583608;AATAAT@-13@10583586
X:10583629:-	ENSG00000101871	MID1	-0.761849	6.54597e-19	1.46082	2.06456e-22	-2.22267	3.20139	3.90841e-08	Lapatinib_THZ531	ACTAAA@-60@10583688
16:67768821:-	ENSG00000141084	RANBP10	-1.0163	1.25384e-11	1.20205	9.13928e-15	-2.21835	4.28913	2.39491e-05	Lapatinib_THZ531	AATATA@-47@67768867;TATAAA@-45@67768865;ATTAAA@-35@67768855;AACAAA@-30@67768850;AATAAA@-25@67768845
16:67769043:-	ENSG00000141084	RANBP10	-1.0163	1.25384e-11	1.20205	9.13928e-15	-2.21835	3.50277	1.03946e-06	Lapatinib_THZ531	TATAAA@-59@67769101;AATATA@-46@67769088;AACAAA@-7@67769049
3:183637372:+	ENSG00000114796	KLHL24	-0.542928	0.000252619	1.66859	2.04627e-18	-2.21152	2.67806	8.00652e-07	Lapatinib_THZ531	AGTAAA@-24@183637349
3:183637524:+	ENSG00000114796	KLHL24	-0.542928	0.000252619	1.66859	2.04627e-18	-2.21152	4.83868	5.00093e-05	Lapatinib_THZ531	AATAAA@-18@183637507
21:41935353:-	ENSG00000157617	C2CD2	-1.74234	5.10702e-50	0.465204	0.000366352	-2.20754	3.80336	0.000712179	Lapatinib_THZ531	AATAAA@-24@41935376
7:152245251:-	ENSG00000055609	KMT2C	-0.185764	0.645651	2.00817	7.1672e-21	-2.19394	4.65171	4.56336e-06	Lapatinib_THZ531	AATATA@-45@152245295;TATAAA@-43@152245293;ATTAAA@-10@152245260
7:152247296:-	ENSG00000055609	KMT2C	-0.185764	0.645651	2.00817	7.1672e-21	-2.19394	5.27779	0.000374563	Lapatinib_THZ531	AGTAAA@-29@152247324;GATAAA@-23@152247318
2:88574352:-	ENSG00000172071	EIF2AK3	-0.942111	3.33535e-09	1.24498	6.17836e-14	-2.1871	6.55718	8.25151e-07	Lapatinib_THZ531	AAGAAA@-37@88574388
21:41951646:-	ENSG00000157617	C2CD2	-1.59288	4.37396e-42	0.591602	5.60145e-07	-2.18448	1.02031	0.00613994	Lapatinib_THZ531	AAGAAA@-25@41951670
15:38327813:+	ENSG00000166068	SPRED1	-1.51056	8.28688e-19	0.668781	1.72823e-07	-2.17934	3.27666	1.35846e-08	Lapatinib_THZ531	AATAAA@-26@38327788
15:38328097:+	ENSG00000166068	SPRED1	-1.51056	8.28688e-19	0.668781	1.72823e-07	-2.17934	6.9887	2.07568e-07	Lapatinib_THZ531	AATAAA@-32@38328066;AATAGA@-27@38328071
10:12028227:-	ENSG00000151461	UPF2	-1.99506	1.52222e-37	0.176103	0.321029	-2.17116	5.66213	3.47e-11	Lapatinib_THZ531	AATAAT@-47@12028273
13:23370537:-	ENSG00000151835	SACS	-1.74598	1.31241e-79	0.401382	0.000335484	-2.14736	3.49256	0.000124306	Lapatinib_THZ531	AATAAA@-37@23370573
8:105454366:+	ENSG00000169946	ZFPM2	-1.34063	8.43901e-53	0.796188	9.11497e-17	-2.13682	2.10661	0.00299982	Lapatinib_THZ531	AATAAA@-29@105454338
11:5881179:-	ENSG00000132256	TRIM5	-0.968142	1.21112e-34	1.11295	2.00896e-09	-2.08109	1.16615	0.00639187	Lapatinib_THZ531	ATTAAA@-51@5881229;AATAAA@-18@5881196
5:127029411:-	ENSG00000173926	MARCHF3	-0.332573	0.000794443	1.73122	9.94323e-20	-2.06379	6.9429	2.86755e-07	Lapatinib_THZ531	AATAAA@-20@127029430
1:26260154:+	ENSG00000130695	CEP85	-2.39513	7.26199e-170	-0.337212	0.0210106	-2.05792	4.57298	0.00157934	Lapatinib_THZ531	AATACA@-22@26260133
1:26261618:+	ENSG00000130695	CEP85	-2.39513	7.26199e-170	-0.337212	0.0210106	-2.05792	5.43666	0.000135476	Lapatinib_THZ531	AATAAA@-60@26261559;AACAAA@-39@26261580;AATGAA@-35@26261584;AATAAA@-27@26261592
1:26263812:+	ENSG00000130695	CEP85	-2.39513	7.26199e-170	-0.337212	0.0210106	-2.05792	4.46965	0.000377135	Lapatinib_THZ531	AATACA@-18@26263795
8:133569290:-	ENSG00000008513	ST3GAL1	-2.04319	9.40398e-60	0.0105984	0.938547	-2.05379	4.56016	0.000204407	Lapatinib_THZ531	AATAAA@-20@133569309;AATGAA@-13@133569302;AATAGA@-9@133569298
20:46078860:-	ENSG00000124160	NCOA5	-2.55074	3.9614e-154	-0.499523	3.025e-05	-2.05121	3.21739	0.000224721	Lapatinib_THZ531	AATAAA@-22@46078881
6:38568352:-	ENSG00000183826	BTBD9	-0.502575	1.14979e-06	1.52983	3.1216e-31	-2.0324	6.04664	8.08033e-06	Lapatinib_THZ531	AATAAG@-42@38568393;AAGAAA@-39@38568390;AATGAA@-25@38568376;AATAAA@-20@38568371
9:106939432:+	ENSG00000148143	ZNF462	-1.43503	1.11371e-10	0.592995	0.0142665	-2.02803	7.60994	7.75756e-09	Lapatinib_THZ531	AAGAAA@-25@106939408;AATACA@-16@106939417
17:17754689:+	ENSG00000108557	RAI1	-1.55536	1.55028e-05	0.469724	0.0698258	-2.02508	5.21836	1.36026e-07	Lapatinib_THZ531	ATTAAA@-35@17754655;AACAAA@-24@17754666;AATAAT@-20@17754670
2:235807903:+	ENSG00000157985	AGAP1	-1.09774	2.57546e-28	0.926202	5.35616e-15	-2.02394	3.73817	1.46059e-09	Lapatinib_THZ531	ATTATA@-26@235807878;TATAAA@-22@235807882
2:235808125:+	ENSG00000157985	AGAP1	-1.09774	2.57546e-28	0.926202	5.35616e-15	-2.02394	5.27746	6.06294e-06	Lapatinib_THZ531	AATAAA@-22@235808104;AATAGA@-16@235808110
7:1449507:-	ENSG00000164877	MICALL2	0.312512	0.0270537	2.31929	8.1299e-62	-2.00677	2.26055	0.00255807	Lapatinib_THZ531	ATTAAA@-33@1449539;AATGAA@-28@1449534;ACTAAA@-23@1449529;ATTACA@-17@1449523
20:63774246:-	ENSG00000130584	ZBTB46	-1.19299	2.50753e-09	0.811917	3.24143e-05	-2.00491	2.2731	0.00238293	Lapatinib_THZ531	AATAAA@-18@63774263
3:196399293:-	ENSG00000163960	UBXN7	-1.07314	1.04934e-10	0.931121	7.74288e-08	-2.00426	3.989	1.55811e-06	Lapatinib_THZ531	AATAAT@-22@196399314;AATAAA@-19@196399311
16:81316734:+	ENSG00000261609	GAN	-0.936447	8.57315e-08	1.05459	0.0319699	-1.99104	6.02111	8.75538e-06	Lapatinib_THZ531	AGTAAA@-19@81316716
8:8336533:-	ENSG00000275342	PRAG1	-3.49382	4.93256e-54	-1.5089	7.07823e-15	-1.98492	3.80206	0.00426788	Lapatinib_THZ531	ATTACA@-20@8336552
8:67289989:-	ENSG00000066777	ARFGEF1	-1.27353	2.97379e-109	0.705702	6.52243e-15	-1.97923	6.28538	6.61895e-06	Lapatinib_THZ531	AATAAA@-20@67290008
1:115337073:-	ENSG00000134259	NGF	-4.14961	2.72425e-65	-2.18218	8.25645e-09	-1.96743	2.5591	0.00195532	Lapatinib_THZ531	ATTAAA@-18@115337090;ATTACA@-8@115337080
18:23193658:+	ENSG00000134508	CABLES1	-1.34258	4.69339e-46	0.610021	2.5821e-10	-1.9526	6.94034	3.92132e-10	Lapatinib_THZ531	AATAAA@-28@23193631
8:133570878:-	ENSG00000008513	ST3GAL1	-2.00197	2.86185e-60	-0.0839936	0.556198	-1.91798	3.22863	4.92285e-08	Lapatinib_THZ531	AAGAAA@-25@133570902;AATAAT@-21@133570898
18:2596024:+	ENSG00000080986	NDC80	-3.56839	1.17645e-262	-1.65161	1.1666e-52	-1.91679	2.28348	0.00018488	Lapatinib_THZ531	AATAAA@-29@2595996;GATAAA@-23@2596002
8:105420234:+	ENSG00000169946	ZFPM2	-1.05032	6.922e-32	0.865255	2.9314e-16	-1.91558	4.06916	1.94745e-10	Lapatinib_THZ531	GATAAA@-35@105420200;AATATA@-31@105420204;AATAAA@-26@105420209
7:32017582:-	ENSG00000154678	PDE1C	-0.892004	4.84056e-49	1.0165	3.95233e-30	-1.90851	3.54869	4.08756e-06	Lapatinib_THZ531	ATTAAA@-25@32017606;AATATA@-21@32017602
12:19463335:+	ENSG00000139154	AEBP2	-1.70307	1.30123e-09	0.197372	0.377632	-1.90044	6.80444	6.43646e-07	Lapatinib_THZ531	AATAAA@-29@19463307
8:94518833:-	ENSG00000164944	VIRMA	-1.90344	1.75626e-153	-0.0154011	0.887885	-1.88804	5.87868	1.2926e-05	Lapatinib_THZ531	ATTAAA@-20@94518852
15:99680947:+	ENSG00000068305	MEF2A	-1.26317	7.93814e-37	0.61981	7.39592e-23	-1.88298	5.89409	5.89467e-05	Lapatinib_THZ531	AATAAA@-21@99680927
2:112560275:+	ENSG00000125630	POLR1B	-1.37171	2.42487e-26	0.505861	0.000260962	-1.87757	4.8988	0.000109164	Lapatinib_THZ531	AATGAA@-30@112560246;AATAAA@-23@112560253;AATGAA@-19@112560257;AATAAG@-15@112560261
2:112562502:+	ENSG00000125630	POLR1B	-1.37171	2.42487e-26	0.505861	0.000260962	-1.87757	4.32747	4.34112e-05	Lapatinib_THZ531	AATAAA@-19@112562484
2:241396027:+	ENSG00000006607	FARP2	-0.125707	0.157056	1.74593	3.05715e-27	-1.87164	4.68014	9.79916e-05	Lapatinib_THZ531	ATTAAA@-18@241396010;ATTAAA@-10@241396018
7:99032685:-	ENSG00000198742	SMURF1	-0.0634959	0.696334	1.80652	5.62189e-43	-1.87002	6.54406	3.45507e-06	Lapatinib_THZ531	AATATA@-18@99032702
8:25319414:+	ENSG00000147459	DOCK5	-0.870732	8.13277e-18	0.997903	8.03604e-12	-1.86863	6.56904	9.22188e-07	Lapatinib_THZ531	ATTATA@-33@25319382;AATAAA@-19@25319396
17:82584387:+	ENSG00000141568	FOXK2	-1.35069	2.47361e-29	0.511274	0.000459017	-1.86196	2.37683	0.000752516	Lapatinib_THZ531	AATGAA@-21@82584367
1:144451020:-	ENSG00000266338	NBPF15	-0.580256	3.88759e-05	1.27535	2.92131e-28	-1.8556	3.14497	1.19741e-05	Lapatinib_THZ531	AATAAA@-55@144451074
18:3449195:+	ENSG00000177426	TGIF1	0.209326	0.0566643	2.05608	1.98778e-08	-1.84676	3.46774	9.24631e-20	Lapatinib_THZ531	AATAAG@-29@3449167
1:241869518:+	ENSG00000174371	EXO1	-3.51121	4.92625e-239	-1.6869	3.14751e-55	-1.82431	4.65092	0.00173223	Lapatinib_THZ531	AATGAA@-38@241869481;AATAAA@-24@241869495;AATAAA@-18@241869501;AACAAA@-13@241869506
6:34836599:+	ENSG00000065060	UHRF1BP1	-1.35923	1.52534e-36	0.46423	0.000560377	-1.82346	4.26333	1.17257e-06	Lapatinib_THZ531	AATAAA@-29@34836571;AATACA@-24@34836576
6:34836904:+	ENSG00000065060	UHRF1BP1	-1.35923	1.52534e-36	0.46423	0.000560377	-1.82346	4.44963	2.86861e-07	Lapatinib_THZ531	ATTATA@-47@34836858;AATGAA@-20@34836885
9:95882760:+	ENSG00000182150	ERCC6L2	-0.273059	0.028774	1.54614	2.62668e-19	-1.8192	2.28898	0.000918673	Lapatinib_THZ531	AATAAA@-31@95882730;AATAAT@-18@95882743
3:136601925:-	ENSG00000118007	STAG1	-0.513324	9.06006e-15	1.27451	1.54106e-37	-1.78784	6.81087	5.20859e-07	Lapatinib_THZ531	AATAAA@-36@136601960;AATAGA@-21@136601945
3:136603445:-	ENSG00000118007	STAG1	-0.513324	9.06006e-15	1.27451	1.54106e-37	-1.78784	7.47519	2.0273e-08	Lapatinib_THZ531	ATTAAA@-21@136603465
18:2591389:+	ENSG00000080986	NDC80	-3.32454	2.58692e-234	-1.55504	2.37384e-46	-1.7695	5.61679	5.52134e-05	Lapatinib_THZ531	AATAAA@-19@2591371
1:214372416:-	ENSG00000152104	PTPN14	-0.364526	0.0033566	1.39258	6.07461e-19	-1.75711	3.13123	0.00225308	Lapatinib_THZ531	ACTAAA@-39@214372454;AATAAA@-28@214372443
7:140776738:-	ENSG00000157764	BRAF	-0.902012	8.59991e-21	0.853948	3.38588e-29	-1.75596	6.69569	8.12135e-07	Lapatinib_THZ531	AATAAT@-35@140776772;ACTAAA@-24@140776761;AATAAA@-17@140776754
4:87048557:+	ENSG00000172493	AFF1	0.125865	0.675452	1.86026	6.32509e-19	-1.73439	6.08546	2.04034e-05	Lapatinib_THZ531	TATAAA@-25@87048533
1:21455429:+	ENSG00000142794	NBPF3	-0.615938	3.73893e-11	1.1148	9.36492e-27	-1.73074	1.72935	1.11097e-07	Lapatinib_THZ531	ATTATA@-27@21455403;TATAAA@-25@21455405;ATTAAA@-10@21455420
1:21456812:+	ENSG00000142794	NBPF3	-0.615938	3.73893e-11	1.1148	9.36492e-27	-1.73074	2.40608	0.00992092	Lapatinib_THZ531	ATTATA@-55@21456758;ATTAAA@-50@21456763;ATTAAA@-20@21456793;GATAAA@-11@21456802
2:39052614:-	ENSG00000115904	SOS1	-0.990441	3.9407e-14	0.714365	5.60162e-05	-1.70481	4.75732	6.14765e-11	Lapatinib_THZ531	AATAAA@-25@39052638;AAGAAA@-19@39052632
1:211966764:-	ENSG00000143493	INTS7	-1.90368	7.12136e-75	-0.203539	0.0939406	-1.70014	1.44914	0.000667489	Lapatinib_THZ531	GATAAA@-25@211966788
3:179712173:+	ENSG00000058056	USP13	-1.46149	6.05198e-102	0.21133	0.06031	-1.67282	4.43655	5.01125e-07	Lapatinib_THZ531	AATAAT@-26@179712148;AATAAA@-23@179712151
8:23530677:+	ENSG00000147454	SLC25A37	-1.08436	3.02273e-36	0.576347	1.51061e-06	-1.66071	5.54606	4.4716e-05	Lapatinib_THZ531	AATAAA@-20@23530658
X:107087379:-	ENSG00000089682	RBM41	-1.31505	8.63225e-14	0.336595	0.0185187	-1.65165	2.38132	0.00511135	Lapatinib_THZ531	ATTAAA@-19@107087397
X:107088318:-	ENSG00000089682	RBM41	-1.31505	8.63225e-14	0.336595	0.0185187	-1.65165	2.13516	0.000422465	Lapatinib_THZ531	ATTATA@-33@107088350
3:56682050:-	ENSG00000163946	TASOR	-2.51073	2.45001e-161	-0.866618	1.55633e-10	-1.64411	2.83478	1.43603e-05	Lapatinib_THZ531	ATTAAA@-23@56682072
3:183759599:+	ENSG00000163872	YEATS2	-1.75449	4.22489e-49	-0.113439	0.453792	-1.64105	2.78208	0.000193643	Lapatinib_THZ531	CATAAA@-43@183759557;AATAAA@-34@183759566;AATATA@-20@183759580;TATAAA@-18@183759582
4:54048434:-	ENSG00000109220	CHIC2	-1.36564	9.64952e-24	0.267811	0.0279791	-1.63345	3.91102	6.67967e-05	Lapatinib_THZ531	AAGAAA@-24@54048457;AATAAA@-20@54048453
X:24179887:+	ENSG00000005889	ZFX	-0.712227	8.93192e-06	0.920908	1.06576e-09	-1.63313	7.92251	1.44401e-09	Lapatinib_THZ531	AGTAAA@-18@24179870
X:24180874:+	ENSG00000005889	ZFX	-0.712227	8.93192e-06	0.920908	1.06576e-09	-1.63313	6.46564	0.000682702	Lapatinib_THZ531	AGTAAA@-20@24180855
X:24181335:+	ENSG00000005889	ZFX	-0.712227	8.93192e-06	0.920908	1.06576e-09	-1.63313	7.00499	4.23178e-07	Lapatinib_THZ531	AATAAA@-24@24181312;AATACA@-20@24181316
2:230799532:+	ENSG00000135932	CAB39	-1.22659	3.6238e-95	0.406064	6.64611e-07	-1.63266	6.53134	5.28248e-09	Lapatinib_THZ531	TATAAA@-31@230799502;ATTAAA@-26@230799507;AATACA@-22@230799511
10:78041118:+	ENSG00000138326	RPS24	-0.761134	0.104012	0.86526	6.002e-21	-1.62639	4.49258	6.61542e-06	Lapatinib_THZ531	CATAAA@-22@78041097
1:120425562:+	ENSG00000270231	NBPF8	0.130221	0.516573	1.73912	6.81697e-12	-1.6089	3.92201	8.13225e-22	Lapatinib_THZ531	AATAAA@-20@120425543
4:183261730:+	ENSG00000151718	WWC2	-0.603897	1.67724e-15	1.0041	1.44272e-40	-1.608	4.66261	3.39748e-06	Lapatinib_THZ531	AATAAA@-19@183261712
2:200543975:+	ENSG00000163535	SGO2	-0.918502	1.89427e-08	0.68398	2.46445e-09	-1.60248	2.3507	2.64891e-12	Lapatinib_THZ531	AACAAG@-31@200543945;AAGAAA@-28@200543948
1:70353156:-	ENSG00000118454	ANKRD13C	-2.59198	1.0583e-199	-0.989911	7.37211e-28	-1.60207	2.60719	0.00445987	Lapatinib_THZ531	AATAAT@-53@70353208;AGTAAA@-22@70353177
3:136735799:-	ENSG00000118007	STAG1	-0.216062	0.000500273	1.37801	3.97513e-26	-1.59407	6.24286	1.26707e-05	Lapatinib_THZ531	AATAAA@-18@136735816
3:136751406:-	ENSG00000118007	STAG1	-0.216062	0.000500273	1.37801	3.97513e-26	-1.59407	3.50224	0.00147805	Lapatinib_THZ531	AATAAA@-53@136751458
6:149021699:+	ENSG00000111962	UST	-1.65601	3.53993e-66	-0.0741566	0.415392	-1.58185	3.4286	0.000299656	Lapatinib_THZ531	CATAAA@-25@149021675
6:149022250:+	ENSG00000111962	UST	-1.65601	3.53993e-66	-0.0741566	0.415392	-1.58185	4.22892	0.00065811	Lapatinib_THZ531	AACAAG@-33@149022218;AATACA@-22@149022229
2:205159685:+	ENSG00000116117	PARD3B	-0.410599	0.00308059	1.16836	3.35587e-11	-1.57896	3.87088	0.00411126	Lapatinib_THZ531	ATTAAA@-49@205159637;AATAAA@-23@205159663
5:176969475:-	ENSG00000087206	UIMC1	-1.32296	5.7031e-52	0.23086	0.0844681	-1.55382	2.20391	0.000354494	Lapatinib_THZ531	AATAAA@-20@176969494
1:212016455:-	ENSG00000143493	INTS7	-0.975112	1.73731e-21	0.573778	4.07855e-05	-1.54889	4.55217	0.000211915	Lapatinib_THZ531	ATTAAA@-20@212016474
2:101049142:-	ENSG00000204634	TBC1D8	0.502826	1.63887e-05	2.04696	1.34477e-30	-1.54414	6.47281	1.05763e-06	Lapatinib_THZ531	ATTAAA@-20@101049161
12:27782056:+	ENSG00000087448	KLHL42	-1.1183	7.50901e-32	0.42496	0.00885375	-1.54326	4.65768	0.000133064	Lapatinib_THZ531	AATAAA@-48@27782009
3:179702944:+	ENSG00000058056	USP13	-1.22608	3.5141e-69	0.314065	0.00746963	-1.54015	5.63914	7.71444e-05	Lapatinib_THZ531	AAGAAA@-33@179702912;AATAAA@-20@179702925;GATAAA@-8@179702937
9:71748760:-	ENSG00000135048	CEMIP2	0.224531	0.0154675	1.75804	1.03974e-32	-1.53351	5.45636	2.10202e-35	Lapatinib_THZ531	AAGAAA@-32@71748791;AATAAA@-27@71748786
6:144292200:+	ENSG00000152818	UTRN	0.0399371	0.84896	1.56977	1.0254e-13	-1.52984	5.41365	1.08426e-13	Lapatinib_THZ531	ATTAAA@-27@144292174;AATAAA@-22@144292179
6:144309471:+	ENSG00000152818	UTRN	0.0399371	0.84896	1.56977	1.0254e-13	-1.52984	2.3312	0.00809099	Lapatinib_THZ531	GATAAA@-23@144309449
2:181903361:+	ENSG00000138434	ITPRID2	-1.69774	2.22954e-86	-0.177232	0.031465	-1.52051	4.15214	6.83918e-09	Lapatinib_THZ531	AATGAA@-35@181903327;TATAAA@-19@181903343;ATTATA@-14@181903348
X:40059805:-	ENSG00000183337	BCOR	-0.459404	0.0690833	1.05918	2.33849e-06	-1.51859	5.1316	2.89772e-05	Lapatinib_THZ531	AATAAA@-25@40059829
X:40060009:-	ENSG00000183337	BCOR	-0.459404	0.0690833	1.05918	2.33849e-06	-1.51859	5.65036	1.74751e-09	Lapatinib_THZ531	AATAAA@-16@40060024
1:30962379:-	ENSG00000134644	PUM1	-2.16419	5.46724e-27	-0.648393	0.00146303	-1.5158	5.38937	5.33631e-10	Lapatinib_THZ531	AACAAA@-50@30962428;AATAAG@-45@30962423;GATAAA@-40@30962418;AATAAA@-35@30962413;AATAAA@-30@30962408
1:30962886:-	ENSG00000134644	PUM1	-2.16419	5.46724e-27	-0.648393	0.00146303	-1.5158	4.39573	6.28692e-11	Lapatinib_THZ531	ACTAAA@-21@30962906;AATAAA@-17@30962902
12:46196964:-	ENSG00000111371	SLC38A1	-0.977126	8.14484e-20	0.532398	5.51922e-10	-1.50952	3.16398	6.0339e-05	Lapatinib_THZ531	ATTAAA@-22@46196985
7:134662272:+	ENSG00000172331	BPGM	-1.24987	1.96895e-41	0.255405	0.0129735	-1.50527	3.17659	4.47861e-11	Lapatinib_THZ531	TATAAA@-20@134662253
7:134663107:+	ENSG00000172331	BPGM	-1.24987	1.96895e-41	0.255405	0.0129735	-1.50527	3.06191	7.68359e-09	Lapatinib_THZ531	AATAAA@-25@134663083;AATAGA@-21@134663087;AAGAAA@-16@134663092
13:21022737:-	ENSG00000150457	LATS2	-0.541365	0.0018479	0.956641	8.3846e-05	-1.49801	6.9853	2.32325e-07	Lapatinib_THZ531	ATTATA@-35@21022771;TATAAA@-33@21022769;CATAAA@-23@21022759
16:84745854:+	ENSG00000103194	USP10	-1.29488	5.11692e-50	0.197856	0.0766988	-1.49273	5.84927	2.11371e-31	Lapatinib_THZ531	AATATA@-21@84745834;AACAAA@-13@84745842
16:84746083:+	ENSG00000103194	USP10	-1.29488	5.11692e-50	0.197856	0.0766988	-1.49273	6.40746	4.95893e-06	Lapatinib_THZ531	AAGAAA@-16@84746068
5:150539598:+	ENSG00000070614	NDST1	-0.859525	4.71695e-21	0.625603	3.36168e-08	-1.48513	2.57499	2.79555e-21	Lapatinib_THZ531	AATACA@-22@150539577
1:213159677:+	ENSG00000136643	RPS6KC1	-1.53588	2.00312e-69	-0.0614006	0.524144	-1.47448	5.70652	3.6869e-05	Lapatinib_THZ531	AATAAT@-53@213159625;ATTACA@-49@213159629;AATAAA@-27@213159651
2:63961956:-	ENSG00000143952	VPS54	-1.56186	1.11921e-67	-0.0890594	0.313058	-1.4728	6.17827	9.61326e-06	Lapatinib_THZ531	GATAAA@-53@63962008;AATATA@-21@63961976
1:222714093:+	ENSG00000162819	BROX	-0.82503	5.80632e-26	0.636177	1.69559e-08	-1.46121	4.70371	0.000171388	Lapatinib_THZ531	ATTAAA@-19@222714075;AATGAA@-15@222714079
3:27457682:-	ENSG00000033867	SLC4A7	-1.25363	2.31514e-51	0.205073	0.272491	-1.4587	5.03173	7.76725e-13	Lapatinib_THZ531	AATGAA@-52@27457733
1:64159681:+	ENSG00000185483	ROR1	-1.20139	3.59843e-22	0.256937	0.0646936	-1.45833	3.65068	1.6062e-05	Lapatinib_THZ531	AGTAAA@-26@64159656
7:73496591:-	ENSG00000009954	BAZ1B	-0.786484	1.90092e-05	0.670694	0.000150949	-1.45718	7.34738	2.38855e-08	Lapatinib_THZ531	AATAAA@-17@73496607
7:73498336:-	ENSG00000009954	BAZ1B	-0.786484	1.90092e-05	0.670694	0.000150949	-1.45718	5.78702	6.51577e-07	Lapatinib_THZ531	ACTAAA@-20@73498355
7:73498391:-	ENSG00000009954	BAZ1B	-0.786484	1.90092e-05	0.670694	0.000150949	-1.45718	6.47404	3.4235e-06	Lapatinib_THZ531	ACTAAA@-23@73498413
14:96354113:-	ENSG00000066739	ATG2B	-0.85861	1.87642e-34	0.594039	0.0165937	-1.45265	6.25167	7.6261e-06	Lapatinib_THZ531	AATAAA@-22@96354134;AATGAA@-18@96354130
1:149093038:-	ENSG00000269713	NBPF9	-0.628837	6.38669e-06	0.823456	4.36167e-17	-1.45229	1.74672	3.66068e-12	Lapatinib_THZ531	AATAAA@-20@149093057
22:20575450:+	ENSG00000099917	MED15	-1.51571	2.75338e-40	-0.0650884	0.65636	-1.45062	6.03458	5.90481e-06	Lapatinib_THZ531	AATAAA@-26@20575425
22:20575503:+	ENSG00000099917	MED15	-1.51571	2.75338e-40	-0.0650884	0.65636	-1.45062	3.67099	8.93544e-08	Lapatinib_THZ531	AATAAA@-19@20575485
22:20575779:+	ENSG00000099917	MED15	-1.51571	2.75338e-40	-0.0650884	0.65636	-1.45062	4.07269	6.50044e-09	Lapatinib_THZ531	AATATA@-45@20575735;TATAAA@-37@20575743;AACAAA@-14@20575766
22:20576186:+	ENSG00000099917	MED15	-1.51571	2.75338e-40	-0.0650884	0.65636	-1.45062	1.88161	0.00488028	Lapatinib_THZ531	AATAAA@-28@20576159
14:55299504:+	ENSG00000178974	FBXO34	-1.9625	3.48991e-24	-0.517649	0.0586314	-1.44485	6.56796	1.68031e-06	Lapatinib_THZ531	AATAAA@-32@55299473
7:92709974:-	ENSG00000105810	CDK6	-0.919981	1.71718e-21	0.524725	9.78165e-08	-1.44471	4.47375	4.59901e-06	Lapatinib_THZ531	AATAAA@-22@92709995;TATAAA@-10@92709983
7:92724485:-	ENSG00000105810	CDK6	-0.919981	1.71718e-21	0.524725	9.78165e-08	-1.44471	4.42648	0.000342951	Lapatinib_THZ531	TATAAA@-25@92724509
10:26724295:+	ENSG00000148459	PDSS1	-1.11116	1.50216e-13	0.333236	0.0175676	-1.44439	3.3704	1.04676e-06	Lapatinib_THZ531	AATAGA@-25@26724271
3:51426502:-	ENSG00000145041	DCAF1	-1.59292	1.84711e-57	-0.164667	0.0773477	-1.42826	6.11877	4.17509e-06	Lapatinib_THZ531	ATTAAA@-51@51426552;ATTAAA@-20@51426521
6:147204831:+	ENSG00000164506	STXBP5	-0.965277	1.29529e-44	0.456879	0.147669	-1.42216	3.93324	1.37275e-15	Lapatinib_THZ531	AATAAT@-47@147204785;AATAAT@-44@147204788;AATAAT@-41@147204791;AATAAT@-38@147204794;AATAAA@-26@147204806
3:179066922:-	ENSG00000172667	ZMAT3	0.32386	0.00945693	1.74405	1.47223e-40	-1.42019	7.18452	7.33798e-08	Lapatinib_THZ531	AATAAA@-23@179066944
2:28914356:+	ENSG00000163811	WDR43	-1.26518	8.07797e-14	0.152479	0.309309	-1.41766	6.10401	5.14198e-06	Lapatinib_THZ531	AATAAA@-23@28914334
12:51986262:+	ENSG00000135503	ACVR1B	-0.501981	0.000379378	0.912119	1.6254e-07	-1.4141	4.97736	3.16679e-05	Lapatinib_THZ531	ATTACA@-60@51986203;AATAAA@-21@51986242;AACAAA@-17@51986246
6:79077193:-	ENSG00000146247	PHIP	-1.02749	3.48661e-20	0.382108	0.170531	-1.4096	2.27989	5.24922e-06	Lapatinib_THZ531	AATAAA@-17@79077209
2:11805827:+	ENSG00000134324	LPIN1	-1.15732	3.12771e-26	0.251035	0.0248751	-1.40835	4.32378	2.3587e-09	Lapatinib_THZ531	ACTAAA@-17@11805811
15:68087587:+	ENSG00000033800	PIAS1	-1.565	2.43618e-27	-0.172195	0.263908	-1.3928	6.67313	1.59098e-06	Lapatinib_THZ531	AAGAAA@-22@68087566
2:234953268:+	ENSG00000130147	SH3BP4	-0.652827	4.71267e-07	0.730257	1.18016e-05	-1.38308	3.69896	9.49907e-07	Lapatinib_THZ531	GATAAA@-34@234953235;AATATA@-24@234953245;TATAAA@-22@234953247
2:234954234:+	ENSG00000130147	SH3BP4	-0.652827	4.71267e-07	0.730257	1.18016e-05	-1.38308	4.34799	2.71793e-08	Lapatinib_THZ531	TATAAA@-27@234954208;AATAAA@-19@234954216;AATAAG@-15@234954220
10:132705653:+	ENSG00000068383	INPP5A	-0.944194	1.71461e-38	0.435297	1.93174e-07	-1.37949	1.86369	0.00670665	Lapatinib_THZ531	AATAAA@-21@132705633
1:64144245:+	ENSG00000185483	ROR1	-1.06055	1.32086e-17	0.310523	0.0247381	-1.37107	3.19	6.56651e-07	Lapatinib_THZ531	AATAAA@-28@64144218
1:64145021:+	ENSG00000185483	ROR1	-1.06055	1.32086e-17	0.310523	0.0247381	-1.37107	6.20513	1.65845e-05	Lapatinib_THZ531	AATAAT@-52@64144970;AATAAA@-20@64145002
1:64145568:+	ENSG00000185483	ROR1	-1.06055	1.32086e-17	0.310523	0.0247381	-1.37107	2.22707	0.00590246	Lapatinib_THZ531	AATATA@-30@64145539;ATTACA@-13@64145556
1:64145701:+	ENSG00000185483	ROR1	-1.06055	1.32086e-17	0.310523	0.0247381	-1.37107	3.82659	4.95842e-06	Lapatinib_THZ531	AAGAAA@-30@64145672;AATAAA@-22@64145680;AACAAA@-16@64145686
1:64146692:+	ENSG00000185483	ROR1	-1.06055	1.32086e-17	0.310523	0.0247381	-1.37107	3.04447	0.000454088	Lapatinib_THZ531	ATTACA@-16@64146677;ATTATA@-9@64146684
1:64148007:+	ENSG00000185483	ROR1	-1.06055	1.32086e-17	0.310523	0.0247381	-1.37107	3.38139	2.31218e-05	Lapatinib_THZ531	AATACA@-48@64147960;AATGAA@-17@64147991
17:5338239:+	ENSG00000029725	RABEP1	-0.891436	1.843e-20	0.478431	1.12481e-16	-1.36987	1.64156	1.07731e-05	Lapatinib_THZ531	AACAAA@-44@5338196
6:159750292:+	ENSG00000146457	WTAP	-0.142769	0.39435	1.22191	1.2808e-38	-1.36467	3.59801	4.34082e-07	Lapatinib_THZ531	CATAAA@-22@159750271
6:159750617:+	ENSG00000146457	WTAP	-0.142769	0.39435	1.22191	1.2808e-38	-1.36467	3.49156	4.21017e-05	Lapatinib_THZ531	AACAAA@-37@159750581;CATAAA@-20@159750598
6:159751907:+	ENSG00000146457	WTAP	-0.142769	0.39435	1.22191	1.2808e-38	-1.36467	2.94473	0.00090779	Lapatinib_THZ531	AACAAG@-33@159751875;ACTAAA@-11@159751897
1:35759576:-	ENSG00000092853	CLSPN	-1.55022	7.83338e-11	-0.188348	0.391311	-1.36187	2.3383	2.58295e-06	Lapatinib_THZ531	AACAAA@-28@35759603;ATTAAA@-21@35759596
3:14448685:+	ENSG00000131389	SLC6A6	-0.501821	5.67813e-08	0.854379	5.1034e-19	-1.3562	2.87319	0.000146847	Lapatinib_THZ531	AATAAA@-21@14448665
3:14454736:+	ENSG00000131389	SLC6A6	-0.501821	5.67813e-08	0.854379	5.1034e-19	-1.3562	2.92853	0.00127819	Lapatinib_THZ531	TATAAA@-42@14454695;ATTAAA@-22@14454715
10:17709061:+	ENSG00000136738	STAM	0.00336649	0.982756	1.3581	4.00088e-38	-1.35473	5.18768	1.96766e-18	Lapatinib_THZ531	TATAAA@-37@17709025;AATAAA@-23@17709039
10:17709277:+	ENSG00000136738	STAM	0.00336649	0.982756	1.3581	4.00088e-38	-1.35473	6.03137	2.63267e-07	Lapatinib_THZ531	AATGAA@-22@17709256
7:47428043:-	ENSG00000136205	TNS3	-2.6463	8.24832e-127	-1.29675	6.0246e-41	-1.34955	4.51221	0.000222544	Lapatinib_THZ531	ATTAAA@-24@47428066;AATAAG@-16@47428058
22:40586622:-	ENSG00000196588	MRTFA	-0.862197	1.87944e-06	0.482795	0.0113113	-1.34499	4.80695	1.14379e-08	Lapatinib_THZ531	AATAAT@-51@40586672;AATAAA@-27@40586648
2:196155286:-	ENSG00000081320	STK17B	-1.85809	3.19937e-26	-0.518715	9.19901e-05	-1.33938	3.23397	4.38544e-08	Lapatinib_THZ531	AATAAA@-18@196155303
10:100208918:-	ENSG00000213341	CHUK	-0.940333	1.74275e-28	0.394843	2.15868e-05	-1.33518	4.25171	6.47691e-05	Lapatinib_THZ531	AATAAA@-21@100208938
10:100209401:-	ENSG00000213341	CHUK	-0.940333	1.74275e-28	0.394843	2.15868e-05	-1.33518	4.27482	5.363e-28	Lapatinib_THZ531	AATGAA@-29@100209429
7:130198079:-	ENSG00000146842	TMEM209	-1.63052	7.1021e-54	-0.297217	0.0014088	-1.33331	1.59163	0.0057222	Lapatinib_THZ531	TATAAA@-43@130198121
7:105500364:-	ENSG00000091127	PUS7	-1.21955	6.35228e-46	0.0969605	0.329472	-1.31651	2.70099	1.07033e-08	Lapatinib_THZ531	ATTACA@-51@105500414;ATTAAA@-24@105500387
7:105501335:-	ENSG00000091127	PUS7	-1.21955	6.35228e-46	0.0969605	0.329472	-1.31651	2.31363	1.21422e-06	Lapatinib_THZ531	GATAAA@-45@105501379;AATGAA@-34@105501368;ATTACA@-27@105501361;AACAAG@-22@105501356;AAGAAA@-19@105501353
7:105501542:-	ENSG00000091127	PUS7	-1.21955	6.35228e-46	0.0969605	0.329472	-1.31651	1.38801	7.08027e-05	Lapatinib_THZ531	CATAAA@-42@105501583;AATATA@-28@105501569
3:88126855:+	ENSG00000175105	ZNF654	-0.863337	2.38526e-08	0.452472	9.18266e-05	-1.31581	1.48599	0.00850907	Lapatinib_THZ531	AATAAG@-51@88126805;AATGAA@-35@88126821;AATAAA@-31@88126825
1:94534259:-	ENSG00000117525	F3	-2.76692	1.69355e-54	-1.45124	1.15819e-38	-1.31569	2.85553	2.37285e-05	Lapatinib_THZ531	AATAAG@-27@94534285;GATAAA@-22@94534280
12:100084734:-	ENSG00000111647	UHRF1BP1L	-0.499524	5.6609e-10	0.804806	1.90629e-20	-1.30433	6.98295	1.89193e-07	Lapatinib_THZ531	AATAAA@-18@100084751;ACTAAA@-10@100084743
1:77627905:-	ENSG00000036549	ZZZ3	-0.670166	1.00808e-15	0.631166	1.02551e-05	-1.30133	7.25213	4.5911e-08	Lapatinib_THZ531	AATAAA@-16@77627920
1:77629841:-	ENSG00000036549	ZZZ3	-0.670166	1.00808e-15	0.631166	1.02551e-05	-1.30133	5.28193	3.97958e-16	Lapatinib_THZ531	AATACA@-32@77629872
1:77631055:-	ENSG00000036549	ZZZ3	-0.670166	1.00808e-15	0.631166	1.02551e-05	-1.30133	5.56358	9.66435e-09	Lapatinib_THZ531	TATAAA@-60@77631114
1:77631148:-	ENSG00000036549	ZZZ3	-0.670166	1.00808e-15	0.631166	1.02551e-05	-1.30133	4.56022	4.31344e-05	Lapatinib_THZ531	AATAAA@-19@77631166
12:94364775:-	ENSG00000173588	CEP83	-0.57472	0.00122304	0.720927	1.96382e-07	-1.29565	2.6805	7.47705e-05	Lapatinib_THZ531	ATTAAA@-21@94364795
10:33261176:-	ENSG00000099250	NRP1	-1.68779	7.38167e-170	-0.396256	0.000601773	-1.29154	5.21399	2.52564e-05	Lapatinib_THZ531	AATAAG@-26@33261201
10:33263189:-	ENSG00000099250	NRP1	-1.68779	7.38167e-170	-0.396256	0.000601773	-1.29154	6.588	3.87675e-06	Lapatinib_THZ531	TATAAA@-57@33263245;AATAAA@-17@33263205
10:33263389:-	ENSG00000099250	NRP1	-1.68779	7.38167e-170	-0.396256	0.000601773	-1.29154	6.68675	1.24663e-06	Lapatinib_THZ531	ATTACA@-22@33263410
3:37142516:-	ENSG00000093167	LRRFIP2	-0.351944	5.25178e-06	0.93072	3.70513e-46	-1.28266	4.7962	3.35874e-26	Lapatinib_THZ531	ATTAAA@-23@37142538;ATTAAA@-18@37142533
3:37144176:-	ENSG00000093167	LRRFIP2	-0.351944	5.25178e-06	0.93072	3.70513e-46	-1.28266	3.30106	1.59236e-21	Lapatinib_THZ531	GATAAA@-56@37144231;AATAAA@-51@37144226;ATTAAA@-23@37144198
3:37144846:-	ENSG00000093167	LRRFIP2	-0.351944	5.25178e-06	0.93072	3.70513e-46	-1.28266	3.4341	1.62103e-09	Lapatinib_THZ531	ATTAAA@-23@37144868
3:37145016:-	ENSG00000093167	LRRFIP2	-0.351944	5.25178e-06	0.93072	3.70513e-46	-1.28266	2.24133	0.000182209	Lapatinib_THZ531	AGTAAA@-19@37145034
6:161054804:+	ENSG00000085511	MAP3K4	-0.223595	0.17038	1.05148	8.29901e-14	-1.27508	6.95079	2.93554e-07	Lapatinib_THZ531	AATAAG@-42@161054763;AATGAA@-19@161054786
7:105012289:-	ENSG00000228393	NA	0.485145	0.0900874	1.75538	0.000366091	-1.27024	5.11612	0.000254021	Lapatinib_THZ531	AATAGA@-57@105012345;AACAAA@-30@105012318
7:73475084:-	ENSG00000009954	BAZ1B	-1.1772	3.59895e-11	0.0927946	0.64391	-1.26999	2.67275	4.85048e-08	Lapatinib_THZ531	ATTAAA@-32@73475115
7:73475262:-	ENSG00000009954	BAZ1B	-1.1772	3.59895e-11	0.0927946	0.64391	-1.26999	2.58041	3.63542e-05	Lapatinib_THZ531	CATAAA@-21@73475282
1:10263304:+	ENSG00000054523	KIF1B	0.860199	5.80837e-08	2.1249	2.49828e-56	-1.2647	5.51437	0.000111559	Lapatinib_THZ531	AATAAT@-26@10263279;AATAAT@-23@10263282;AATAAT@-20@10263285;AATAAA@-17@10263288;AATAAA@-13@10263292;AATAAA@-9@10263296
1:52338301:+	ENSG00000157077	ZFYVE9	-0.748878	3.69244e-07	0.507401	1.35168e-16	-1.25628	2.34059	0.0097037	Lapatinib_THZ531	TATAAA@-19@52338283;AGTAAA@-11@52338291;AACAAG@-7@52338295
1:66627120:+	ENSG00000118473	SGIP1	0.182738	0.24812	1.43703	2.11363e-20	-1.25429	1.75289	0.00114686	Lapatinib_THZ531	AGTAAA@-20@66627101
4:182263008:+	ENSG00000218336	TENM3	-0.12321	0.176459	1.13057	8.49823e-20	-1.25378	1.80713	0.00875448	Lapatinib_THZ531	AATAAA@-22@182262987
21:44038696:+	ENSG00000160218	TRAPPC10	0.346221	0.00232762	1.59997	2.40447e-60	-1.25375	3.37767	7.95198e-12	Lapatinib_THZ531	AATAAA@-21@44038676
21:44041149:+	ENSG00000160218	TRAPPC10	0.346221	0.00232762	1.59997	2.40447e-60	-1.25375	3.74014	7.16433e-07	Lapatinib_THZ531	ATTAAA@-27@44041123;AATAAT@-22@44041128
6:147364536:+	ENSG00000164506	STXBP5	-2.01861	1.50965e-59	-0.765799	2.47942e-29	-1.25281	4.64382	0.000929243	Lapatinib_THZ531	AATAAA@-23@147364514
1:117894859:-	ENSG00000196505	GDAP2	-0.582761	7.00901e-08	0.660603	2.93389e-07	-1.24336	2.76578	0.00232678	Lapatinib_THZ531	AATAAA@-14@117894872
7:130191778:-	ENSG00000146842	TMEM209	-1.6657	3.77754e-52	-0.429551	1.56481e-06	-1.23614	2.79928	0.00138281	Lapatinib_THZ531	AATACA@-39@130191816;AATACA@-27@130191804
8:140610897:-	ENSG00000123908	AGO2	0.674778	2.70056e-09	1.90794	1.1971e-27	-1.23317	3.24949	4.14108e-05	Lapatinib_THZ531	ATTAAA@-55@140610951;AATAAA@-22@140610918
21:46512840:+	ENSG00000160305	DIP2A	0.432657	1.23761e-07	1.66392	3.80274e-42	-1.23127	6.03156	1.84442e-05	Lapatinib_THZ531	AACAAA@-31@46512810;AACAAA@-27@46512814;AACAAA@-22@46512819
1:30973395:-	ENSG00000134644	PUM1	-1.6948	1.32275e-16	-0.472617	0.0190216	-1.22218	6.55928	7.96563e-07	Lapatinib_THZ531	AATAAA@-23@30973417
9:70301901:+	ENSG00000198887	SMC5	-0.126331	0.0622652	1.09357	1.53609e-28	-1.2199	7.10019	1.0361e-07	Lapatinib_THZ531	CATAAA@-29@70301873
9:70302732:+	ENSG00000198887	SMC5	-0.126331	0.0622652	1.09357	1.53609e-28	-1.2199	7.10191	7.41126e-08	Lapatinib_THZ531	AATAAA@-58@70302675;AATAAA@-54@70302679;AATAAA@-50@70302683;AACAAA@-46@70302687;AACAAA@-42@70302691;AATAAA@-38@70302695;AATAAA@-34@70302699
13:30254606:-	ENSG00000102781	KATNAL1	-0.840371	2.43843e-28	0.375268	3.1239e-05	-1.21564	4.11007	3.70354e-06	Lapatinib_THZ531	AATAAA@-36@30254641;AACAAG@-18@30254623
3:12407102:+	ENSG00000132170	PPARG	-1.05453	3.12115e-12	0.156763	0.137657	-1.21129	2.61231	9.3461e-05	Lapatinib_THZ531	ATTATA@-35@12407068;AATAAA@-28@12407075
3:12409411:+	ENSG00000132170	PPARG	-1.05453	3.12115e-12	0.156763	0.137657	-1.21129	1.99688	2.1777e-08	Lapatinib_THZ531	AAGAAA@-25@12409387
4:124707663:-	ENSG00000151458	ANKRD50	-1.33441	1.10871e-10	-0.127284	0.414561	-1.20712	5.20752	0.000175792	Lapatinib_THZ531	AATAAA@-33@124707695
19:4911908:+	ENSG00000276043	UHRF1	-1.65673	3.79695e-15	-0.45156	0.0182536	-1.20517	3.50439	0.000304466	Lapatinib_THZ531	ATTAAA@-18@4911891
10:12761545:+	ENSG00000183049	CAMK1D	-0.225968	0.0407551	0.970068	5.44345e-15	-1.19604	3.76671	0.000316439	Lapatinib_THZ531	AAGAAA@-60@12761486
2:9208546:+	ENSG00000151693	ASAP2	-0.332398	0.0020495	0.857576	1.62152e-06	-1.18997	4.09566	1.16866e-24	Lapatinib_THZ531	AATAAA@-20@9208527
2:9209011:+	ENSG00000151693	ASAP2	-0.332398	0.0020495	0.857576	1.62152e-06	-1.18997	3.74609	5.29399e-19	Lapatinib_THZ531	AACAAG@-39@9208973;ATTAAA@-26@9208986
2:9209525:+	ENSG00000151693	ASAP2	-0.332398	0.0020495	0.857576	1.62152e-06	-1.18997	4.03007	8.37428e-05	Lapatinib_THZ531	CATAAA@-49@9209477;AACAAA@-32@9209494;AATAAA@-28@9209498;AATAAA@-24@9209502
11:68807180:-	ENSG00000110090	CPT1A	-0.237829	0.267843	0.949755	1.19366e-09	-1.18758	2.54711	2.85332e-05	Lapatinib_THZ531	AATAAA@-22@68807201
13:40940804:-	ENSG00000120690	ELF1	-0.954478	1.17089e-05	0.231664	0.0966546	-1.18614	3.80941	2.54848e-05	Lapatinib_THZ531	AATGAA@-33@40940836;AATAAA@-27@40940830;TATAAA@-19@40940822
9:5630352:+	ENSG00000107036	RIC1	-0.0830849	0.56488	1.10107	1.82425e-11	-1.18416	4.75407	1.33651e-06	Lapatinib_THZ531	TATAAA@-33@5630320
14:31205394:-	ENSG00000092148	HECTD1	-0.610553	1.00117e-42	0.567138	1.49411e-08	-1.17769	3.02083	0.0027932	Lapatinib_THZ531	AATAAG@-37@31205430;AATAAA@-24@31205417
14:75445532:+	ENSG00000140044	JDP2	-0.786374	1.49198e-08	0.387805	0.0342879	-1.17418	3.55519	4.80794e-10	Lapatinib_THZ531	AATAAA@-35@75445498
16:48560394:-	ENSG00000102921	N4BP1	-1.22503	2.18141e-09	-0.0612891	0.714317	-1.16374	6.17133	1.2647e-05	Lapatinib_THZ531	AATAAG@-22@48560415
7:98176417:+	ENSG00000164715	LMTK2	0.343841	0.103195	1.50736	1.02388e-10	-1.16352	2.46068	0.00450001	Lapatinib_THZ531	AATAAT@-28@98176390;AATAAA@-25@98176393;ATTAAA@-10@98176408
18:31905755:-	ENSG00000153339	TRAPPC8	-1.33302	1.32077e-39	-0.171546	0.111775	-1.16147	5.84159	2.64443e-05	Lapatinib_THZ531	AATAAT@-45@31905799;AATATA@-42@31905796;AATAAA@-27@31905781
10:33269493:-	ENSG00000099250	NRP1	-1.50715	2.57082e-137	-0.352127	0.00436396	-1.15503	5.47914	6.79258e-05	Lapatinib_THZ531	AATAAG@-21@33269513
10:33270190:-	ENSG00000099250	NRP1	-1.50715	2.57082e-137	-0.352127	0.00436396	-1.15503	6.8449	2.18511e-07	Lapatinib_THZ531	ATTATA@-50@33270239;TATAAA@-48@33270237;AATAAA@-23@33270212
X:16824783:+	ENSG00000086712	TXLNG	-0.556738	1.51578e-06	0.59432	3.41723e-05	-1.15106	5.1554	0.000373144	Lapatinib_THZ531	ACTAAA@-32@16824752;AATAAA@-24@16824760
3:37169824:-	ENSG00000093167	LRRFIP2	-0.167559	0.0202366	0.97634	2.18935e-41	-1.1439	1.95445	3.08693e-05	Lapatinib_THZ531	AATATA@-36@37169859;TATAAA@-34@37169857;ATTAAA@-21@37169844
3:37170025:-	ENSG00000093167	LRRFIP2	-0.167559	0.0202366	0.97634	2.18935e-41	-1.1439	1.15555	0.00154907	Lapatinib_THZ531	AATAAA@-26@37170050
3:33681684:-	ENSG00000163539	CLASP2	-0.680327	3.95443e-16	0.450752	2.10587e-06	-1.13108	4.94218	3.02457e-07	Lapatinib_THZ531	AATAAA@-22@33681705
13:79340803:-	ENSG00000139746	RBM26	-0.910895	1.6021e-09	0.208193	0.0790924	-1.11909	4.39037	0.000687266	Lapatinib_THZ531	AATAGA@-32@79340834;AATAAA@-18@79340820
5:60627965:-	ENSG00000035499	DEPDC1B	-0.857047	1.0389e-17	0.261981	0.0095642	-1.11903	4.46961	0.000277697	Lapatinib_THZ531	AATGAA@-20@60627984
8:127894613:+	ENSG00000249859	PVT1	0.760405	2.36828e-19	1.87505	3.45759e-57	-1.11464	5.07864	0.000373471	Lapatinib_THZ531	AATAAA@-23@127894591
2:9876239:+	ENSG00000115750	TAF1B	-1.36403	2.04195e-49	-0.260529	0.00235723	-1.1035	1.49587	0.00128536	Lapatinib_THZ531	ATTATA@-17@9876223
9:109081593:-	ENSG00000106771	TMEM245	-0.217737	0.0118343	0.880251	8.58786e-44	-1.09799	4.42906	1.25349e-26	Lapatinib_THZ531	AATAAA@-19@109081611;AACAAA@-14@109081606
10:33330048:-	ENSG00000099250	NRP1	-1.42151	6.30046e-110	-0.327113	0.00850715	-1.0944	3.96443	8.66746e-05	Lapatinib_THZ531	AATAAT@-59@33330106;AATACA@-38@33330085;AATACA@-21@33330068
10:33330177:-	ENSG00000099250	NRP1	-1.42151	6.30046e-110	-0.327113	0.00850715	-1.0944	3.62823	2.05141e-05	Lapatinib_THZ531	AATAAA@-19@33330195;AATAAG@-14@33330190
13:75325434:-	ENSG00000136111	TBC1D4	-1.19677	9.74137e-31	-0.130191	0.273036	-1.06657	4.57028	4.07903e-06	Lapatinib_THZ531	AGTAAA@-14@75325447
15:80734624:+	ENSG00000136379	ABHD17C	-1.03368	3.56691e-08	0.0320067	0.888151	-1.06569	5.60118	0.00021348	Lapatinib_THZ531	GATAAA@-42@80734583;ATTAAA@-17@80734608;AATGAA@-12@80734613
8:142670796:+	ENSG00000167653	PSCA	-3.03729	9.6186e-120	-1.9768	3.35394e-21	-1.06049	2.84073	0.000268253	Lapatinib_THZ531	AATACA@-53@142670744;AATGAA@-16@142670781
8:142671491:+	ENSG00000167653	PSCA	-3.03729	9.6186e-120	-1.9768	3.35394e-21	-1.06049	3.04307	0.00036221	Lapatinib_THZ531	TATAAA@-26@142671466
8:142673203:+	ENSG00000167653	PSCA	-3.03729	9.6186e-120	-1.9768	3.35394e-21	-1.06049	1.94664	0.00592185	Lapatinib_THZ531	ATTAAA@-38@142673166
13:78631384:-	ENSG00000152193	OBI1	-1.44377	1.27593e-15	-0.391895	0.0232365	-1.05187	2.59852	0.00303488	Lapatinib_THZ531	AACAAA@-28@78631411;AATAAA@-23@78631406
13:78632595:-	ENSG00000152193	OBI1	-1.44377	1.27593e-15	-0.391895	0.0232365	-1.05187	3.44498	4.66807e-05	Lapatinib_THZ531	AATAAA@-38@78632632;AATAAA@-24@78632618
20:18476024:+	ENSG00000132664	POLR3F	-2.57482	9.31963e-109	-1.52531	1.86495e-30	-1.0495	3.45339	0.00165729	Lapatinib_THZ531	AATATA@-47@18475978;AATAAA@-18@18476007
7:137928037:-	ENSG00000182158	CREB3L2	0.145748	0.0550652	1.19289	1.76299e-54	-1.04714	7.45788	1.63415e-08	Lapatinib_THZ531	ATTATA@-40@137928076;ATTAAA@-35@137928071
20:17970651:+	ENSG00000125871	MGME1	-2.46636	1.86333e-139	-1.42476	3.14306e-44	-1.0416	2.81077	0.000501428	Lapatinib_THZ531	ACTAAA@-59@17970593;AATAGA@-54@17970598;ACTAAA@-37@17970615;AATAAT@-33@17970619;AATACA@-30@17970622;CATAAA@-26@17970626
9:109086947:-	ENSG00000106771	TMEM245	-0.18851	0.0242769	0.841438	3.83474e-43	-1.02995	4.69262	1.26255e-09	Lapatinib_THZ531	AATAAG@-47@109086993;CATAAA@-19@109086965
X:134893994:-	ENSG00000101928	MOSPD1	-2.03707	2.19615e-58	-1.01523	4.51394e-21	-1.02185	1.77676	0.00285545	Lapatinib_THZ531	CATAAA@-46@134894039;ATTAAA@-23@134894016
X:134894359:-	ENSG00000101928	MOSPD1	-2.03707	2.19615e-58	-1.01523	4.51394e-21	-1.02185	1.99399	7.85226e-10	Lapatinib_THZ531	AACAAA@-33@134894391;ATTAAA@-19@134894377
X:134895995:-	ENSG00000101928	MOSPD1	-2.03707	2.19615e-58	-1.01523	4.51394e-21	-1.02185	2.18496	8.624e-12	Lapatinib_THZ531	ATTAAA@-24@134896018
X:134896313:-	ENSG00000101928	MOSPD1	-2.03707	2.19615e-58	-1.01523	4.51394e-21	-1.02185	1.64859	7.62724e-09	Lapatinib_THZ531	ATTAAA@-36@134896348;ATTAAA@-20@134896332
17:66341217:+	ENSG00000154229	PRKCA	-0.0813613	0.42497	0.928538	1.22843e-12	-1.0099	6.46482	3.68631e-06	Lapatinib_THZ531	AATACA@-21@66341197
18:13670483:-	ENSG00000177150	FAM210A	-0.258522	0.134705	0.749256	9.09408e-11	-1.00778	4.8708	6.28971e-05	Lapatinib_THZ531	ATTACA@-22@13670504
17:32181812:+	ENSG00000126858	RHOT1	-1.98509	9.95627e-95	-0.983167	4.03629e-11	-1.00192	1.94426	0.00022008	Lapatinib_THZ531	AATAAA@-19@32181794
11:66675202:-	ENSG00000173914	RBM4B	-1.57849	8.77058e-43	-0.581454	4.38972e-08	-0.997037	1.77436	0.0078994	Lapatinib_THZ531	AATGAA@-58@66675259;AAGAAA@-54@66675255;AGTAAA@-27@66675228
20:58390980:+	ENSG00000124164	VAPB	-1.00548	2.85203e-65	-0.0192149	0.894391	-0.986264	5.61015	6.20273e-05	Lapatinib_THZ531	ATTAAA@-30@58390951;AATGAA@-25@58390956
8:38821494:+	ENSG00000147526	TACC1	-0.715001	3.40675e-32	0.270116	0.00752768	-0.985117	5.25673	0.000183955	Lapatinib_THZ531	AACAAA@-35@38821460;ACTAAA@-23@38821472
8:38821572:+	ENSG00000147526	TACC1	-0.715001	3.40675e-32	0.270116	0.00752768	-0.985117	4.97287	4.34723e-09	Lapatinib_THZ531	AATAAG@-33@38821540
11:67251106:+	ENSG00000173120	KDM2A	-1.87982	2.09111e-25	-0.89961	4.26064e-10	-0.980213	3.81821	0.000530134	Lapatinib_THZ531	GATAAA@-24@67251083
6:75176620:-	ENSG00000111799	COL12A1	0.328707	0.323498	1.30479	3.29602e-05	-0.976087	3.53693	4.19826e-10	Lapatinib_THZ531	ATTAAA@-46@75176665;AATAAT@-42@75176661;AATAAA@-39@75176658;AATAAA@-17@75176636
6:75177044:-	ENSG00000111799	COL12A1	0.328707	0.323498	1.30479	3.29602e-05	-0.976087	3.66095	0.000108788	Lapatinib_THZ531	AATAAT@-60@75177103;ATTAAA@-51@75177094;ATTAAA@-14@75177057
15:42225050:-	ENSG00000103978	TMEM87A	-0.870463	2.49489e-15	0.105371	0.286182	-0.975835	5.33108	2.05037e-08	Lapatinib_THZ531	AATAGA@-45@42225094;AATGAA@-32@42225081;AAGAAA@-27@42225076;AATAAA@-22@42225071
15:42226453:-	ENSG00000103978	TMEM87A	-0.870463	2.49489e-15	0.105371	0.286182	-0.975835	5.72109	7.78521e-05	Lapatinib_THZ531	AATAAA@-54@42226506;GATAAA@-22@42226474
22:20555251:+	ENSG00000099917	MED15	-0.891464	3.17359e-14	0.0812883	0.563742	-0.972752	6.24981	5.89768e-06	Lapatinib_THZ531	AAGAAA@-22@20555230
1:186406675:+	ENSG00000157181	ODR4	-0.421265	0.000557618	0.544439	1.22292e-10	-0.965704	4.07812	1.20117e-07	Lapatinib_THZ531	ATTAAA@-16@186406660
7:10983354:+	ENSG00000106443	PHF14	-1.28138	4.0793e-52	-0.325488	0.000766187	-0.955887	3.61591	1.52774e-08	Lapatinib_THZ531	ATTAAA@-27@10983328
7:87901024:+	ENSG00000006634	DBF4	-0.990633	2.96907e-11	-0.0409097	0.815383	-0.949723	4.48626	2.51967e-23	Lapatinib_THZ531	AATGAA@-18@87901007
11:94805851:+	ENSG00000166025	AMOTL1	-1.20504	2.86744e-21	-0.256775	0.12444	-0.948268	6.35704	6.40653e-06	Lapatinib_THZ531	AATATA@-21@94805831
11:94807117:+	ENSG00000166025	AMOTL1	-1.20504	2.86744e-21	-0.256775	0.12444	-0.948268	5.116	0.000325116	Lapatinib_THZ531	GATAAA@-25@94807093;AATAAA@-21@94807097
11:130260557:-	ENSG00000196323	ZBTB44	-0.395061	0.00103347	0.551712	2.39247e-08	-0.946773	5.58069	5.33289e-05	Lapatinib_THZ531	ATTAAA@-23@130260579
2:196170168:-	ENSG00000081320	STK17B	-1.36327	1.34295e-17	-0.421987	0.000171791	-0.941282	2.26688	0.00190787	Lapatinib_THZ531	ATTAAA@-31@196170198;AATAAA@-21@196170188
5:60630141:-	ENSG00000035499	DEPDC1B	-0.734832	5.61482e-14	0.198356	0.0505531	-0.933188	3.63942	1.49449e-06	Lapatinib_THZ531	AATAAA@-50@60630190;TATAAA@-19@60630159;TATAAA@-9@60630149
10:119840580:-	ENSG00000197771	MCMBP	-0.467561	1.15823e-06	0.464922	5.17661e-06	-0.932483	3.21579	0.00148878	Lapatinib_THZ531	AACAAA@-48@119840627;ATTACA@-19@119840598
10:119840811:-	ENSG00000197771	MCMBP	-0.467561	1.15823e-06	0.464922	5.17661e-06	-0.932483	3.33585	3.16679e-05	Lapatinib_THZ531	AATATA@-24@119840834;TATAAA@-22@119840832;ATTATA@-11@119840821;TATAAA@-9@119840819
20:31785271:+	ENSG00000088325	TPX2	-0.807594	3.36974e-25	0.123782	0.250251	-0.931376	7.84899	9.65354e-34	Lapatinib_THZ531	AATAAA@-30@31785242;AAGAAA@-19@31785253
9:121766914:+	ENSG00000136848	DAB2IP	-0.581524	0.00297704	0.348742	0.0900574	-0.930266	2.34946	3.49395e-05	Lapatinib_THZ531	AATAAA@-27@121766888
4:41010827:-	ENSG00000163697	APBB2	-0.936211	3.46375e-18	-0.0115568	0.946294	-0.924655	5.77961	4.6232e-05	Lapatinib_THZ531	AATAAA@-20@41010846
15:40197052:+	ENSG00000156970	BUB1B	-2.29669	6.36559e-144	-1.37727	3.26918e-38	-0.919424	1.76537	0.00681513	Lapatinib_THZ531	AGTAAA@-19@40197034
15:40197328:+	ENSG00000156970	BUB1B	-2.29669	6.36559e-144	-1.37727	3.26918e-38	-0.919424	1.89832	0.00372354	Lapatinib_THZ531	ATTATA@-38@40197291;ATTAAA@-25@40197304
17:66718155:+	ENSG00000154229	PRKCA	-0.282858	0.00188228	0.632947	5.01964e-08	-0.915805	3.96702	0.00022238	Lapatinib_THZ531	CATAAA@-25@66718131
7:157208034:+	ENSG00000009335	UBE3C	-0.343303	0.0046154	0.564745	6.60501e-12	-0.908048	6.30463	2.75866e-06	Lapatinib_THZ531	AATAAA@-24@157208011
7:157209639:+	ENSG00000009335	UBE3C	-0.343303	0.0046154	0.564745	6.60501e-12	-0.908048	6.12568	1.46183e-05	Lapatinib_THZ531	ATTAAA@-44@157209596;AATAAA@-22@157209618
8:17937686:+	ENSG00000078674	PCM1	-0.0839078	0.556181	0.816621	5.31716e-09	-0.900529	4.39935	2.39558e-05	Lapatinib_THZ531	ACTAAA@-43@17937644;AATAAA@-18@17937669
4:1919479:+	ENSG00000109685	NSD2	-0.443394	1.49614e-05	0.453765	3.00372e-05	-0.897159	4.58157	0.00189815	Lapatinib_THZ531	CATAAA@-48@1919432;AATAAA@-21@1919459
4:1920097:+	ENSG00000109685	NSD2	-0.443394	1.49614e-05	0.453765	3.00372e-05	-0.897159	4.08161	0.00156427	Lapatinib_THZ531	CATAAA@-45@1920053;AATAAA@-19@1920079
4:16887726:-	ENSG00000169744	LDB2	-1.90879	1.4237e-66	-1.01293	1.73148e-29	-0.895863	3.07121	0.00120665	Lapatinib_THZ531	AATAAT@-53@16887778;AATAAT@-50@16887775;TATAAA@-31@16887756
10:5685917:+	ENSG00000108021	TASOR2	-0.521318	0.00223018	0.368386	0.0851972	-0.889703	3.03124	8.59942e-09	Lapatinib_THZ531	AATAGA@-34@5685884
10:5686409:+	ENSG00000108021	TASOR2	-0.521318	0.00223018	0.368386	0.0851972	-0.889703	3.28832	2.33508e-06	Lapatinib_THZ531	AATACA@-43@5686367;AGTAAA@-22@5686388;AATAGA@-16@5686394
10:5687211:+	ENSG00000108021	TASOR2	-0.521318	0.00223018	0.368386	0.0851972	-0.889703	2.78924	9.35712e-06	Lapatinib_THZ531	AACAAA@-31@5687181;AATAAA@-21@5687191
11:68839985:-	ENSG00000110090	CPT1A	0.0497433	0.812905	0.935229	7.13177e-05	-0.885485	4.58171	0.000164577	Lapatinib_THZ531	AATAAA@-26@68840010
11:68840333:-	ENSG00000110090	CPT1A	0.0497433	0.812905	0.935229	7.13177e-05	-0.885485	4.50027	2.21057e-07	Lapatinib_THZ531	AATAAA@-18@68840350
1:233271778:-	ENSG00000135749	PCNX2	0.425662	4.24098e-11	1.30932	3.4765e-06	-0.883659	1.80971	1.99484e-06	Lapatinib_THZ531	CATAAA@-56@233271833;AATAGA@-43@233271820;AATAAA@-23@233271800
2:117992106:-	ENSG00000125633	CCDC93	0.598011	3.62915e-08	1.47623	8.89069e-19	-0.878216	2.11092	0.00913936	Lapatinib_THZ531	AATACA@-43@117992148;GATAAA@-23@117992128
2:117992535:-	ENSG00000125633	CCDC93	0.598011	3.62915e-08	1.47623	8.89069e-19	-0.878216	5.82878	5.30105e-05	Lapatinib_THZ531	AATAAA@-23@117992557
10:86900683:+	ENSG00000107779	BMPR1A	-1.00592	2.82915e-14	-0.129524	0.378604	-0.876391	7.16605	7.44979e-08	Lapatinib_THZ531	AATAAA@-29@86900655
11:70348560:+	ENSG00000131626	PPFIA1	-1.56792	9.09502e-63	-0.692857	3.55692e-09	-0.87506	2.26059	0.00476561	Lapatinib_THZ531	ATTATA@-23@70348538;TATAAA@-21@70348540
11:70349544:+	ENSG00000131626	PPFIA1	-1.56792	9.09502e-63	-0.692857	3.55692e-09	-0.87506	2.70134	0.000353499	Lapatinib_THZ531	AATGAA@-24@70349521
12:130820199:-	ENSG00000111450	STX2	-0.637547	5.63201e-11	0.233961	0.0506288	-0.871508	6.36513	4.55935e-06	Lapatinib_THZ531	AATAAA@-27@130820225
8:89948696:-	ENSG00000104320	NBN	-1.0787	5.74041e-31	-0.21589	0.000378709	-0.86281	3.95967	0.000117518	Lapatinib_THZ531	ATTAAA@-34@89948729
8:89952660:-	ENSG00000104320	NBN	-1.0787	5.74041e-31	-0.21589	0.000378709	-0.86281	3.7102	4.24238e-06	Lapatinib_THZ531	AGTAAA@-26@89952685
7:157232762:+	ENSG00000009335	UBE3C	-0.463035	0.000235696	0.397056	4.80468e-06	-0.860091	2.89314	0.00023196	Lapatinib_THZ531	AATAAA@-19@157232744
19:11035421:+	ENSG00000127616	SMARCA4	-0.78353	8.31737e-07	0.0675278	0.727786	-0.851058	3.22033	1.51834e-05	Lapatinib_THZ531	AGTAAA@-29@11035393
14:81219622:-	ENSG00000165417	GTF2A1	-2.21552	4.40381e-32	-1.36703	6.41969e-20	-0.848486	5.41914	2.40452e-06	Lapatinib_THZ531	AATAAA@-15@81219636
11:12675838:+	ENSG00000187079	TEAD1	-0.468143	5.00644e-07	0.37675	0.000172825	-0.844893	6.72639	6.88618e-07	Lapatinib_THZ531	AATAAA@-21@12675818;AATGAA@-17@12675822
7:138544844:+	ENSG00000122779	TRIM24	-1.03856	1.88539e-08	-0.195642	0.383651	-0.842923	5.84397	6.12807e-05	Lapatinib_THZ531	AATATA@-23@138544822;TATAAA@-21@138544824
15:59177261:-	ENSG00000157483	MYO1E	-0.489942	4.75775e-10	0.346161	0.000799949	-0.836103	2.7398	1.05203e-08	Lapatinib_THZ531	ATTAAA@-31@59177291;AATAAG@-27@59177287
6:52513774:-	ENSG00000065308	TRAM2	-0.667836	2.23595e-08	0.164706	0.709122	-0.832542	4.45819	2.55135e-24	Lapatinib_THZ531	AATAAA@-32@52513805
6:52514236:-	ENSG00000065308	TRAM2	-0.667836	2.23595e-08	0.164706	0.709122	-0.832542	4.92072	1.06645e-10	Lapatinib_THZ531	CATAAA@-51@52514286;AATAAT@-24@52514259
4:94460033:+	ENSG00000163110	PDLIM5	-0.0248365	0.790361	0.801747	1.3714e-14	-0.826583	3.2226	9.20803e-06	Lapatinib_THZ531	AATAAA@-25@94460009
15:44470972:+	ENSG00000137770	CTDSPL2	-0.704907	2.16477e-16	0.118658	0.294402	-0.823565	6.12854	1.80796e-05	Lapatinib_THZ531	AATAAA@-18@44470955;AATACA@-13@44470960
10:24619247:-	ENSG00000107863	ARHGAP21	-0.165254	0.401501	0.657934	8.79494e-06	-0.823188	7.7243	2.37627e-09	Lapatinib_THZ531	AACAAA@-17@24619263
2:100933441:+	ENSG00000170485	NPAS2	-0.0759592	0.153019	0.746645	1.85344e-25	-0.822604	3.46238	8.34189e-09	Lapatinib_THZ531	ATTATA@-59@100933383;ATTAAA@-21@100933421
2:100936154:+	ENSG00000170485	NPAS2	-0.0760601	0.15243	0.746364	1.48867e-25	-0.822424	1.71389	0.00581728	Lapatinib_THZ531	AATAAT@-22@100936133;AATAAA@-19@100936136
15:59222919:-	ENSG00000157483	MYO1E	-0.183259	0.0210868	0.638682	3.08253e-08	-0.821941	4.2412	4.10713e-06	Lapatinib_THZ531	GATAAA@-31@59222949
3:27432943:-	ENSG00000033867	SLC4A7	-1.36843	2.36044e-62	-0.552827	2.23787e-07	-0.815606	4.35583	0.000440148	Lapatinib_THZ531	AGTAAA@-15@27432957
16:4862342:+	ENSG00000118900	UBN1	-0.35273	0.0411468	0.454904	0.00408574	-0.807634	6.80826	7.18375e-07	Lapatinib_THZ531	AATAAA@-24@4862319
5:95733128:+	ENSG00000164292	RHOBTB3	-0.924842	1.2356e-19	-0.117342	0.357159	-0.8075	4.14397	1.06439e-21	Lapatinib_THZ531	AATATA@-47@95733082
13:49935479:-	ENSG00000123178	SPRYD7	-1.34097	1.24075e-26	-0.539183	0.000448303	-0.801782	5.99034	3.23403e-05	Lapatinib_THZ531	AATAAA@-25@49935503
1:32699717:-	ENSG00000162520	SYNC	-2.64281	1.51069e-105	-1.84237	6.91545e-20	-0.800437	4.50601	0.000259702	Lapatinib_THZ531	AAGAAA@-30@32699746
2:23928607:+	ENSG00000173960	UBXN2A	-0.402838	5.3032e-08	0.397243	0.0799354	-0.800081	3.08779	6.77565e-05	Lapatinib_THZ531	AATAAA@-20@23928588
14:21510464:-	ENSG00000165819	METTL3	-0.85942	2.82406e-18	-0.0612745	0.670812	-0.798145	2.73952	0.00785234	Lapatinib_THZ531	CATAAA@-52@21510515;ATTAAA@-26@21510489
7:50657230:-	ENSG00000106070	GRB10	-0.176236	0.0354804	0.619115	2.24953e-09	-0.795351	3.44762	8.5673e-07	Lapatinib_THZ531	ATTAAA@-24@50657253;AACAAA@-18@50657247
19:9817849:-	ENSG00000127452	FBXL12	-2.03717	3.13725e-117	-1.24257	3.31931e-10	-0.794607	2.03101	0.00641433	Lapatinib_THZ531	ATTATA@-24@9817872;TATAAA@-22@9817870
7:23182959:+	ENSG00000136243	NUP42	-0.599599	1.56508e-08	0.188003	0.38411	-0.787602	2.25625	0.000106751	Lapatinib_THZ531	AAGAAA@-39@23182921;AAGAAA@-35@23182925;AAGAAA@-31@23182929;AAGAAA@-26@23182934;AAGAAA@-18@23182942;AATAAA@-8@23182952
4:15624290:-	ENSG00000118564	FBXL5	-1.45854	1.27083e-24	-0.672828	3.07502e-10	-0.78571	4.4807	0.000292143	Lapatinib_THZ531	AATATA@-51@15624340;AATAGA@-20@15624309;AATAAG@-9@15624298
X:15800543:+	ENSG00000169249	ZRSR2	-0.564966	0.000249241	0.214086	0.181339	-0.779051	1.53222	0.000473927	Lapatinib_THZ531	AACAAA@-30@15800514;AACAAA@-17@15800527
10:24719903:-	ENSG00000107863	ARHGAP21	0.0625766	0.747009	0.840119	1.16108e-11	-0.777542	5.27975	0.000220206	Lapatinib_THZ531	AATAAA@-24@24719926
11:102187245:+	ENSG00000137693	YAP1	-0.0792529	0.4002	0.698119	3.54218e-26	-0.777372	6.72781	1.54107e-06	Lapatinib_THZ531	AATAAA@-20@102187226
17:47135472:-	ENSG00000004897	CDC27	-1.88445	3.79171e-105	-1.10839	6.97857e-58	-0.776062	3.03733	0.00804045	Lapatinib_THZ531	TATAAA@-44@47135515;AATAAA@-30@47135501
9:130107969:+	ENSG00000148358	GPR107	-0.55572	8.11869e-10	0.21268	0.00403732	-0.7684	1.80935	3.14717e-11	Lapatinib_THZ531	AATAGA@-23@130107947
19:44660221:+	ENSG00000073008	PVR	-1.01344	5.06829e-20	-0.249495	0.0324577	-0.763944	1.08118	9.87821e-05	Lapatinib_THZ531	CATAAA@-20@44660202
3:8935759:-	ENSG00000070950	RAD18	-0.668621	8.19961e-13	0.0940095	0.3714	-0.76263	7.11717	1.36801e-07	Lapatinib_THZ531	ATTATA@-48@8935806;TATAAA@-46@8935804;AATAAA@-22@8935780;AATACA@-18@8935776
7:35693170:-	ENSG00000122557	HERPUD2	-1.54851	1.32501e-20	-0.791857	5.85159e-15	-0.75665	4.2605	2.29645e-05	Lapatinib_THZ531	AATAAA@-21@35693190;AATAAA@-17@35693186;AATATA@-12@35693181
7:35693430:-	ENSG00000122557	HERPUD2	-1.54851	1.32501e-20	-0.791857	5.85159e-15	-0.75665	3.1611	4.52911e-05	Lapatinib_THZ531	AATAAG@-9@35693438
7:35693536:-	ENSG00000122557	HERPUD2	-1.54851	1.32501e-20	-0.791857	5.85159e-15	-0.75665	3.58367	7.54691e-08	Lapatinib_THZ531	GATAAA@-20@35693555
5:88220370:-	ENSG00000164180	TMEM161B	-0.793146	3.66591e-10	-0.0377258	0.851452	-0.75542	5.1559	0.000339258	Lapatinib_THZ531	AATAGA@-48@88220417;AATAAT@-38@88220407;AATATA@-21@88220390;AAGAAA@-16@88220385
7:138520830:+	ENSG00000122779	TRIM24	-0.899614	1.88611e-06	-0.144518	0.531187	-0.755096	5.36061	0.000174806	Lapatinib_THZ531	AAGAAA@-40@138520791;AAGAAA@-31@138520800
9:95223413:-	ENSG00000158169	FANCC	-0.637355	2.17948e-10	0.114042	0.267388	-0.751397	3.57848	0.00184206	Lapatinib_THZ531	TATAAA@-12@95223424

## Sheet: Nilotinib+THZ531 0.1 uM
IPASite	GeneID	Symbol	log2FC_AFTERIPA	padj_AFTERIPA	log2FC_BEFOREIPA	padj_BEFOREIPA	Difference_BeforeVsAfter	log2FC_IPAsite	padj_IPAsite	Condition	polyAsignal
1:113581385:+	ENSG00000081026	MAGI3	0.0855156	0.717084	2.13404	6.56267e-52	-2.04852	2.32118	1.87819e-08	Nilotinib_THZ531	AATAAA@-18@113581368
1:114458805:-	ENSG00000197323	TRIM33	-1.24513	2.90851e-24	0.840984	4.82284e-08	-2.08611	5.52199	6.98369e-05	Nilotinib_THZ531	ATTAAA@-21@114458825
1:114460817:-	ENSG00000197323	TRIM33	-1.24513	2.90851e-24	0.840984	4.82284e-08	-2.08611	6.05822	1.72451e-05	Nilotinib_THZ531	CATAAA@-25@114460841;AATAAA@-20@114460836;AACAAG@-15@114460831
1:115337073:-	ENSG00000134259	NGF	-3.88404	9.71973e-63	-1.42554	2.50383e-05	-2.45851	2.58069	0.00188947	Nilotinib_THZ531	ATTAAA@-18@115337090;ATTACA@-8@115337080
1:115664768:+	ENSG00000173218	VANGL1	-3.60684	0	-0.88244	7.46343e-10	-2.7244	4.22817	7.69414e-13	Nilotinib_THZ531	AGTAAA@-49@115664720;ATTATA@-44@115664725;AATAAA@-17@115664752
1:117894859:-	ENSG00000196505	GDAP2	-0.527104	1.13183e-06	0.65339	4.10376e-07	-1.18049	2.88685	0.00147148	Nilotinib_THZ531	AATAAA@-14@117894872
1:120425562:+	ENSG00000270231	NBPF8	0.156745	0.434402	1.69925	2.22437e-11	-1.54251	3.57337	5.14242e-18	Nilotinib_THZ531	AATAAA@-20@120425543
1:144451020:-	ENSG00000266338	NBPF15	-0.737252	1.66923e-07	1.14265	8.51874e-23	-1.87991	3.11797	1.59802e-05	Nilotinib_THZ531	AATAAA@-55@144451074
1:146949122:+	ENSG00000268043	NBPF12	-1.30019	6.12197e-05	2.74903	1.92802e-13	-4.04922	2.45527	0.00226335	Nilotinib_THZ531	AATAAA@-20@146949103
1:149093038:-	ENSG00000269713	NBPF9	-0.672674	1.38747e-06	0.703774	9.91849e-13	-1.37645	1.30413	6.9885e-07	Nilotinib_THZ531	AATAAA@-20@149093057
1:14961729:+	ENSG00000189337	KAZN	-3.01796	1.22164e-117	0.792886	4.80297e-05	-3.81084	2.41063	0.00429016	Nilotinib_THZ531	AATAAA@-20@14961710
1:150572891:-	ENSG00000203804	ADAMTSL4-AS1	3.59645	3.79283e-06	4.49452	3.11944e-06	-0.898077	5.1015	0.000234764	Nilotinib_THZ531	ATTAAA@-22@150572912;AATGAA@-17@150572907
1:155926292:-	ENSG00000132680	KHDC4	0.345943	0.00210581	1.59716	1.6626e-60	-1.25122	1.82522	0.00564534	Nilotinib_THZ531	AATACA@-25@155926316;AAGAAA@-15@155926306
1:15878258:+	ENSG00000065526	SPEN	-1.08612	0.00119616	1.25777	6.67688e-07	-2.34389	6.45746	0.000719081	Nilotinib_THZ531	ATTAAA@-19@15878240
1:186406675:+	ENSG00000157181	ODR4	-0.49007	5.884e-05	0.278249	0.00134445	-0.768319	4.25707	2.93464e-08	Nilotinib_THZ531	ATTAAA@-16@186406660
1:201651023:+	ENSG00000134369	NAV1	-2.11288	1.38387e-35	-0.254742	0.231376	-1.85813	4.85211	5.29035e-13	Nilotinib_THZ531	AATAAG@-37@201650987;AATAAA@-21@201651003
1:211966764:-	ENSG00000143493	INTS7	-1.93534	2.61309e-77	-0.262907	0.0293479	-1.67244	1.3403	0.00200119	Nilotinib_THZ531	GATAAA@-25@211966788
1:211967678:-	ENSG00000143493	INTS7	-1.93534	2.61309e-77	-0.262907	0.0293479	-1.67244	2.0604	0.00085832	Nilotinib_THZ531	AATAAT@-53@211967730;AACAAA@-19@211967696
1:212016455:-	ENSG00000143493	INTS7	-1.01356	4.41078e-23	0.48486	0.00058181	-1.49842	4.16029	0.000891484	Nilotinib_THZ531	ATTAAA@-20@212016474
1:213159677:+	ENSG00000136643	RPS6KC1	-1.39561	3.93783e-58	-0.108463	0.251701	-1.28715	5.79028	3.03534e-05	Nilotinib_THZ531	AATAAT@-53@213159625;ATTACA@-49@213159629;AATAAA@-27@213159651
1:214372416:-	ENSG00000152104	PTPN14	-0.208516	0.10229	1.41658	1.59324e-19	-1.62509	2.90138	0.00549396	Nilotinib_THZ531	ACTAAA@-39@214372454;AATAAA@-28@214372443
1:21455429:+	ENSG00000142794	NBPF3	-0.565085	1.37153e-09	1.08806	1.59732e-25	-1.65315	2.12543	1.76894e-11	Nilotinib_THZ531	ATTATA@-27@21455403;TATAAA@-25@21455405;ATTAAA@-10@21455420
1:21456812:+	ENSG00000142794	NBPF3	-0.565085	1.37153e-09	1.08806	1.59732e-25	-1.65315	2.49648	0.00748232	Nilotinib_THZ531	ATTATA@-55@21456758;ATTAAA@-50@21456763;ATTAAA@-20@21456793;GATAAA@-11@21456802
1:215586838:+	ENSG00000136636	KCTD3	-1.42767	3.14818e-104	0.612546	1.28705e-12	-2.04022	5.4895	2.45199e-24	Nilotinib_THZ531	AATGAA@-7@215586832
1:215587827:+	ENSG00000136636	KCTD3	-1.42767	3.14818e-104	0.612546	1.28705e-12	-2.04022	5.96825	3.03647e-05	Nilotinib_THZ531	ATTAAA@-18@215587810
1:222714093:+	ENSG00000162819	BROX	-0.751635	8.85529e-22	0.259109	0.0292186	-1.01074	4.004	0.00185925	Nilotinib_THZ531	ATTAAA@-19@222714075;AATGAA@-15@222714079
1:224134480:+	ENSG00000143756	FBXO28	-3.9849	6.51301e-299	-1.26102	1.93123e-22	-2.72388	3.9398	7.3627e-11	Nilotinib_THZ531	AATAAA@-18@224134463
1:233271778:-	ENSG00000135749	PCNX2	0.388343	2.02706e-09	1.49938	6.90956e-08	-1.11104	1.39031	0.000457749	Nilotinib_THZ531	CATAAA@-56@233271833;AATAGA@-43@233271820;AATAAA@-23@233271800
1:241869518:+	ENSG00000174371	EXO1	-3.44974	2.76051e-235	-1.6844	4.23973e-55	-1.76534	4.50321	0.00272568	Nilotinib_THZ531	AATGAA@-38@241869481;AATAAA@-24@241869495;AATAAA@-18@241869501;AACAAA@-13@241869506
1:246592005:+	ENSG00000162852	CNST	-1.73543	3.09534e-95	0.451659	0.000155634	-2.18709	4.41996	0.0028682	Nilotinib_THZ531	ATTAAA@-26@246591980;AATGAA@-20@246591986
1:246594996:+	ENSG00000162852	CNST	-1.73543	3.09534e-95	0.451659	0.000155634	-2.18709	4.52696	0.000256477	Nilotinib_THZ531	AATAAA@-24@246594973
1:25899634:-	ENSG00000117632	STMN1	-3.75585	1.47539e-11	0.769469	1.73002e-14	-4.52532	4.89974	0.000611702	Nilotinib_THZ531	TATAAA@-26@25899659
1:26260154:+	ENSG00000130695	CEP85	-2.15117	1.27683e-142	-0.343119	0.0191675	-1.80805	4.95776	0.000578492	Nilotinib_THZ531	AATACA@-22@26260133
1:26261618:+	ENSG00000130695	CEP85	-2.15117	1.27683e-142	-0.343119	0.0191675	-1.80805	5.69995	6.35636e-05	Nilotinib_THZ531	AATAAA@-60@26261559;AACAAA@-39@26261580;AATGAA@-35@26261584;AATAAA@-27@26261592
1:26263812:+	ENSG00000130695	CEP85	-2.15117	1.27683e-142	-0.343119	0.0191675	-1.80805	3.44345	0.00884427	Nilotinib_THZ531	AATACA@-18@26263795
1:30962379:-	ENSG00000134644	PUM1	-1.82978	1.11339e-19	-0.589268	0.00404319	-1.24051	5.35185	7.7772e-10	Nilotinib_THZ531	AACAAA@-50@30962428;AATAAG@-45@30962423;GATAAA@-40@30962418;AATAAA@-35@30962413;AATAAA@-30@30962408
1:30962886:-	ENSG00000134644	PUM1	-1.82978	1.11339e-19	-0.589268	0.00404319	-1.24051	4.53603	1.39442e-11	Nilotinib_THZ531	ACTAAA@-21@30962906;AATAAA@-17@30962902
1:30973395:-	ENSG00000134644	PUM1	-1.45542	1.46036e-12	-0.448264	0.0270159	-1.00715	5.55967	4.2722e-05	Nilotinib_THZ531	AATAAA@-23@30973417
1:35759576:-	ENSG00000092853	CLSPN	-1.44973	1.27763e-09	-0.184203	0.405535	-1.26552	2.08741	3.94949e-05	Nilotinib_THZ531	AACAAA@-28@35759603;ATTAAA@-21@35759596
1:35976297:+	ENSG00000126070	AGO3	-0.393615	1.68992e-06	2.14903	8.32886e-107	-2.54264	4.61932	0.00205873	Nilotinib_THZ531	ATTAAA@-22@35976276
1:52338301:+	ENSG00000157077	ZFYVE9	-0.729306	7.07643e-07	0.451309	2.33455e-13	-1.18061	2.47574	0.00606852	Nilotinib_THZ531	TATAAA@-19@52338283;AGTAAA@-11@52338291;AACAAG@-7@52338295
1:52513608:-	ENSG00000134744	TUT4	-2.41418	1.96674e-74	1.50989	1.43705e-12	-3.92406	4.18085	0.00205055	Nilotinib_THZ531	AATAAA@-26@52513633
1:52514019:-	ENSG00000134744	TUT4	-2.41418	1.96674e-74	1.50989	1.43705e-12	-3.92406	4.96602	0.000400912	Nilotinib_THZ531	GATAAA@-56@52514074;AATATA@-12@52514030;AATAAA@-7@52514025
1:64144245:+	ENSG00000185483	ROR1	-0.631269	4.23573e-07	0.49469	0.000277439	-1.12596	3.05986	2.27728e-06	Nilotinib_THZ531	AATAAA@-28@64144218
1:64145021:+	ENSG00000185483	ROR1	-0.631269	4.23573e-07	0.49469	0.000277439	-1.12596	5.65667	0.000116642	Nilotinib_THZ531	AATAAT@-52@64144970;AATAAA@-20@64145002
1:64145701:+	ENSG00000185483	ROR1	-0.631269	4.23573e-07	0.49469	0.000277439	-1.12596	3.3804	7.97168e-05	Nilotinib_THZ531	AAGAAA@-30@64145672;AATAAA@-22@64145680;AACAAA@-16@64145686
1:64146692:+	ENSG00000185483	ROR1	-0.631269	4.23573e-07	0.49469	0.000277439	-1.12596	2.70669	0.00234431	Nilotinib_THZ531	ATTACA@-16@64146677;ATTATA@-9@64146684
1:64148007:+	ENSG00000185483	ROR1	-0.631269	4.23573e-07	0.49469	0.000277439	-1.12596	2.99747	0.000247847	Nilotinib_THZ531	AATACA@-48@64147960;AATGAA@-17@64147991
1:64159681:+	ENSG00000185483	ROR1	-0.744488	2.08423e-09	0.451845	0.000910374	-1.19633	3.58627	2.60403e-05	Nilotinib_THZ531	AGTAAA@-26@64159656
1:70353156:-	ENSG00000118454	ANKRD13C	-2.43516	3.54207e-179	-1.06032	1.50119e-31	-1.37483	2.696	0.00328849	Nilotinib_THZ531	AATAAT@-53@70353208;AGTAAA@-22@70353177
1:77627905:-	ENSG00000036549	ZZZ3	-0.738081	9.2969e-19	0.58691	4.38308e-05	-1.32499	6.84671	3.22991e-07	Nilotinib_THZ531	AATAAA@-16@77627920
1:77629841:-	ENSG00000036549	ZZZ3	-0.738081	9.2969e-19	0.58691	4.38308e-05	-1.32499	5.42844	5.41777e-17	Nilotinib_THZ531	AATACA@-32@77629872
1:77631055:-	ENSG00000036549	ZZZ3	-0.738081	9.2969e-19	0.58691	4.38308e-05	-1.32499	5.80843	1.9318e-09	Nilotinib_THZ531	TATAAA@-60@77631114
1:77631148:-	ENSG00000036549	ZZZ3	-0.738081	9.2969e-19	0.58691	4.38308e-05	-1.32499	5.19737	2.68351e-06	Nilotinib_THZ531	AATAAA@-19@77631166
1:93585897:-	ENSG00000137936	BCAR3	-2.24448	3.33945e-46	-0.218461	0.180551	-2.02602	6.65481	4.83031e-07	Nilotinib_THZ531	CATAAA@-60@93585956;AATATA@-56@93585952;AATATA@-19@93585915;TATAAA@-17@93585913
1:93585897:-	ENSG00000137936	MIG7	-2.24448	3.33945e-46	-0.218461	0.180551	-2.02602	6.65481	4.83031e-07	Nilotinib_THZ531	CATAAA@-60@93585956;AATATA@-56@93585952;AATATA@-19@93585915;TATAAA@-17@93585913
1:93586062:-	ENSG00000137936	BCAR3	-2.24448	3.33945e-46	-0.218461	0.180551	-2.02602	6.47576	1.27764e-08	Nilotinib_THZ531	ATTATA@-32@93586093;AATAAA@-18@93586079
1:93586062:-	ENSG00000137936	MIG7	-2.24448	3.33945e-46	-0.218461	0.180551	-2.02602	6.47576	1.27764e-08	Nilotinib_THZ531	ATTATA@-32@93586093;AATAAA@-18@93586079
1:93588868:-	ENSG00000137936	BCAR3	-2.24448	3.33945e-46	-0.218461	0.180551	-2.02602	3.90176	1.50976e-05	Nilotinib_THZ531	AACAAA@-27@93588894;AAGAAA@-23@93588890;AATAAA@-19@93588886
1:93588868:-	ENSG00000137936	MIG7	-2.24448	3.33945e-46	-0.218461	0.180551	-2.02602	3.90176	1.50976e-05	Nilotinib_THZ531	AACAAA@-27@93588894;AAGAAA@-23@93588890;AATAAA@-19@93588886
1:94534259:-	ENSG00000117525	F3	-2.63146	1.58826e-49	-1.50466	2.10352e-41	-1.1268	2.72113	6.92549e-05	Nilotinib_THZ531	AATAAG@-27@94534285;GATAAA@-22@94534280
10:100208918:-	ENSG00000213341	CHUK	-1.09362	7.32889e-38	0.175591	0.0681524	-1.26921	4.07165	0.000155762	Nilotinib_THZ531	AATAAA@-21@100208938
10:100209401:-	ENSG00000213341	CHUK	-1.09362	7.32889e-38	0.175591	0.0681524	-1.26921	3.83357	2.536e-22	Nilotinib_THZ531	AATGAA@-29@100209429
10:113859021:+	ENSG00000196865	NHLRC2	-1.41365	6.30029e-38	0.944605	4.07431e-11	-2.35825	3.65386	0.000858684	Nilotinib_THZ531	ATTAAA@-26@113858996;AATAAA@-18@113859004
10:119840811:-	ENSG00000197771	MCMBP	-0.28542	0.00346889	0.518382	3.61838e-07	-0.803802	3.00524	0.000238853	Nilotinib_THZ531	AATATA@-24@119840834;TATAAA@-22@119840832;ATTATA@-11@119840821;TATAAA@-9@119840819
10:12028227:-	ENSG00000151461	UPF2	-1.65276	2.16419e-26	0.0678533	0.71421	-1.72062	5.24904	1.17148e-09	Nilotinib_THZ531	AATAAT@-47@12028273
10:12761545:+	ENSG00000183049	CAMK1D	-0.0481807	0.683182	1.08903	1.09215e-18	-1.13721	3.82624	0.000268717	Nilotinib_THZ531	AAGAAA@-60@12761486
10:13187029:+	ENSG00000065328	MCM10	-2.52703	4.4638e-72	-0.319269	0.0164959	-2.20776	3.5177	0.000776511	Nilotinib_THZ531	AATATA@-30@13187000;TATAAA@-28@13187002;AATAAA@-24@13187006;AATAAA@-20@13187010
10:17709061:+	ENSG00000136738	STAM	-0.0719394	0.620869	1.05855	1.33912e-23	-1.13049	4.58515	2.22868e-14	Nilotinib_THZ531	TATAAA@-37@17709025;AATAAA@-23@17709039
10:17709277:+	ENSG00000136738	STAM	-0.0719394	0.620869	1.05855	1.33912e-23	-1.13049	5.15053	1.64654e-05	Nilotinib_THZ531	AATGAA@-22@17709256
10:24619247:-	ENSG00000107863	ARHGAP21	-0.0900168	0.657739	0.703902	1.97036e-06	-0.793919	7.73644	2.40425e-09	Nilotinib_THZ531	AACAAA@-17@24619263
10:24719903:-	ENSG00000107863	ARHGAP21	0.124971	0.510072	0.910652	1.73596e-13	-0.785681	5.01142	0.000540757	Nilotinib_THZ531	AATAAA@-24@24719926
10:26724295:+	ENSG00000148459	PDSS1	-0.671755	6.26295e-06	0.300504	0.0336633	-0.972259	3.22591	3.77246e-06	Nilotinib_THZ531	AATAGA@-25@26724271
10:33261176:-	ENSG00000099250	NRP1	-1.81982	8.10569e-197	-0.587511	2.90102e-07	-1.23231	4.51826	0.000357205	Nilotinib_THZ531	AATAAG@-26@33261201
10:33263189:-	ENSG00000099250	NRP1	-1.81982	8.10569e-197	-0.587511	2.90102e-07	-1.23231	5.9645	3.99931e-05	Nilotinib_THZ531	TATAAA@-57@33263245;AATAAA@-17@33263205
10:33263389:-	ENSG00000099250	NRP1	-1.81982	8.10569e-197	-0.587511	2.90102e-07	-1.23231	5.91787	2.65381e-05	Nilotinib_THZ531	ATTACA@-22@33263410
10:33269493:-	ENSG00000099250	NRP1	-1.64451	6.0087e-163	-0.555707	5.34072e-06	-1.0888	5.51892	6.50439e-05	Nilotinib_THZ531	AATAAG@-21@33269513
10:33270190:-	ENSG00000099250	NRP1	-1.64451	6.0087e-163	-0.555707	5.34072e-06	-1.0888	6.71402	4.24872e-07	Nilotinib_THZ531	ATTATA@-50@33270239;TATAAA@-48@33270237;AATAAA@-23@33270212
10:33330048:-	ENSG00000099250	NRP1	-1.56096	4.3398e-132	-0.543572	9.34002e-06	-1.01739	3.56458	0.000556984	Nilotinib_THZ531	AATAAT@-59@33330106;AATACA@-38@33330085;AATACA@-21@33330068
10:33330177:-	ENSG00000099250	NRP1	-1.56096	4.3398e-132	-0.543572	9.34002e-06	-1.01739	3.56467	3.26177e-05	Nilotinib_THZ531	AATAAA@-19@33330195;AATAAG@-14@33330190
10:49522288:-	ENSG00000225830	ERCC6	-2.78787	2.84037e-78	-0.237391	0.135301	-2.55048	1.84638	0.00166129	Nilotinib_THZ531	AAGAAA@-30@49522317;AATAAA@-25@49522312
10:49522288:-	ENSG00000225830	PGBD3	-2.78787	2.84037e-78	-0.237391	0.135301	-2.55048	1.84638	0.00166129	Nilotinib_THZ531	AAGAAA@-30@49522317;AATAAA@-25@49522312
10:49522707:-	ENSG00000225830	ERCC6	-2.78787	2.84037e-78	-0.237391	0.135301	-2.55048	2.7063	7.21647e-06	Nilotinib_THZ531	AATAAA@-18@49522724
10:49522707:-	ENSG00000225830	PGBD3	-2.78787	2.84037e-78	-0.237391	0.135301	-2.55048	2.7063	7.21647e-06	Nilotinib_THZ531	AATAAA@-18@49522724
10:5685917:+	ENSG00000108021	TASOR2	-0.582587	0.000623272	0.359644	0.0942651	-0.942232	2.80245	1.6053e-07	Nilotinib_THZ531	AATAGA@-34@5685884
10:5686409:+	ENSG00000108021	TASOR2	-0.582587	0.000623272	0.359644	0.0942651	-0.942232	2.6948	0.000188285	Nilotinib_THZ531	AATACA@-43@5686367;AGTAAA@-22@5686388;AATAGA@-16@5686394
10:5687211:+	ENSG00000108021	TASOR2	-0.582587	0.000623272	0.359644	0.0942651	-0.942232	2.24835	0.000596594	Nilotinib_THZ531	AACAAA@-31@5687181;AATAAA@-21@5687191
10:78041118:+	ENSG00000138326	RPS24	-0.734069	0.11684	0.711671	1.49724e-14	-1.44574	4.3459	1.56543e-05	Nilotinib_THZ531	CATAAA@-22@78041097
10:89598825:-	ENSG00000152782	PANK1	-3.37177	6.21656e-71	0.249191	0.158226	-3.62096	1.51732	0.00191345	Nilotinib_THZ531	AATAAT@-28@89598852;AATATA@-25@89598849
11:119232850:+	ENSG00000110395	CBL	-1.25565	2.89153e-20	0.534053	0.00218131	-1.7897	7.62502	7.16178e-09	Nilotinib_THZ531	TATAAA@-17@119232834
11:130260557:-	ENSG00000196323	ZBTB44	-0.433124	0.000318253	0.398333	7.0445e-05	-0.831456	4.79513	0.000717913	Nilotinib_THZ531	ATTAAA@-23@130260579
11:206790:-	ENSG00000177951	BET1L	-1.50831	2.70769e-72	-0.396448	0.0362121	-1.11186	1.98066	0.00645144	Nilotinib_THZ531	ATTAAA@-36@206825;TATAAA@-24@206813
11:28074942:-	ENSG00000121621	KIF18A	-3.43319	3.07832e-207	-1.34128	9.88879e-16	-2.09191	3.79895	0.00386579	Nilotinib_THZ531	AATAAA@-20@28074961
11:36496164:-	ENSG00000175104	TRAF6	-2.25296	4.94899e-53	0.171063	0.193813	-2.42402	6.7957	5.01675e-07	Nilotinib_THZ531	AATAAA@-19@36496182
11:47744969:-	ENSG00000109920	FNBP4	-2.5119	1.60207e-56	1.33826	1.92969e-27	-3.85016	2.52017	0.00112255	Nilotinib_THZ531	GATAAA@-32@47745000;ATTAAA@-19@47744987;AATGAA@-14@47744982
11:67251106:+	ENSG00000173120	KDM2A	-1.90482	5.0323e-26	-0.915042	2.22956e-10	-0.989781	3.72487	0.000820161	Nilotinib_THZ531	GATAAA@-24@67251083
11:68807180:-	ENSG00000110090	CPT1A	-0.217646	0.315759	0.906136	7.21776e-09	-1.12378	1.98074	0.00183088	Nilotinib_THZ531	AATAAA@-22@68807201
11:68839985:-	ENSG00000110090	CPT1A	0.0488493	0.815844	0.945145	5.95889e-05	-0.896295	4.5983	0.000170492	Nilotinib_THZ531	AATAAA@-26@68840010
11:68840333:-	ENSG00000110090	CPT1A	0.0488493	0.815844	0.945145	5.95889e-05	-0.896295	4.12283	2.94622e-06	Nilotinib_THZ531	AATAAA@-18@68840350
11:70349544:+	ENSG00000131626	PPFIA1	-1.57077	4.51925e-63	-0.604588	2.85555e-07	-0.966187	3.17709	1.79257e-05	Nilotinib_THZ531	AATGAA@-24@70349521
11:77733242:-	ENSG00000048649	RSF1	-1.38377	4.75863e-15	0.658147	0.000214601	-2.04192	6.3409	5.30508e-06	Nilotinib_THZ531	ATTAAA@-51@77733292;AGTAAA@-9@77733250
11:77734315:-	ENSG00000048649	RSF1	-1.38377	4.75863e-15	0.658147	0.000214601	-2.04192	6.17903	7.92484e-06	Nilotinib_THZ531	AAGAAA@-16@77734330
11:94805851:+	ENSG00000166025	AMOTL1	-0.90549	1.42359e-12	-0.0979524	0.575073	-0.807538	6.26746	9.90801e-06	Nilotinib_THZ531	AATATA@-21@94805831
11:94807117:+	ENSG00000166025	AMOTL1	-0.90549	1.42359e-12	-0.0979524	0.575073	-0.807538	4.89742	0.000679578	Nilotinib_THZ531	GATAAA@-25@94807093;AATAAA@-21@94807097
12:100084734:-	ENSG00000111647	UHRF1BP1L	-0.502985	4.46084e-10	0.712941	2.90617e-16	-1.21593	6.38723	2.67959e-06	Nilotinib_THZ531	AATAAA@-18@100084751;ACTAAA@-10@100084743
12:108803007:-	ENSG00000084112	SSH1	-0.219025	0.0162817	1.96599	4.91139e-69	-2.18501	4.42991	1.04134e-11	Nilotinib_THZ531	ATTAAA@-21@108803027
12:108803236:-	ENSG00000084112	SSH1	-0.219025	0.0162817	1.96599	4.91139e-69	-2.18501	3.83241	1.17723e-19	Nilotinib_THZ531	ATTAAA@-57@108803292;AATAGA@-30@108803265;AATAAA@-24@108803259;AAGAAA@-11@108803246
12:111504806:-	ENSG00000204842	ATXN2	-2.1549	4.99275e-38	-0.673681	6.5678e-05	-1.48122	2.27392	0.00324447	Nilotinib_THZ531	AACAAA@-29@111504834;ATTAAA@-18@111504823;ATTAAA@-10@111504815
12:12727563:+	ENSG00000178878	APOLD1	-2.19095	1.06686e-49	0.648197	0.00393291	-2.83915	2.78778	0.000843154	Nilotinib_THZ531	ATTAAA@-20@12727544
12:130820199:-	ENSG00000111450	STX2	-0.656595	1.51834e-11	0.278896	0.0188908	-0.935491	5.75078	4.85748e-05	Nilotinib_THZ531	AATAAA@-27@130820225
12:132754288:-	ENSG00000176915	ANKLE2	-1.23684	1.99287e-129	1.03658	2.11823e-22	-2.27342	4.16633	1.63288e-22	Nilotinib_THZ531	AATGAA@-45@132754332;TATAAA@-20@132754307
12:19440910:+	ENSG00000139154	AEBP2	-1.34756	2.27352e-08	0.615744	0.00417083	-1.96331	3.36911	3.23183e-07	Nilotinib_THZ531	AACAAA@-43@19440868;ATTAAA@-18@19440893
12:19463335:+	ENSG00000139154	AEBP2	-1.49465	1.11562e-07	0.145905	0.522567	-1.64055	6.26912	6.18722e-06	Nilotinib_THZ531	AATAAA@-29@19463307
12:27782056:+	ENSG00000087448	KLHL42	-0.995821	1.05362e-25	0.66418	2.6567e-05	-1.66	4.25302	0.000614617	Nilotinib_THZ531	AATAAA@-48@27782009
12:46196964:-	ENSG00000111371	SLC38A1	-1.11723	1.88056e-25	0.278429	0.00147363	-1.39566	2.264	0.00705878	Nilotinib_THZ531	ATTAAA@-22@46196985
12:50455684:+	ENSG00000161813	LARP4	-2.5707	2.56087e-123	-0.417608	0.00015813	-2.1531	2.093	0.00908006	Nilotinib_THZ531	AATGAA@-25@50455660
12:51986262:+	ENSG00000135503	ACVR1B	-0.628251	8.41517e-06	0.824984	2.41174e-06	-1.45324	5.06863	2.40833e-05	Nilotinib_THZ531	ATTACA@-60@51986203;AATAAA@-21@51986242;AACAAA@-17@51986246
12:77951131:+	ENSG00000067798	NAV3	-1.28805	5.23276e-15	1.22229	6.24324e-13	-2.51035	1.78113	2.25996e-12	Nilotinib_THZ531	ATTAAA@-56@77951076;ACTAAA@-51@77951081;AAGAAA@-28@77951104
12:94364775:-	ENSG00000173588	CEP83	-0.519826	0.00350955	0.7222	1.91812e-07	-1.24203	3.02672	5.84554e-06	Nilotinib_THZ531	ATTAAA@-21@94364795
13:23370537:-	ENSG00000151835	SACS	-1.40655	2.56032e-52	0.65759	2.10193e-09	-2.06414	2.57877	0.00719257	Nilotinib_THZ531	AATAAA@-37@23370573
13:30254606:-	ENSG00000102781	KATNAL1	-0.788945	3.48211e-25	0.296874	0.00111237	-1.08582	4.15846	3.02006e-06	Nilotinib_THZ531	AATAAA@-36@30254641;AACAAG@-18@30254623
13:40940804:-	ENSG00000120690	ELF1	-0.729828	0.000872777	0.151925	0.287741	-0.881753	3.2449	0.000501957	Nilotinib_THZ531	AATGAA@-33@40940836;AATAAA@-27@40940830;TATAAA@-19@40940822
13:49935479:-	ENSG00000123178	SPRYD7	-1.33115	2.75015e-26	-0.561841	0.000254492	-0.769312	5.65195	0.000110383	Nilotinib_THZ531	AATAAA@-25@49935503
13:75325434:-	ENSG00000136111	TBC1D4	-1.02582	3.5118e-23	-0.0842347	0.489102	-0.941581	4.1465	3.98215e-05	Nilotinib_THZ531	AGTAAA@-14@75325447
13:78631384:-	ENSG00000152193	OBI1	-1.22609	6.09413e-12	-0.0788828	0.668784	-1.14721	2.37524	0.00801161	Nilotinib_THZ531	AACAAA@-28@78631411;AATAAA@-23@78631406
13:78632595:-	ENSG00000152193	OBI1	-1.22609	6.09413e-12	-0.0788828	0.668784	-1.14721	3.81069	5.42389e-06	Nilotinib_THZ531	AATAAA@-38@78632632;AATAAA@-24@78632618
13:79340803:-	ENSG00000139746	RBM26	-0.888802	4.01001e-09	0.0778205	0.532178	-0.966623	3.60723	0.00707108	Nilotinib_THZ531	AATAGA@-32@79340834;AATAAA@-18@79340820
14:103749648:-	ENSG00000088808	PPP1R13B	-0.897504	6.15395e-08	1.55674	6.4351e-19	-2.45424	3.60078	0.00713107	Nilotinib_THZ531	GATAAA@-45@103749692;CATAAA@-38@103749685;CATAAA@-27@103749674
14:31205394:-	ENSG00000092148	HECTD1	-0.51055	2.73674e-30	0.559819	2.38128e-08	-1.07037	2.8488	0.0055505	Nilotinib_THZ531	AATAAG@-37@31205430;AATAAA@-24@31205417
14:55299504:+	ENSG00000178974	FBXO34	-1.86432	5.16646e-22	-0.481823	0.078826	-1.3825	6.40066	3.62969e-06	Nilotinib_THZ531	AATAAA@-32@55299473
14:75445532:+	ENSG00000140044	JDP2	-0.710677	3.24265e-07	0.224868	0.235303	-0.935545	2.9987	3.26141e-07	Nilotinib_THZ531	AATAAA@-35@75445498
14:90312121:-	ENSG00000119720	NRDE2	-1.1439	2.80048e-08	1.13086	6.73692e-13	-2.27476	4.76089	7.77133e-05	Nilotinib_THZ531	AATAAG@-28@90312148;AATAAA@-13@90312133;AATGAA@-9@90312129
14:90312210:-	ENSG00000119720	NRDE2	-1.1439	2.80048e-08	1.13086	6.73692e-13	-2.27476	6.0611	8.97465e-06	Nilotinib_THZ531	AATGAA@-24@90312233
14:96354113:-	ENSG00000066739	ATG2B	-0.686312	1.34223e-22	0.528017	0.0351025	-1.21433	5.65047	7.33144e-05	Nilotinib_THZ531	AATAAA@-22@96354134;AATGAA@-18@96354130
15:29716225:-	ENSG00000104067	TJP1	-0.991921	0.00696008	0.339424	0.572744	-1.33135	6.01937	3.31223e-05	Nilotinib_THZ531	AATATA@-38@29716262;TATAAA@-36@29716260;AATACA@-32@29716256
15:38327813:+	ENSG00000166068	SPRED1	-1.1078	1.00849e-10	0.763589	2.19706e-09	-1.87139	3.29989	1.10346e-08	Nilotinib_THZ531	AATAAA@-26@38327788
15:38328097:+	ENSG00000166068	SPRED1	-1.1078	1.00849e-10	0.763589	2.19706e-09	-1.87139	6.55564	1.47114e-06	Nilotinib_THZ531	AATAAA@-32@38328066;AATAGA@-27@38328071
15:41714430:+	ENSG00000174197	MGA	-1.47572	1.865e-06	1.48277	2.52726e-15	-2.9585	6.467	2.88616e-06	Nilotinib_THZ531	ATTAAA@-21@41714410
15:42225050:-	ENSG00000103978	TMEM87A	-0.779264	1.46969e-12	0.00539347	0.959835	-0.784658	5.12705	8.55862e-08	Nilotinib_THZ531	AATAGA@-45@42225094;AATGAA@-32@42225081;AAGAAA@-27@42225076;AATAAA@-22@42225071
15:42226453:-	ENSG00000103978	TMEM87A	-0.779264	1.46969e-12	0.00539347	0.959835	-0.784658	5.53461	0.000157386	Nilotinib_THZ531	AATAAA@-54@42226506;GATAAA@-22@42226474
15:59177261:-	ENSG00000157483	MYO1E	-0.297582	0.000176203	0.506852	7.08629e-07	-0.804434	2.80778	4.13362e-09	Nilotinib_THZ531	ATTAAA@-31@59177291;AATAAG@-27@59177287
15:68087587:+	ENSG00000033800	PIAS1	-1.35963	5.05227e-21	-0.065489	0.683184	-1.29414	6.27752	8.16125e-06	Nilotinib_THZ531	AAGAAA@-22@68087566
15:78468234:+	ENSG00000136381	IREB2	-2.38315	3.2569e-95	-0.10476	0.433367	-2.27839	6.11893	1.66417e-05	Nilotinib_THZ531	AATAAT@-32@78468203;AATATA@-18@78468217
15:80734624:+	ENSG00000136379	ABHD17C	-0.708894	0.000175395	0.227524	0.280528	-0.936418	5.57376	0.00025491	Nilotinib_THZ531	GATAAA@-42@80734583;ATTAAA@-17@80734608;AATGAA@-12@80734613
15:99680947:+	ENSG00000068305	MEF2A	-1.33541	6.68156e-41	0.517391	3.09987e-16	-1.8528	6.51464	7.60703e-06	Nilotinib_THZ531	AATAAA@-21@99680927
16:24550303:+	ENSG00000122257	RBBP6	-1.76474	2.73227e-23	0.596698	9.03903e-08	-2.36144	4.21402	0.00100687	Nilotinib_THZ531	ACTAAA@-24@24550280;AATACA@-20@24550284
16:48560394:-	ENSG00000102921	N4BP1	-0.817826	7.29397e-05	-0.00110778	0.994749	-0.816718	5.70812	7.11424e-05	Nilotinib_THZ531	AATAAG@-22@48560415
16:67768821:-	ENSG00000141084	RANBP10	-0.96405	1.37257e-10	1.18468	2.31166e-14	-2.14873	3.98848	0.000108915	Nilotinib_THZ531	AATATA@-47@67768867;TATAAA@-45@67768865;ATTAAA@-35@67768855;AACAAA@-30@67768850;AATAAA@-25@67768845
16:67769043:-	ENSG00000141084	RANBP10	-0.96405	1.37257e-10	1.18468	2.31166e-14	-2.14873	3.0707	2.91617e-05	Nilotinib_THZ531	TATAAA@-59@67769101;AATATA@-46@67769088;AACAAA@-7@67769049
16:81316734:+	ENSG00000261609	GAN	-0.577081	0.00103299	1.57524	0.000958622	-2.15232	5.4553	7.39624e-05	Nilotinib_THZ531	AGTAAA@-19@81316716
16:84745854:+	ENSG00000103194	USP10	-1.20342	2.02939e-43	0.187162	0.096195	-1.39059	5.64609	3.3191e-29	Nilotinib_THZ531	AATATA@-21@84745834;AACAAA@-13@84745842
16:84746083:+	ENSG00000103194	USP10	-1.20342	2.02939e-43	0.187162	0.096195	-1.39059	6.69823	1.76498e-06	Nilotinib_THZ531	AAGAAA@-16@84746068
17:14303388:+	ENSG00000125430	HS3ST3B1	-2.88687	2.10653e-77	0.439861	0.0388257	-3.32673	3.46633	5.41455e-18	Nilotinib_THZ531	AATAAA@-44@14303345;ATTAAA@-20@14303369
17:14305747:+	ENSG00000125430	HS3ST3B1	-2.88687	2.10653e-77	0.439861	0.0388257	-3.32673	3.00131	0.00392044	Nilotinib_THZ531	AATAAG@-53@14305695;ATTAAA@-22@14305726;AACAAA@-18@14305730
17:14308046:+	ENSG00000125430	HS3ST3B1	-2.88687	2.10653e-77	0.439861	0.0388257	-3.32673	3.14517	0.00811261	Nilotinib_THZ531	AATGAA@-50@14307997;AAGAAA@-25@14308022
17:17754689:+	ENSG00000108557	RAI1	-1.43203	7.41904e-05	0.352397	0.181756	-1.78442	3.90243	0.000155004	Nilotinib_THZ531	ATTAAA@-35@17754655;AACAAA@-24@17754666;AATAAT@-20@17754670
17:32181812:+	ENSG00000126858	RHOT1	-1.96424	5.18887e-93	-1.03026	4.77669e-12	-0.933983	1.57622	0.00396036	Nilotinib_THZ531	AATAAA@-19@32181794
17:47135472:-	ENSG00000004897	CDC27	-1.71214	2.8366e-87	-0.905778	4.1031e-39	-0.806364	3.9908	0.000310183	Nilotinib_THZ531	TATAAA@-44@47135515;AATAAA@-30@47135501
17:5338239:+	ENSG00000029725	RABEP1	-0.831925	5.24358e-18	0.473777	2.26979e-16	-1.3057	1.64946	1.04264e-05	Nilotinib_THZ531	AACAAA@-44@5338196
17:64126636:-	ENSG00000178607	ERN1	0.159182	0.393311	2.15096	4.36576e-37	-1.99178	2.89286	0.000124836	Nilotinib_THZ531	ATTAAA@-18@64126653
17:66341217:+	ENSG00000154229	PRKCA	-0.0741273	0.472709	0.79789	1.29314e-09	-0.872017	6.11206	1.54214e-05	Nilotinib_THZ531	AATACA@-21@66341197
17:66718155:+	ENSG00000154229	PRKCA	-0.262065	0.00416818	0.573281	8.79589e-07	-0.835346	3.62526	0.0009354	Nilotinib_THZ531	CATAAA@-25@66718131
17:67827104:+	ENSG00000171634	BPTF	-1.46249	6.17557e-05	1.2138	0.000151443	-2.6763	4.1844	4.8302e-05	Nilotinib_THZ531	AATAAA@-19@67827086
17:78012213:+	ENSG00000078687	TNRC6C	-1.04256	2.98976e-05	1.72414	5.52543e-09	-2.76669	2.54117	0.00178342	Nilotinib_THZ531	ATTACA@-33@78012181;AATAAA@-25@78012189
17:78012514:+	ENSG00000078687	TNRC6C	-1.04256	2.98976e-05	1.72414	5.52543e-09	-2.76669	2.96957	0.000241688	Nilotinib_THZ531	AACAAA@-54@78012461;AATAAA@-23@78012492
17:78032181:+	ENSG00000078687	TNRC6C	-1.18202	5.02625e-05	1.33765	4.44451e-07	-2.51967	4.42475	6.07833e-06	Nilotinib_THZ531	AGTAAA@-19@78032163
17:78404814:+	ENSG00000087157	PGS1	-2.23595	1.08915e-46	0.214761	0.226919	-2.45072	4.76727	1.12112e-07	Nilotinib_THZ531	ATTACA@-18@78404797
17:82584387:+	ENSG00000141568	FOXK2	-1.28112	1.54124e-26	0.364583	0.0138814	-1.64571	2.03211	0.0052209	Nilotinib_THZ531	AATGAA@-21@82584367
17:82589190:+	ENSG00000141568	FOXK2	-2.73602	3.05997e-124	0.20008	0.171378	-2.9361	3.74036	1.09513e-09	Nilotinib_THZ531	AATAAA@-20@82589171
18:13670483:-	ENSG00000177150	FAM210A	-0.103231	0.567321	0.659104	1.4097e-08	-0.762335	4.06261	0.00119537	Nilotinib_THZ531	ATTACA@-22@13670504
18:23193658:+	ENSG00000134508	CABLES1	-1.32146	9.25075e-45	0.699009	3.16063e-13	-2.02047	6.34837	1.48093e-08	Nilotinib_THZ531	AATAAA@-28@23193631
18:2591389:+	ENSG00000080986	NDC80	-3.05175	7.36566e-204	-1.65204	4.62208e-52	-1.39971	4.4694	0.00198994	Nilotinib_THZ531	AATAAA@-19@2591371
18:31905755:-	ENSG00000153339	TRAPPC8	-1.15699	3.12863e-30	-0.183766	0.0886321	-0.973223	6.0191	1.51206e-05	Nilotinib_THZ531	AATAAT@-45@31905799;AATATA@-42@31905796;AATAAA@-27@31905781
18:3449195:+	ENSG00000177426	TGIF1	-0.100031	0.382105	1.96837	8.87171e-08	-2.0684	3.40264	5.37421e-19	Nilotinib_THZ531	AATAAG@-29@3449167
18:46221790:+	ENSG00000152242	C18orf25	-1.0292	1.46489e-07	1.08628	3.76094e-08	-2.11548	5.5931	0.00010696	Nilotinib_THZ531	AATATA@-38@46221753
18:46222673:+	ENSG00000152242	C18orf25	-1.0292	1.46489e-07	1.08628	3.76094e-08	-2.11548	4.58347	0.00264953	Nilotinib_THZ531	AATAAA@-29@46222645
18:56696914:+	ENSG00000091157	WDR7	-1.2627	1.12739e-28	1.72477	4.56912e-36	-2.98747	5.39419	4.74802e-16	Nilotinib_THZ531	AATAAA@-25@56696890;AACAAG@-8@56696907
19:11035421:+	ENSG00000127616	SMARCA4	-0.788982	7.21936e-07	0.0652177	0.737679	-0.854199	3.61554	8.75998e-07	Nilotinib_THZ531	AGTAAA@-29@11035393
19:2192391:+	ENSG00000104885	DOT1L	-0.902565	9.04717e-05	1.26991	1.31044e-14	-2.17248	5.15043	1.40913e-05	Nilotinib_THZ531	AATAAA@-25@2192367
19:35892705:-	ENSG00000167604	NFKBID	-2.89372	5.428e-09	1.34841	4.60708e-08	-4.24213	1.62963	0.00498942	Nilotinib_THZ531	AATAAA@-24@35892728
19:38120167:+	ENSG00000105738	SIPA1L3	-3.17342	1.31016e-60	-0.810335	5.15343e-06	-2.36308	4.69403	1.13712e-07	Nilotinib_THZ531	TATAAA@-20@38120148
19:38120539:+	ENSG00000105738	SIPA1L3	-3.17342	1.31016e-60	-0.810335	5.15343e-06	-2.36308	5.77952	6.76596e-13	Nilotinib_THZ531	AATAAT@-27@38120513;ATTAAA@-23@38120517;AATAGA@-18@38120522;AATGAA@-13@38120527
19:38120692:+	ENSG00000105738	SIPA1L3	-3.17342	1.31016e-60	-0.810335	5.15343e-06	-2.36308	7.24517	3.88415e-08	Nilotinib_THZ531	AGTAAA@-48@38120645;ATTAAA@-20@38120673
19:42075578:+	ENSG00000105732	ZNF574	-0.430342	0.00263539	2.48686	6.74225e-05	-2.9172	3.08841	0.0059756	Nilotinib_THZ531	AATAAA@-16@42075563
19:4911908:+	ENSG00000276043	UHRF1	-1.37975	7.0662e-11	-0.342468	0.0772191	-1.03729	3.33453	0.000701563	Nilotinib_THZ531	ATTAAA@-18@4911891
19:49603014:+	ENSG00000126464	PRR12	-3.8509	1.69605e-60	-0.500837	0.0111888	-3.35006	3.55242	0.00016333	Nilotinib_THZ531	AATAAA@-21@49602994
19:52817101:-	ENSG00000198538	ZNF28	-2.88735	1.01907e-70	0.115732	0.730002	-3.00308	4.01706	0.00187978	Nilotinib_THZ531	ATTACA@-19@52817119
2:100401367:-	ENSG00000115526	CHST10	-1.50201	5.53702e-43	0.836544	1.37284e-13	-2.33856	3.93273	1.18544e-05	Nilotinib_THZ531	AATAAA@-19@100401385
2:100401764:-	ENSG00000115526	CHST10	-1.50201	5.53702e-43	0.836544	1.37284e-13	-2.33856	3.82918	3.37718e-25	Nilotinib_THZ531	GATAAA@-38@100401801;AATAAA@-23@100401786
2:100933441:+	ENSG00000170485	NPAS2	-0.146936	0.00463692	0.639277	6.37766e-19	-0.786213	2.9889	1.21883e-06	Nilotinib_THZ531	ATTATA@-59@100933383;ATTAAA@-21@100933421
2:100936154:+	ENSG00000170485	NPAS2	-0.14704	0.00460468	0.639037	5.43714e-19	-0.786076	2.04044	0.000788284	Nilotinib_THZ531	AATAAT@-22@100936133;AATAAA@-19@100936136
2:101049142:-	ENSG00000204634	TBC1D8	0.370802	0.00171114	1.66953	1.30409e-20	-1.29873	6.16426	4.11949e-06	Nilotinib_THZ531	ATTAAA@-20@101049161
2:112560275:+	ENSG00000125630	POLR1B	-1.19348	2.43302e-20	0.396904	0.00460725	-1.59039	3.64827	0.00592908	Nilotinib_THZ531	AATGAA@-30@112560246;AATAAA@-23@112560253;AATGAA@-19@112560257;AATAAG@-15@112560261
2:112562502:+	ENSG00000125630	POLR1B	-1.19348	2.43302e-20	0.396904	0.00460725	-1.59039	3.57809	0.00106063	Nilotinib_THZ531	AATAAA@-19@112562484
2:117992535:-	ENSG00000125633	CCDC93	0.649403	2.14159e-09	1.4346	9.07716e-18	-0.7852	6.01884	3.0303e-05	Nilotinib_THZ531	AATAAA@-23@117992557
2:11805827:+	ENSG00000134324	LPIN1	-0.882566	5.01415e-16	0.270608	0.0155837	-1.15317	4.71409	5.08021e-11	Nilotinib_THZ531	ACTAAA@-17@11805811
2:179981511:-	ENSG00000163510	CWC22	-1.79867	8.99858e-48	1.15453	2.61032e-19	-2.95319	5.64039	1.17893e-09	Nilotinib_THZ531	AATGAA@-26@179981536;ATTAAA@-21@179981531
2:181903361:+	ENSG00000138434	ITPRID2	-1.80441	5.17062e-97	-0.437909	5.27327e-08	-1.3665	3.37243	5.42566e-06	Nilotinib_THZ531	AATGAA@-35@181903327;TATAAA@-19@181903343;ATTATA@-14@181903348
2:196155286:-	ENSG00000081320	STK17B	-1.79809	1.28158e-24	-0.676847	2.97252e-07	-1.12124	2.42962	8.70218e-05	Nilotinib_THZ531	AATAAA@-18@196155303
2:200543975:+	ENSG00000163535	SGO2	-0.802649	9.97894e-07	0.466064	6.09218e-05	-1.26871	2.16632	1.96146e-10	Nilotinib_THZ531	AACAAG@-31@200543945;AAGAAA@-28@200543948
2:20270461:-	ENSG00000055917	PUM2	-2.61135	1.59425e-66	-0.145473	0.302116	-2.46588	3.83416	4.66679e-06	Nilotinib_THZ531	AATAAA@-21@20270481
2:20270666:-	ENSG00000055917	PUM2	-2.61135	1.59425e-66	-0.145473	0.302116	-2.46588	5.34559	0.000216937	Nilotinib_THZ531	ATTAAA@-24@20270689
2:20277961:-	ENSG00000055917	PUM2	-2.61135	1.59425e-66	-0.145473	0.302116	-2.46588	3.96154	1.20632e-22	Nilotinib_THZ531	ATTAAA@-21@20277981
2:20278329:-	ENSG00000055917	PUM2	-2.61135	1.59425e-66	-0.145473	0.302116	-2.46588	4.45264	3.12767e-07	Nilotinib_THZ531	AATATA@-24@20278352
2:205159685:+	ENSG00000116117	PARD3B	-0.245508	0.0822971	1.02482	7.48053e-09	-1.27033	3.74502	0.00606764	Nilotinib_THZ531	ATTAAA@-49@205159637;AATAAA@-23@205159663
2:207976292:-	ENSG00000178385	PLEKHM3	-3.32928	1.53854e-105	1.67772	1.76671e-16	-5.007	5.87325	4.00283e-05	Nilotinib_THZ531	AATAAA@-28@207976319
2:207976599:-	ENSG00000178385	PLEKHM3	-3.32928	1.53854e-105	1.67772	1.76671e-16	-5.007	5.524	0.000128017	Nilotinib_THZ531	ATTAAA@-23@207976621
2:230799532:+	ENSG00000135932	CAB39	-1.03261	1.20421e-68	0.390532	1.83209e-06	-1.42315	6.08493	7.15154e-08	Nilotinib_THZ531	TATAAA@-31@230799502;ATTAAA@-26@230799507;AATACA@-22@230799511
2:234953268:+	ENSG00000130147	SH3BP4	-0.489068	0.000182977	0.636958	0.000148143	-1.12603	3.37132	1.1392e-05	Nilotinib_THZ531	GATAAA@-34@234953235;AATATA@-24@234953245;TATAAA@-22@234953247
2:234954234:+	ENSG00000130147	SH3BP4	-0.489068	0.000182977	0.636958	0.000148143	-1.12603	3.98925	5.0159e-07	Nilotinib_THZ531	TATAAA@-27@234954208;AATAAA@-19@234954216;AATAAG@-15@234954220
2:235807903:+	ENSG00000157985	AGAP1	-1.13139	5.7822e-30	0.890405	6.30865e-14	-2.0218	3.62058	5.78734e-09	Nilotinib_THZ531	ATTATA@-26@235807878;TATAAA@-22@235807882
2:235808125:+	ENSG00000157985	AGAP1	-1.13139	5.7822e-30	0.890405	6.30865e-14	-2.0218	5.17839	1.04071e-05	Nilotinib_THZ531	AATAAA@-22@235808104;AATAGA@-16@235808110
2:241396027:+	ENSG00000006607	FARP2	0.179183	0.0407331	1.9179	8.90713e-33	-1.73872	4.36272	0.000348476	Nilotinib_THZ531	ATTAAA@-18@241396010;ATTAAA@-10@241396018
2:28914356:+	ENSG00000163811	WDR43	-0.988724	6.56868e-09	0.143373	0.343786	-1.1321	5.73765	2.28689e-05	Nilotinib_THZ531	AATAAA@-23@28914334
2:38343222:-	ENSG00000119787	ATL2	-2.92314	6.33082e-98	-0.762471	8.7197e-05	-2.16067	5.75038	5.01383e-07	Nilotinib_THZ531	AACAAG@-52@38343273;ATTAAA@-20@38343241;AAGAAA@-14@38343235
2:39022088:-	ENSG00000115904	SOS1	-1.97443	1.44884e-80	0.377548	0.0246493	-2.35198	4.80202	0.000921776	Nilotinib_THZ531	AATAAT@-23@39022110;AATAAA@-20@39022107
2:39022466:-	ENSG00000115904	SOS1	-1.97443	1.44884e-80	0.377548	0.0246493	-2.35198	7.76313	3.93137e-09	Nilotinib_THZ531	AATAGA@-22@39022487;AAGAAA@-15@39022480
2:39052614:-	ENSG00000115904	SOS1	-1.08043	1.56735e-16	0.605815	0.000700388	-1.68625	4.355	3.37314e-09	Nilotinib_THZ531	AATAAA@-25@39052638;AAGAAA@-19@39052632
2:46968866:+	ENSG00000068724	TTC7A	-0.882398	2.67433e-22	2.15612	5.9201e-38	-3.03851	5.18911	0.000404489	Nilotinib_THZ531	AATAAA@-28@46968839
2:62715550:+	ENSG00000115504	EHBP1	-2.18181	3.14472e-80	1.01087	7.72879e-28	-3.19268	2.43796	0.000953683	Nilotinib_THZ531	AATAAA@-31@62715520;ATTATA@-24@62715527
2:63961956:-	ENSG00000143952	VPS54	-1.52391	1.01965e-64	-0.152018	0.0794948	-1.37189	7.28429	1.14152e-07	Nilotinib_THZ531	GATAAA@-53@63962008;AATATA@-21@63961976
2:73455348:+	ENSG00000116127	ALMS1	-1.53537	2.41707e-25	0.953989	7.51647e-05	-2.48936	4.81002	0.0011519	Nilotinib_THZ531	TATAAA@-52@73455297;AAGAAA@-47@73455302;AATGAA@-35@73455314;AAGAAA@-31@73455318;AGTAAA@-26@73455323
2:88574352:-	ENSG00000172071	EIF2AK3	-0.917171	8.55208e-09	0.962818	8.60313e-09	-1.87999	6.00513	8.39369e-06	Nilotinib_THZ531	AAGAAA@-37@88574388
2:9208546:+	ENSG00000151693	ASAP2	-0.124292	0.27063	0.759042	2.50189e-05	-0.883334	3.67772	9.25641e-20	Nilotinib_THZ531	AATAAA@-20@9208527
2:9209011:+	ENSG00000151693	ASAP2	-0.124292	0.27063	0.759042	2.50189e-05	-0.883334	3.36979	2.54753e-15	Nilotinib_THZ531	AACAAG@-39@9208973;ATTAAA@-26@9208986
2:9209525:+	ENSG00000151693	ASAP2	-0.124292	0.27063	0.759042	2.50189e-05	-0.883334	4.38949	1.63492e-05	Nilotinib_THZ531	CATAAA@-49@9209477;AACAAA@-32@9209494;AATAAA@-28@9209498;AATAAA@-24@9209502
2:9876239:+	ENSG00000115750	TAF1B	-1.5025	1.46315e-58	-0.289762	0.00070629	-1.21274	1.60391	0.000519531	Nilotinib_THZ531	ATTATA@-17@9876223
20:17970651:+	ENSG00000125871	MGME1	-2.38052	3.28427e-133	-1.44471	1.73621e-45	-0.935815	2.26488	0.00699814	Nilotinib_THZ531	ACTAAA@-59@17970593;AATAGA@-54@17970598;ACTAAA@-37@17970615;AATAAT@-33@17970619;AATACA@-30@17970622;CATAAA@-26@17970626
20:18476024:+	ENSG00000132664	POLR3F	-2.8075	2.5655e-123	-1.67511	7.18971e-36	-1.13239	3.27312	0.00332839	Nilotinib_THZ531	AATATA@-47@18475978;AATAAA@-18@18476007
20:31785271:+	ENSG00000088325	TPX2	-0.66314	2.1342e-17	0.106051	0.331422	-0.769191	7.17648	3.19935e-28	Nilotinib_THZ531	AATAAA@-30@31785242;AAGAAA@-19@31785253
20:34772400:-	ENSG00000198646	NCOA6	-1.64835	1.09183e-18	1.6349	3.1686e-16	-3.28325	6.92849	6.58373e-07	Nilotinib_THZ531	ATTATA@-38@34772437;AATAAA@-29@34772428
20:34772792:-	ENSG00000198646	NCOA6	-1.64835	1.09183e-18	1.6349	3.1686e-16	-3.28325	4.14913	8.06367e-10	Nilotinib_THZ531	ATTAAA@-22@34772813
20:34776213:-	ENSG00000198646	NCOA6	-1.64835	1.09183e-18	1.6349	3.1686e-16	-3.28325	6.83986	3.03193e-07	Nilotinib_THZ531	ATTACA@-42@34776254;AATATA@-29@34776241
20:34781859:-	ENSG00000198646	NCOA6	-1.36741	1.29683e-13	1.86242	3.09476e-19	-3.22983	6.09102	2.67423e-10	Nilotinib_THZ531	AATAAT@-40@34781898;GATAAA@-23@34781881
20:46078860:-	ENSG00000124160	NCOA5	-2.39944	6.85727e-139	-0.657602	4.35005e-08	-1.74183	2.82012	0.00165745	Nilotinib_THZ531	AATAAA@-22@46078881
20:62902767:-	ENSG00000101191	DIDO1	-4.7284	9.6316e-152	1.84388	1.1455e-30	-6.57228	5.8218	3.86677e-05	Nilotinib_THZ531	ATTAAA@-34@62902800
20:62904121:-	ENSG00000101191	DIDO1	-4.7284	9.6316e-152	1.84388	1.1455e-30	-6.57228	4.74867	9.18693e-05	Nilotinib_THZ531	AAGAAA@-38@62904158;AAGAAA@-33@62904153
20:62904347:-	ENSG00000101191	DIDO1	-4.7284	9.6316e-152	1.84388	1.1455e-30	-6.57228	3.47275	0.00100114	Nilotinib_THZ531	CATAAA@-49@62904395;AATGAA@-44@62904390;ATTATA@-23@62904369;AATGAA@-18@62904364
21:41935353:-	ENSG00000157617	C2CD2	-1.69963	9.1154e-48	0.593908	4.30811e-06	-2.29354	3.49462	0.00227687	Nilotinib_THZ531	AATAAA@-24@41935376
21:41951646:-	ENSG00000157617	C2CD2	-1.58044	1.74702e-41	0.83122	7.02795e-13	-2.41166	1.07768	0.00371097	Nilotinib_THZ531	AAGAAA@-25@41951670
21:44038696:+	ENSG00000160218	TRAPPC10	0.196609	0.0925741	1.37061	4.38356e-44	-1.17401	3.31621	2.25077e-11	Nilotinib_THZ531	AATAAA@-21@44038676
21:44041149:+	ENSG00000160218	TRAPPC10	0.196609	0.0925741	1.37061	4.38356e-44	-1.17401	3.78207	5.64775e-07	Nilotinib_THZ531	ATTAAA@-27@44041123;AATAAT@-22@44041128
21:45147340:+	ENSG00000197381	ADARB1	-0.984643	1.30878e-16	1.81215	4.50172e-53	-2.79679	3.83981	7.1544e-06	Nilotinib_THZ531	AATAAT@-24@45147317;ATTAAA@-20@45147321
21:45149901:+	ENSG00000197381	ADARB1	-0.984643	1.30878e-16	1.81215	4.50172e-53	-2.79679	3.24629	1.2922e-05	Nilotinib_THZ531	AATAAA@-18@45149884
21:46512840:+	ENSG00000160305	DIP2A	0.351713	1.99328e-05	1.47089	4.3798e-33	-1.11917	5.96664	2.57482e-05	Nilotinib_THZ531	AACAAA@-31@46512810;AACAAA@-27@46512814;AACAAA@-22@46512819
22:20555251:+	ENSG00000099917	MED15	-0.691898	4.72162e-09	0.246102	0.0673678	-0.937999	6.34669	4.45967e-06	Nilotinib_THZ531	AAGAAA@-22@20555230
22:20575450:+	ENSG00000099917	MED15	-1.42821	5.79082e-36	0.163816	0.246141	-1.59202	6.20838	3.28392e-06	Nilotinib_THZ531	AATAAA@-26@20575425
22:20575503:+	ENSG00000099917	MED15	-1.42821	5.79082e-36	0.163816	0.246141	-1.59202	3.72214	5.97928e-08	Nilotinib_THZ531	AATAAA@-19@20575485
22:20575779:+	ENSG00000099917	MED15	-1.42821	5.79082e-36	0.163816	0.246141	-1.59202	4.39917	2.6122e-10	Nilotinib_THZ531	AATATA@-45@20575735;TATAAA@-37@20575743;AACAAA@-14@20575766
22:20576186:+	ENSG00000099917	MED15	-1.42821	5.79082e-36	0.163816	0.246141	-1.59202	2.81747	8.42984e-06	Nilotinib_THZ531	AATAAA@-28@20576159
22:37847572:-	ENSG00000100124	ANKRD54	-0.615479	1.13851e-07	1.60186	5.28379e-09	-2.21734	2.66322	0.00771408	Nilotinib_THZ531	AATAAT@-32@37847603
22:40586622:-	ENSG00000196588	MRTFA	-0.667196	0.00025358	0.522512	0.00602045	-1.18971	4.31043	4.86492e-07	Nilotinib_THZ531	AATAAT@-51@40586672;AATAAA@-27@40586648
3:105703140:-	ENSG00000114423	CBLB	-2.88547	6.53357e-141	-0.458911	0.000144646	-2.42656	5.8823	3.64537e-05	Nilotinib_THZ531	ATTAAA@-54@105703193;ATTACA@-48@105703187;AATAAA@-17@105703156
3:12407102:+	ENSG00000132170	PPARG	-0.847749	2.1452e-08	0.21455	0.0399216	-1.0623	2.89213	1.20492e-05	Nilotinib_THZ531	ATTATA@-35@12407068;AATAAA@-28@12407075
3:12409411:+	ENSG00000132170	PPARG	-0.847749	2.1452e-08	0.21455	0.0399216	-1.0623	1.98504	2.8584e-08	Nilotinib_THZ531	AAGAAA@-25@12409387
3:133617993:-	ENSG00000163781	TOPBP1	-1.13169	3.32589e-68	-0.315107	4.12578e-08	-0.816583	2.03748	0.00229916	Nilotinib_THZ531	AGTAAA@-37@133618029;CATAAA@-17@133618009
3:136601925:-	ENSG00000118007	STAG1	-0.423247	1.94239e-10	1.1406	3.23207e-30	-1.56385	6.00478	1.47702e-05	Nilotinib_THZ531	AATAAA@-36@136601960;AATAGA@-21@136601945
3:136603445:-	ENSG00000118007	STAG1	-0.423247	1.94239e-10	1.1406	3.23207e-30	-1.56385	7.4162	2.91296e-08	Nilotinib_THZ531	ATTAAA@-21@136603465
3:136735799:-	ENSG00000118007	STAG1	-0.176531	0.00481963	1.16424	8.27522e-19	-1.34077	5.24042	0.000391022	Nilotinib_THZ531	AATAAA@-18@136735816
3:136751406:-	ENSG00000118007	STAG1	-0.176531	0.00481963	1.16424	8.27522e-19	-1.34077	3.00687	0.00818199	Nilotinib_THZ531	AATAAA@-53@136751458
3:14454736:+	ENSG00000131389	SLC6A6	-0.314344	0.000781058	0.871326	1.00362e-19	-1.18567	2.51509	0.00738284	Nilotinib_THZ531	TATAAA@-42@14454695;ATTAAA@-22@14454715
3:15235321:+	ENSG00000131375	CAPN7	-2.01803	9.14675e-117	0.284723	0.00274218	-2.30275	4.03528	1.25206e-26	Nilotinib_THZ531	ATTAAA@-12@15235310
3:179066922:-	ENSG00000172667	ZMAT3	0.611854	5.80518e-07	1.77462	5.39977e-42	-1.16276	6.81973	4.15642e-07	Nilotinib_THZ531	AATAAA@-23@179066944
3:179702944:+	ENSG00000058056	USP13	-1.14735	6.44207e-61	0.298655	0.0113302	-1.44601	5.39693	0.000183552	Nilotinib_THZ531	AAGAAA@-33@179702912;AATAAA@-20@179702925;GATAAA@-8@179702937
3:179712173:+	ENSG00000058056	USP13	-1.37288	1.51483e-90	0.217285	0.0541039	-1.59016	3.82882	2.29146e-05	Nilotinib_THZ531	AATAAT@-26@179712148;AATAAA@-23@179712151
3:183637372:+	ENSG00000114796	KLHL24	-1.20816	5.31221e-16	0.783541	9.44811e-05	-1.99171	1.54964	0.00883958	Nilotinib_THZ531	AGTAAA@-24@183637349
3:183637524:+	ENSG00000114796	KLHL24	-1.20816	5.31221e-16	0.783541	9.44811e-05	-1.99171	3.78428	0.00230993	Nilotinib_THZ531	AATAAA@-18@183637507
3:183759599:+	ENSG00000163872	YEATS2	-1.49173	1.40126e-36	0.0237618	0.881628	-1.51549	2.7895	0.000202151	Nilotinib_THZ531	CATAAA@-43@183759557;AATAAA@-34@183759566;AATATA@-20@183759580;TATAAA@-18@183759582
3:196399293:-	ENSG00000163960	UBXN7	-0.964811	7.04772e-09	0.588693	0.000923071	-1.5535	3.64796	1.55147e-05	Nilotinib_THZ531	AATAAT@-22@196399314;AATAAA@-19@196399311
3:197855926:+	ENSG00000186001	LRCH3	-2.41832	8.06251e-75	0.132362	0.433503	-2.55068	2.40207	7.09778e-07	Nilotinib_THZ531	AATAAA@-19@197855908
3:27457682:-	ENSG00000033867	SLC4A7	-1.30687	1.2272e-55	-0.116661	0.548545	-1.19021	4.2668	2.73628e-09	Nilotinib_THZ531	AATGAA@-52@27457733
3:33681684:-	ENSG00000163539	CLASP2	-0.71946	7.39895e-18	0.261793	0.00707336	-0.981253	4.86412	5.30471e-07	Nilotinib_THZ531	AATAAA@-22@33681705
3:37142516:-	ENSG00000093167	LRRFIP2	-0.331182	1.92373e-05	0.898464	4.62399e-43	-1.22965	4.21543	4.17075e-20	Nilotinib_THZ531	ATTAAA@-23@37142538;ATTAAA@-18@37142533
3:37144176:-	ENSG00000093167	LRRFIP2	-0.331182	1.92373e-05	0.898464	4.62399e-43	-1.22965	3.13908	2.22489e-19	Nilotinib_THZ531	GATAAA@-56@37144231;AATAAA@-51@37144226;ATTAAA@-23@37144198
3:37144846:-	ENSG00000093167	LRRFIP2	-0.331182	1.92373e-05	0.898464	4.62399e-43	-1.22965	3.60974	1.79366e-10	Nilotinib_THZ531	ATTAAA@-23@37144868
3:37145016:-	ENSG00000093167	LRRFIP2	-0.331182	1.92373e-05	0.898464	4.62399e-43	-1.22965	2.05512	0.000761901	Nilotinib_THZ531	AGTAAA@-19@37145034
3:37169824:-	ENSG00000093167	LRRFIP2	-0.149007	0.040607	0.927613	1.99277e-37	-1.07662	1.38348	0.00562769	Nilotinib_THZ531	AATATA@-36@37169859;TATAAA@-34@37169857;ATTAAA@-21@37169844
3:47080123:-	ENSG00000181555	SETD2	-1.24761	6.07077e-07	0.865676	0.00274627	-2.11328	3.23812	2.08851e-06	Nilotinib_THZ531	ATTAAA@-45@47080167;AATAAA@-20@47080142
3:51402869:-	ENSG00000145041	DCAF1	-3.15091	3.65869e-67	-0.728803	4.15508e-17	-2.42211	3.27937	0.000204013	Nilotinib_THZ531	AGTAAA@-20@51402888
3:51426502:-	ENSG00000145041	DCAF1	-1.37191	1.28278e-43	-0.312678	0.000628809	-1.05923	6.06728	5.64988e-06	Nilotinib_THZ531	ATTAAA@-51@51426552;ATTAAA@-20@51426521
3:56682050:-	ENSG00000163946	TASOR	-2.2053	4.36698e-126	-0.832677	6.61341e-10	-1.37262	2.26835	0.000886857	Nilotinib_THZ531	ATTAAA@-23@56682072
3:72805820:-	ENSG00000144736	SHQ1	-2.0539	3.8918e-65	0.164826	0.120607	-2.21873	5.39064	0.000259906	Nilotinib_THZ531	AATAAT@-25@72805844;AATAAA@-22@72805841
3:72806971:-	ENSG00000144736	SHQ1	-2.0539	3.8918e-65	0.164826	0.120607	-2.21873	4.26202	2.5202e-14	Nilotinib_THZ531	AATATA@-38@72807008;TATAAA@-36@72807006;AATAAT@-18@72806988
3:72808817:-	ENSG00000144736	SHQ1	-2.0539	3.8918e-65	0.164826	0.120607	-2.21873	3.88679	6.75029e-09	Nilotinib_THZ531	AATAAA@-24@72808840
3:9465465:+	ENSG00000168137	SETD5	-2.26312	1.22195e-28	1.4347	9.46691e-17	-3.69782	2.04503	0.00678738	Nilotinib_THZ531	ATTAAA@-23@9465443
4:124707663:-	ENSG00000151458	ANKRD50	-1.26159	1.14817e-09	-0.16558	0.286218	-1.09601	5.09255	0.000278941	Nilotinib_THZ531	AATAAA@-33@124707695
4:139133355:-	ENSG00000109381	ELF2	-0.898774	4.27989e-07	0.971587	9.07153e-05	-1.87036	4.86186	0.000732742	Nilotinib_THZ531	AATACA@-39@139133393
4:15624290:-	ENSG00000118564	FBXL5	-1.34629	2.85504e-21	-0.537915	5.59608e-07	-0.808379	4.51792	0.000281014	Nilotinib_THZ531	AATATA@-51@15624340;AATAGA@-20@15624309;AATAAG@-9@15624298
4:158880613:+	ENSG00000052795	FNIP2	-0.890471	2.71237e-13	0.305243	0.067521	-1.19571	2.94984	0.00806716	Nilotinib_THZ531	AATAAT@-26@158880588;AATAAT@-23@158880591;AATAAA@-20@158880594
4:16887726:-	ENSG00000169744	LDB2	-2.01309	1.09194e-73	-1.03539	9.56162e-31	-0.977697	2.92192	0.0023877	Nilotinib_THZ531	AATAAT@-53@16887778;AATAAT@-50@16887775;TATAAA@-31@16887756
4:183261730:+	ENSG00000151718	WWC2	-0.640583	2.96998e-17	0.86595	2.27558e-30	-1.50653	4.08419	6.83652e-05	Nilotinib_THZ531	AATAAA@-19@183261712
4:1919479:+	ENSG00000109685	NSD2	-0.42017	4.33836e-05	0.40097	0.000245533	-0.82114	5.13148	0.000449739	Nilotinib_THZ531	CATAAA@-48@1919432;AATAAA@-21@1919459
4:1920097:+	ENSG00000109685	NSD2	-0.42017	4.33836e-05	0.40097	0.000245533	-0.82114	4.49558	0.000458902	Nilotinib_THZ531	CATAAA@-45@1920053;AATAAA@-19@1920079
4:38691515:+	ENSG00000109787	KLF3	-1.8739	7.41393e-61	1.84848	1.17731e-30	-3.72238	5.04535	0.00047327	Nilotinib_THZ531	TATAAA@-51@38691465;ACTAAA@-45@38691471;AATAAA@-41@38691475
4:41010827:-	ENSG00000163697	APBB2	-1.01364	4.75186e-21	-0.154779	0.331629	-0.858864	5.05542	0.000490616	Nilotinib_THZ531	AATAAA@-20@41010846
4:54048434:-	ENSG00000109220	CHIC2	-1.27907	4.15727e-21	0.0603833	0.644488	-1.33945	3.81472	0.000115488	Nilotinib_THZ531	AAGAAA@-24@54048457;AATAAA@-20@54048453
4:73111616:-	ENSG00000132466	ANKRD17	-2.55458	2.13776e-84	-0.409769	0.014861	-2.14481	4.28219	0.00577276	Nilotinib_THZ531	AATAAT@-30@73111645;AATAAA@-19@73111634
4:73111809:-	ENSG00000132466	ANKRD17	-2.55458	2.13776e-84	-0.409769	0.014861	-2.14481	3.32086	1.20096e-06	Nilotinib_THZ531	AATAAA@-38@73111846;AATGAA@-23@73111831;AATAAA@-19@73111827
4:84807201:-	ENSG00000163625	WDFY3	-0.956399	2.53146e-38	1.65205	1.33911e-27	-2.60845	3.90874	1.38691e-05	Nilotinib_THZ531	GATAAA@-18@84807218;GATAAA@-9@84807209
4:84808489:-	ENSG00000163625	WDFY3	-0.908101	1.78909e-33	1.62313	1.50998e-27	-2.53123	5.19338	7.77405e-12	Nilotinib_THZ531	ATTAAA@-32@84808520
4:87048557:+	ENSG00000172493	AFF1	0.18514	0.534345	1.63462	7.63921e-15	-1.44948	5.45388	0.000189077	Nilotinib_THZ531	TATAAA@-25@87048533
4:88040415:+	ENSG00000118762	PKD2	-1.75044	6.85544e-105	1.16866	1.57268e-16	-2.9191	5.28067	0.000607634	Nilotinib_THZ531	AATAAA@-20@88040396
4:88043639:+	ENSG00000118762	PKD2	-1.98105	1.41981e-100	0.716352	9.39175e-12	-2.6974	4.01063	2.4663e-07	Nilotinib_THZ531	AATAAA@-23@88043617
5:10621000:+	ENSG00000164236	ANKRD33B	-1.45998	1.10574e-11	0.658827	0.0075689	-2.1188	2.15746	1.38174e-06	Nilotinib_THZ531	TATAAA@-27@10620974
5:10622063:+	ENSG00000164236	ANKRD33B	-1.45998	1.10574e-11	0.658827	0.0075689	-2.1188	3.95252	0.00171415	Nilotinib_THZ531	AATAAA@-23@10622041
5:127029411:-	ENSG00000173926	MARCHF3	-0.381111	0.000118107	1.59458	9.06604e-17	-1.97569	6.21925	6.31539e-06	Nilotinib_THZ531	AATAAA@-20@127029430
5:150539598:+	ENSG00000070614	NDST1	-0.65406	9.96376e-13	0.57926	3.49014e-07	-1.23332	2.21719	1.20556e-15	Nilotinib_THZ531	AATACA@-22@150539577
5:176969475:-	ENSG00000087206	UIMC1	-1.30373	7.74676e-51	0.168417	0.21699	-1.47215	2.1059	0.000759506	Nilotinib_THZ531	AATAAA@-20@176969494
5:60627965:-	ENSG00000035499	DEPDC1B	-0.631024	2.69395e-10	0.326497	0.00114225	-0.957522	4.6522	0.000158231	Nilotinib_THZ531	AATGAA@-20@60627984
5:60630141:-	ENSG00000035499	DEPDC1B	-0.517903	1.21588e-07	0.260414	0.0095224	-0.778317	3.56676	2.81421e-06	Nilotinib_THZ531	AATAAA@-50@60630190;TATAAA@-19@60630159;TATAAA@-9@60630149
5:73781606:+	ENSG00000214944	ARHGEF28	-1.04582	4.03056e-62	1.24401	1.77906e-17	-2.28983	3.8492	0.00312593	Nilotinib_THZ531	AATAAA@-31@73781576
5:88220370:-	ENSG00000164180	TMEM161B	-0.95278	5.09506e-14	-0.12969	0.503066	-0.82309	5.00962	0.000570145	Nilotinib_THZ531	AATAGA@-48@88220417;AATAAT@-38@88220407;AATATA@-21@88220390;AAGAAA@-16@88220385
6:136669189:-	ENSG00000197442	MAP3K5	-1.07581	2.01099e-20	1.76292	6.71075e-34	-2.83873	4.21319	0.000216372	Nilotinib_THZ531	AAGAAA@-37@136669225;AATAGA@-21@136669209;GATAAA@-17@136669205
6:144292200:+	ENSG00000152818	UTRN	0.203534	0.303532	1.48085	2.6638e-12	-1.27732	4.62194	4.93028e-10	Nilotinib_THZ531	ATTAAA@-27@144292174;AATAAA@-22@144292179
6:147204831:+	ENSG00000164506	STXBP5	-0.844668	1.39147e-34	0.391301	0.221777	-1.23597	3.1756	4.24448e-10	Nilotinib_THZ531	AATAAT@-47@147204785;AATAAT@-44@147204788;AATAAT@-41@147204791;AATAAT@-38@147204794;AATAAA@-26@147204806
6:147364536:+	ENSG00000164506	STXBP5	-1.78143	8.78028e-48	-0.661081	2.94524e-22	-1.12035	5.42621	8.52661e-05	Nilotinib_THZ531	AATAAA@-23@147364514
6:149021699:+	ENSG00000111962	UST	-1.95118	3.01282e-87	-0.294565	0.000703181	-1.65662	3.15073	0.0011226	Nilotinib_THZ531	CATAAA@-25@149021675
6:149022250:+	ENSG00000111962	UST	-1.95118	3.01282e-87	-0.294565	0.000703181	-1.65662	4.16597	0.000882768	Nilotinib_THZ531	AACAAG@-33@149022218;AATACA@-22@149022229
6:158067449:+	ENSG00000078269	SYNJ2	-2.05999	3.669e-198	0.64985	2.08798e-29	-2.70984	1.27401	0.000289275	Nilotinib_THZ531	AATAAT@-44@158067406;AATAAA@-22@158067428;AATAAT@-17@158067433
6:158482792:+	ENSG00000130338	TULP4	-1.33238	7.72059e-15	1.17231	2.83743e-14	-2.50469	5.01512	2.47173e-05	Nilotinib_THZ531	TATAAA@-50@158482743;ATTAAA@-32@158482761
6:159750292:+	ENSG00000146457	WTAP	-0.0889181	0.604493	1.03819	3.64326e-28	-1.12711	3.64048	3.28253e-07	Nilotinib_THZ531	CATAAA@-22@159750271
6:159750617:+	ENSG00000146457	WTAP	-0.0889181	0.604493	1.03819	3.64326e-28	-1.12711	3.44598	5.96371e-05	Nilotinib_THZ531	AACAAA@-37@159750581;CATAAA@-20@159750598
6:159751907:+	ENSG00000146457	WTAP	-0.0889181	0.604493	1.03819	3.64326e-28	-1.12711	2.40091	0.00951673	Nilotinib_THZ531	AACAAG@-33@159751875;ACTAAA@-11@159751897
6:161054804:+	ENSG00000085511	MAP3K4	0.0129689	0.94215	1.25666	2.72581e-19	-1.2437	6.38289	3.47064e-06	Nilotinib_THZ531	AATAAG@-42@161054763;AATGAA@-19@161054786
6:20431744:+	ENSG00000112242	E2F3	-1.93163	1.44257e-24	0.644337	0.00235021	-2.57597	4.07344	7.06763e-05	Nilotinib_THZ531	AATACA@-60@20431685;AATAAA@-18@20431727
6:27839745:+	ENSG00000233822	H2BC15	-0.323842	0.32948	1.58732	1.52638e-10	-1.91116	2.43588	0.00506887	Nilotinib_THZ531	AATGAA@-29@27839717
6:34836599:+	ENSG00000065060	UHRF1BP1	-1.24332	5.50954e-31	0.247625	0.0748708	-1.49095	4.02693	5.68698e-06	Nilotinib_THZ531	AATAAA@-29@34836571;AATACA@-24@34836576
6:34836904:+	ENSG00000065060	UHRF1BP1	-1.24332	5.50954e-31	0.247625	0.0748708	-1.49095	3.87464	1.25428e-05	Nilotinib_THZ531	ATTATA@-47@34836858;AATGAA@-20@34836885
6:38568352:-	ENSG00000183826	BTBD9	-0.351807	0.000698859	1.36321	6.19047e-25	-1.71501	6.12277	6.68495e-06	Nilotinib_THZ531	AATAAG@-42@38568393;AAGAAA@-39@38568390;AATGAA@-25@38568376;AATAAA@-20@38568371
6:43577324:+	ENSG00000170734	POLH	-1.89556	1.42211e-46	0.671282	3.24259e-08	-2.56684	4.33435	1.11323e-08	Nilotinib_THZ531	AGTAAA@-36@43577289;CATAAA@-18@43577307
6:52513774:-	ENSG00000065308	TRAM2	-0.557686	3.42875e-06	0.271335	0.528687	-0.82902	4.29448	1.63888e-22	Nilotinib_THZ531	AATAAA@-32@52513805
6:52514236:-	ENSG00000065308	TRAM2	-0.557686	3.42875e-06	0.271335	0.528687	-0.82902	4.60369	2.19724e-09	Nilotinib_THZ531	CATAAA@-51@52514286;AATAAT@-24@52514259
6:75176620:-	ENSG00000111799	COL12A1	0.272035	0.421093	1.13087	0.000349726	-0.858837	2.9808	2.78779e-07	Nilotinib_THZ531	ATTAAA@-46@75176665;AATAAT@-42@75176661;AATAAA@-39@75176658;AATAAA@-17@75176636
6:75177044:-	ENSG00000111799	COL12A1	0.272035	0.421093	1.13087	0.000349726	-0.858837	4.04462	1.68569e-05	Nilotinib_THZ531	AATAAT@-60@75177103;ATTAAA@-51@75177094;ATTAAA@-14@75177057
6:79077193:-	ENSG00000146247	PHIP	-1.09488	1.05739e-22	0.246948	0.392215	-1.34183	1.83424	0.000424037	Nilotinib_THZ531	AATAAA@-17@79077209
7:104186949:-	ENSG00000164815	ORC5	-2.85593	3.23187e-143	-1.12608	2.20498e-19	-1.72985	1.70782	0.00795205	Nilotinib_THZ531	AATAAA@-37@104186985;AATATA@-18@104186966
7:105012289:-	ENSG00000228393	NA	0.338353	0.251244	1.99064	4.38912e-05	-1.65229	4.68201	0.00102293	Nilotinib_THZ531	AATAGA@-57@105012345;AACAAA@-30@105012318
7:105500364:-	ENSG00000091127	PUS7	-0.914024	7.24003e-27	0.27121	0.00426941	-1.18523	2.65623	2.15098e-08	Nilotinib_THZ531	ATTACA@-51@105500414;ATTAAA@-24@105500387
7:105501335:-	ENSG00000091127	PUS7	-0.914024	7.24003e-27	0.27121	0.00426941	-1.18523	2.64575	1.67574e-08	Nilotinib_THZ531	GATAAA@-45@105501379;AATGAA@-34@105501368;ATTACA@-27@105501361;AACAAG@-22@105501356;AAGAAA@-19@105501353
7:105501542:-	ENSG00000091127	PUS7	-0.914024	7.24003e-27	0.27121	0.00426941	-1.18523	1.5281	9.86912e-06	Nilotinib_THZ531	CATAAA@-42@105501583;AATATA@-28@105501569
7:10983354:+	ENSG00000106443	PHF14	-1.22054	1.58202e-47	-0.461822	1.61709e-06	-0.758719	3.17947	1.17215e-06	Nilotinib_THZ531	ATTAAA@-27@10983328
7:130191778:-	ENSG00000146842	TMEM209	-1.99832	9.81939e-73	-0.666132	7.55095e-14	-1.33219	2.7045	0.00226385	Nilotinib_THZ531	AATACA@-39@130191816;AATACA@-27@130191804
7:134662272:+	ENSG00000172331	BPGM	-1.15585	1.96434e-36	0.286349	0.00519624	-1.4422	3.06956	2.53417e-10	Nilotinib_THZ531	TATAAA@-20@134662253
7:134663107:+	ENSG00000172331	BPGM	-1.15585	1.96434e-36	0.286349	0.00519624	-1.4422	2.78031	2.62415e-07	Nilotinib_THZ531	AATAAA@-25@134663083;AATAGA@-21@134663087;AAGAAA@-16@134663092
7:135382705:-	ENSG00000080802	CNOT4	-3.0632	6.18641e-74	0.860586	7.35647e-09	-3.92379	3.9698	0.002061	Nilotinib_THZ531	ATTACA@-51@135382755
7:135383010:-	ENSG00000080802	CNOT4	-3.0632	6.18641e-74	0.860586	7.35647e-09	-3.92379	6.19308	1.04644e-05	Nilotinib_THZ531	AATAAA@-29@135383038;AATAAA@-25@135383034
7:135385020:-	ENSG00000080802	CNOT4	-2.38073	7.26087e-60	0.831925	2.13319e-08	-3.21266	4.21581	2.29542e-11	Nilotinib_THZ531	AATAAG@-52@135385071
7:135385910:-	ENSG00000080802	CNOT4	-2.38073	7.26087e-60	0.831925	2.13319e-08	-3.21266	4.15297	1.4502e-05	Nilotinib_THZ531	AACAAA@-31@135385940;ATTAAA@-19@135385928
7:137928037:-	ENSG00000182158	CREB3L2	0.0828153	0.290546	1.08759	2.26448e-45	-1.00478	7.12422	8.6992e-08	Nilotinib_THZ531	ATTATA@-40@137928076;ATTAAA@-35@137928071
7:138520830:+	ENSG00000122779	TRIM24	-0.756911	6.70398e-05	0.0223387	0.92686	-0.77925	4.73437	0.00120148	Nilotinib_THZ531	AAGAAA@-40@138520791;AAGAAA@-31@138520800
7:138544844:+	ENSG00000122779	TRIM24	-0.878456	2.20955e-06	-0.0684463	0.770484	-0.81001	5.82456	7.14051e-05	Nilotinib_THZ531	AATATA@-23@138544822;TATAAA@-21@138544824
7:140776738:-	ENSG00000157764	BRAF	-0.796526	1.2186e-16	0.799101	1.12133e-25	-1.59563	6.51981	1.86471e-06	Nilotinib_THZ531	AATAAT@-35@140776772;ACTAAA@-24@140776761;AATAAA@-17@140776754
7:1449507:-	ENSG00000164877	MICALL2	0.248148	0.083507	2.47801	6.9441e-71	-2.22986	2.23243	0.00314364	Nilotinib_THZ531	ATTAAA@-33@1449539;AATGAA@-28@1449534;ACTAAA@-23@1449529;ATTACA@-17@1449523
7:148730560:+	ENSG00000055130	CUL1	-1.59058	3.85167e-57	0.302792	0.00486122	-1.89337	3.71988	2.38544e-35	Nilotinib_THZ531	AATAAA@-25@148730536;AATAAA@-21@148730540
7:152245251:-	ENSG00000055609	KMT2C	-0.282198	0.480658	1.67112	8.74374e-15	-1.95332	4.40409	1.78096e-05	Nilotinib_THZ531	AATATA@-45@152245295;TATAAA@-43@152245293;ATTAAA@-10@152245260
7:152247296:-	ENSG00000055609	KMT2C	-0.282198	0.480658	1.67112	8.74374e-15	-1.95332	4.802	0.00149053	Nilotinib_THZ531	AGTAAA@-29@152247324;GATAAA@-23@152247318
7:157208034:+	ENSG00000009335	UBE3C	-0.265573	0.0306311	0.582569	1.45943e-12	-0.848143	6.05902	7.94733e-06	Nilotinib_THZ531	AATAAA@-24@157208011
7:157209639:+	ENSG00000009335	UBE3C	-0.265573	0.0306311	0.582569	1.45943e-12	-0.848143	6.30129	8.42782e-06	Nilotinib_THZ531	ATTAAA@-44@157209596;AATAAA@-22@157209618
7:157232762:+	ENSG00000009335	UBE3C	-0.414339	0.00106643	0.433018	6.02605e-07	-0.847357	2.62214	0.00111477	Nilotinib_THZ531	AATAAA@-19@157232744
7:32017582:-	ENSG00000154678	PDE1C	-0.81587	2.67504e-41	0.79893	5.51258e-19	-1.6148	3.62825	2.53585e-06	Nilotinib_THZ531	ATTAAA@-25@32017606;AATATA@-21@32017602
7:42222468:-	ENSG00000106571	GLI3	-2.74861	1.44142e-52	0.835673	3.69809e-07	-3.58428	2.73603	1.04339e-10	Nilotinib_THZ531	AATAAA@-24@42222491
7:47428043:-	ENSG00000136205	TNS3	-2.39171	3.97194e-104	-1.1668	1.48184e-33	-1.22492	4.56562	0.000202159	Nilotinib_THZ531	ATTAAA@-24@47428066;AATAAG@-16@47428058
7:55020593:+	ENSG00000146648	EGFR	-2.12052	4.44813e-120	0.310203	0.097304	-2.43072	3.00903	1.79015e-14	Nilotinib_THZ531	ATTAAA@-48@55020546
7:55020690:+	ENSG00000146648	EGFR	-2.12052	4.44813e-120	0.310203	0.097304	-2.43072	2.36758	6.79492e-11	Nilotinib_THZ531	CATAAA@-21@55020670
7:55021139:+	ENSG00000146648	EGFR	-2.12052	4.44813e-120	0.310203	0.097304	-2.43072	2.09596	2.43183e-23	Nilotinib_THZ531	AATATA@-16@55021124
7:55021369:+	ENSG00000146648	EGFR	-2.12052	4.44813e-120	0.310203	0.097304	-2.43072	3.13746	1.02067e-08	Nilotinib_THZ531	ATTAAA@-19@55021351
7:55021490:+	ENSG00000146648	EGFR	-2.12052	4.44813e-120	0.310203	0.097304	-2.43072	3.13815	0.000125147	Nilotinib_THZ531	AATATA@-23@55021468;TATAAA@-21@55021470
7:55021633:+	ENSG00000146648	EGFR	-2.12052	4.44813e-120	0.310203	0.097304	-2.43072	5.82405	6.14496e-10	Nilotinib_THZ531	CATAAA@-58@55021576;ATTAAA@-28@55021606
7:5652164:-	ENSG00000011275	RNF216	-2.29317	3.92718e-210	0.0570774	0.564196	-2.35025	5.29764	0.000225213	Nilotinib_THZ531	TATAAA@-44@5652207;AATAAA@-18@5652181
7:73475084:-	ENSG00000009954	BAZ1B	-1.034	7.0018e-09	0.109244	0.585427	-1.14325	1.91416	0.000213195	Nilotinib_THZ531	ATTAAA@-32@73475115
7:73475262:-	ENSG00000009954	BAZ1B	-1.034	7.0018e-09	0.109244	0.585427	-1.14325	2.7579	9.46304e-06	Nilotinib_THZ531	CATAAA@-21@73475282
7:73496591:-	ENSG00000009954	BAZ1B	-0.682491	0.000225371	0.614248	0.000555164	-1.29674	6.81578	3.10639e-07	Nilotinib_THZ531	AATAAA@-17@73496607
7:73498336:-	ENSG00000009954	BAZ1B	-0.682491	0.000225371	0.614248	0.000555164	-1.29674	5.84925	5.28499e-07	Nilotinib_THZ531	ACTAAA@-20@73498355
7:73498391:-	ENSG00000009954	BAZ1B	-0.682491	0.000225371	0.614248	0.000555164	-1.29674	5.87407	3.50331e-05	Nilotinib_THZ531	ACTAAA@-23@73498413
7:87901024:+	ENSG00000006634	DBF4	-0.952259	1.78484e-10	-0.18753	0.256608	-0.764729	4.0856	2.95124e-19	Nilotinib_THZ531	AATGAA@-18@87901007
7:92709974:-	ENSG00000105810	CDK6	-0.476944	1.10949e-06	0.725203	1.00348e-13	-1.20215	5.05312	1.65799e-07	Nilotinib_THZ531	AATAAA@-22@92709995;TATAAA@-10@92709983
7:92724485:-	ENSG00000105810	CDK6	-0.476944	1.10949e-06	0.725203	1.00348e-13	-1.20215	4.29105	0.000594999	Nilotinib_THZ531	TATAAA@-25@92724509
7:99032685:-	ENSG00000198742	SMURF1	-0.10701	0.504452	1.71664	6.98307e-39	-1.82365	6.54968	3.73924e-06	Nilotinib_THZ531	AATATA@-18@99032702
8:105420234:+	ENSG00000169946	ZFPM2	-1.0059	2.27036e-29	0.760466	8.58508e-13	-1.76637	3.2364	1.0123e-06	Nilotinib_THZ531	GATAAA@-35@105420200;AATATA@-31@105420204;AATAAA@-26@105420209
8:105454366:+	ENSG00000169946	ZFPM2	-1.27111	1.05151e-47	0.711808	1.30919e-13	-1.98292	2.31506	0.00099383	Nilotinib_THZ531	AATAAA@-29@105454338
8:124695867:-	ENSG00000170873	MTSS1	-1.08225	4.63187e-19	1.39855	1.45978e-38	-2.4808	3.46622	5.74508e-05	Nilotinib_THZ531	TATAAA@-35@124695901;AACAAA@-31@124695897
8:127894613:+	ENSG00000249859	PVT1	0.610987	7.69626e-13	1.83131	1.51162e-54	-1.22033	4.9986	0.00051718	Nilotinib_THZ531	AATAAA@-23@127894591
8:133474428:-	ENSG00000008513	ST3GAL1	-4.17685	6.40542e-227	-0.243462	0.0460487	-3.93339	7.54535	8.56558e-09	Nilotinib_THZ531	AATAGA@-21@133474448
8:133569290:-	ENSG00000008513	ST3GAL1	-1.94071	3.89164e-54	0.236992	0.0527639	-2.1777	4.54896	0.000234549	Nilotinib_THZ531	AATAAA@-20@133569309;AATGAA@-13@133569302;AATAGA@-9@133569298
8:133570878:-	ENSG00000008513	ST3GAL1	-1.90519	8.4017e-55	0.171909	0.211935	-2.0771	3.04935	3.5403e-07	Nilotinib_THZ531	AAGAAA@-25@133570902;AATAAT@-21@133570898
8:17937686:+	ENSG00000078674	PCM1	-0.0351458	0.811544	0.802964	1.0183e-08	-0.83811	3.78676	0.000394846	Nilotinib_THZ531	ACTAAA@-43@17937644;AATAAA@-18@17937669
8:18866552:-	ENSG00000156011	PSD3	-0.893699	2.16908e-14	1.40313	8.39893e-32	-2.29683	5.74645	4.93618e-05	Nilotinib_THZ531	AATAAA@-26@18866577;AACAAG@-17@18866568
8:18867577:-	ENSG00000156011	PSD3	-0.893699	2.16908e-14	1.40313	8.39893e-32	-2.29683	4.33017	2.26682e-08	Nilotinib_THZ531	AATATA@-23@18867599
8:23530677:+	ENSG00000147454	SLC25A37	-0.858378	2.86551e-23	0.675675	1.48776e-08	-1.53405	4.95137	0.000357874	Nilotinib_THZ531	AATAAA@-20@23530658
8:25319414:+	ENSG00000147459	DOCK5	-0.784813	1.09167e-14	0.868905	3.11153e-09	-1.65372	6.66386	6.82262e-07	Nilotinib_THZ531	ATTATA@-33@25319382;AATAAA@-19@25319396
8:38821494:+	ENSG00000147526	TACC1	-0.564352	1.5187e-20	0.340028	0.000711786	-0.90438	4.74943	0.000930927	Nilotinib_THZ531	AACAAA@-35@38821460;ACTAAA@-23@38821472
8:38821572:+	ENSG00000147526	TACC1	-0.564352	1.5187e-20	0.340028	0.000711786	-0.90438	4.4403	2.55812e-07	Nilotinib_THZ531	AATAAG@-33@38821540
8:43105654:+	ENSG00000185900	POMK	-0.102551	0.595247	2.00237	8.01993e-36	-2.10492	5.7768	2.14175e-05	Nilotinib_THZ531	AATAAA@-19@43105636
8:51900938:+	ENSG00000228801	LOC102724330	-3.8617	5.95711e-83	-0.994725	4.03162e-05	-2.86697	3.6665	0.00500007	Nilotinib_THZ531	ATTAAA@-23@51900916
8:6446675:+	ENSG00000147316	MCPH1	-2.44049	1.12605e-50	1.23228	2.73672e-17	-3.67277	2.24087	6.5742e-11	Nilotinib_THZ531	AATATA@-41@6446635;TATAAA@-39@6446637;AATAGA@-31@6446645
8:6447198:+	ENSG00000147316	MCPH1	-2.44049	1.12605e-50	1.23228	2.73672e-17	-3.67277	2.11394	1.45005e-19	Nilotinib_THZ531	AATAAA@-21@6447178
8:6447401:+	ENSG00000147316	MCPH1	-2.44049	1.12605e-50	1.23228	2.73672e-17	-3.67277	2.1954	0.00408268	Nilotinib_THZ531	AATAAA@-18@6447384
8:66826401:+	ENSG00000104205	C8orf44-SGK3	-2.80748	2.32636e-64	0.551	0.014705	-3.35848	4.25334	0.00128477	Nilotinib_THZ531	ATTACA@-46@66826356;ATTACA@-29@66826373
8:66826401:+	ENSG00000104205	C8orf44	-2.80748	2.32636e-64	0.551	0.014705	-3.35848	4.25334	0.00128477	Nilotinib_THZ531	ATTACA@-46@66826356;ATTACA@-29@66826373
8:66826401:+	ENSG00000104205	SGK3	-2.80748	2.32636e-64	0.551	0.014705	-3.35848	4.25334	0.00128477	Nilotinib_THZ531	ATTACA@-46@66826356;ATTACA@-29@66826373
8:67289989:-	ENSG00000066777	ARFGEF1	-1.15361	3.10798e-90	0.774465	1.07406e-17	-1.92807	6.74175	1.209e-06	Nilotinib_THZ531	AATAAA@-20@67290008
8:8336533:-	ENSG00000275342	PRAG1	-3.18192	7.5042e-48	-0.957283	7.57027e-07	-2.22463	4.55887	0.000487324	Nilotinib_THZ531	ATTACA@-20@8336552
8:94518833:-	ENSG00000164944	VIRMA	-1.46753	7.43657e-93	0.0802538	0.43897	-1.54778	6.21075	3.98868e-06	Nilotinib_THZ531	ATTAAA@-20@94518852
9:106939432:+	ENSG00000148143	ZNF462	-1.16256	1.78001e-07	0.659586	0.00633019	-1.82214	7.75162	4.11441e-09	Nilotinib_THZ531	AAGAAA@-25@106939408;AATACA@-16@106939417
9:109081593:-	ENSG00000106771	TMEM245	-0.303938	0.000391127	0.87695	1.80011e-43	-1.18089	4.21639	4.39127e-24	Nilotinib_THZ531	AATAAA@-19@109081611;AACAAA@-14@109081606
9:109086947:-	ENSG00000106771	TMEM245	-0.271781	0.00102686	0.836581	1.16038e-42	-1.10836	4.84607	3.35613e-10	Nilotinib_THZ531	AATAAG@-47@109086993;CATAAA@-19@109086965
9:126617630:+	ENSG00000136944	LMX1B	-3.99843	1.73478e-60	0.751012	0.0205456	-4.74944	5.80665	3.18465e-05	Nilotinib_THZ531	ATTAAA@-21@126617610
9:130107969:+	ENSG00000148358	GPR107	-0.614668	1.06402e-11	0.13915	0.0655243	-0.753818	1.5729	1.56239e-08	Nilotinib_THZ531	AATAGA@-23@130107947
9:36421225:-	ENSG00000137075	RNF38	-0.235681	0.090635	1.28039	0.000483376	-1.51607	5.45465	0.00025439	Nilotinib_THZ531	TATAAA@-37@36421261
9:5030559:+	ENSG00000096968	JAK2	-1.5372	1.80597e-52	1.2948	5.28825e-22	-2.832	6.84907	7.8224e-07	Nilotinib_THZ531	ATTAAA@-27@5030533;GATAAA@-21@5030539
9:5630352:+	ENSG00000107036	RIC1	-0.135493	0.341245	1.06192	1.01091e-10	-1.19741	4.19529	2.91617e-05	Nilotinib_THZ531	TATAAA@-33@5630320
9:70301901:+	ENSG00000198887	SMC5	-0.0648022	0.355337	1.10518	4.20548e-29	-1.16999	6.87048	3.1969e-07	Nilotinib_THZ531	CATAAA@-29@70301873
9:70302732:+	ENSG00000198887	SMC5	-0.0648022	0.355337	1.10518	4.20548e-29	-1.16999	7.17377	5.76323e-08	Nilotinib_THZ531	AATAAA@-58@70302675;AATAAA@-54@70302679;AATAAA@-50@70302683;AACAAA@-46@70302687;AACAAA@-42@70302691;AATAAA@-38@70302695;AATAAA@-34@70302699
9:71748760:-	ENSG00000135048	CEMIP2	0.140211	0.140109	1.62828	3.63395e-28	-1.48806	5.13962	2.59345e-31	Nilotinib_THZ531	AAGAAA@-32@71748791;AATAAA@-27@71748786
9:91292941:-	ENSG00000148090	AUH	-1.69029	2.56235e-21	-0.0564867	0.578551	-1.63381	1.11946	0.00309798	Nilotinib_THZ531	AATAAT@-35@91292975;AATGAA@-32@91292972
9:95882760:+	ENSG00000182150	ERCC6L2	-0.202949	0.109583	1.44189	7.24477e-17	-1.64484	2.16953	0.0019693	Nilotinib_THZ531	AATAAA@-31@95882730;AATAAT@-18@95882743
X:10583192:-	ENSG00000101871	MID1	-0.603594	2.17263e-12	1.22258	7.57695e-16	-1.82617	4.91968	5.26253e-11	Nilotinib_THZ531	ATTAAA@-19@10583210
X:10583574:-	ENSG00000101871	MID1	-0.603594	2.17263e-12	1.22258	7.57695e-16	-1.82617	3.95692	0.00186883	Nilotinib_THZ531	AATAAA@-39@10583612;AATAAA@-35@10583608;AATAAT@-13@10583586
X:10583629:-	ENSG00000101871	MID1	-0.603594	2.17263e-12	1.22258	7.57695e-16	-1.82617	2.61473	1.45099e-05	Nilotinib_THZ531	ACTAAA@-60@10583688
X:107087379:-	ENSG00000089682	RBM41	-1.00637	6.50977e-09	0.265033	0.0676891	-1.2714	2.53272	0.00280033	Nilotinib_THZ531	ATTAAA@-19@107087397
X:107088318:-	ENSG00000089682	RBM41	-1.00637	6.50977e-09	0.265033	0.0676891	-1.2714	2.24271	0.000205656	Nilotinib_THZ531	ATTATA@-33@107088350
X:134894359:-	ENSG00000101928	MOSPD1	-2.13037	1.76077e-63	-0.933445	4.65393e-18	-1.19692	1.62602	1.31035e-06	Nilotinib_THZ531	AACAAA@-33@134894391;ATTAAA@-19@134894377
X:134895344:-	ENSG00000101928	MOSPD1	-2.13037	1.76077e-63	-0.933445	4.65393e-18	-1.19692	1.43408	0.00810094	Nilotinib_THZ531	ATTAAA@-60@134895403;AATAAT@-24@134895367;ATTAAA@-20@134895363
X:134895995:-	ENSG00000101928	MOSPD1	-2.13037	1.76077e-63	-0.933445	4.65393e-18	-1.19692	1.88925	8.40153e-09	Nilotinib_THZ531	ATTAAA@-24@134896018
X:134896313:-	ENSG00000101928	MOSPD1	-2.13037	1.76077e-63	-0.933445	4.65393e-18	-1.19692	1.3436	5.30508e-06	Nilotinib_THZ531	ATTAAA@-36@134896348;ATTAAA@-20@134896332
X:15800543:+	ENSG00000169249	ZRSR2	-0.57998	0.00017116	0.305294	0.0529049	-0.885274	1.50925	0.000638492	Nilotinib_THZ531	AACAAA@-30@15800514;AACAAA@-17@15800527
X:16824783:+	ENSG00000086712	TXLNG	-0.544572	2.63442e-06	0.350043	0.0174155	-0.894614	4.2781	0.00430487	Nilotinib_THZ531	ACTAAA@-32@16824752;AATAAA@-24@16824760
X:24179887:+	ENSG00000005889	ZFX	-0.535745	0.000933665	0.746419	9.23687e-07	-1.28216	7.21192	5.36521e-08	Nilotinib_THZ531	AGTAAA@-18@24179870
X:24180874:+	ENSG00000005889	ZFX	-0.535745	0.000933665	0.746419	9.23687e-07	-1.28216	6.05743	0.00170208	Nilotinib_THZ531	AGTAAA@-20@24180855
X:24181335:+	ENSG00000005889	ZFX	-0.535745	0.000933665	0.746419	9.23687e-07	-1.28216	6.67971	1.76818e-06	Nilotinib_THZ531	AATAAA@-24@24181312;AATACA@-20@24181316
X:40059805:-	ENSG00000183337	BCOR	-0.293766	0.256464	1.03563	4.09659e-06	-1.3294	3.72713	0.00380097	Nilotinib_THZ531	AATAAA@-25@40059829
X:40060009:-	ENSG00000183337	BCOR	-0.293766	0.256464	1.03563	4.09659e-06	-1.3294	5.39616	1.14716e-08	Nilotinib_THZ531	AATAAA@-16@40060024

## Sheet: THZ531 1 uM
IPASite	GeneID	Symbol	log2FC_AFTERIPA	padj_AFTERIPA	log2FC_BEFOREIPA	padj_BEFOREIPA	Difference_BeforeVsAfter	log2FC_IPAsite	padj_IPAsite	Condition	polyAsignal
1:113581385:+	ENSG00000081026	MAGI3	-0.238654	0.29933	1.56606	3.67069e-28	-1.80471	1.29444	0.00457285	THZ531_1uM	AATAAA@-18@113581368
1:114460817:-	ENSG00000197323	TRIM33	-1.0225	1.0578e-16	0.0699116	0.688461	-1.09241	4.72468	0.00161703	THZ531_1uM	CATAAA@-25@114460841;AATAAA@-20@114460836;AACAAG@-15@114460831
1:115664768:+	ENSG00000173218	VANGL1	-2.82093	3.69186e-207	-1.3513	3.88663e-21	-1.46963	3.40374	2.86256e-08	THZ531_1uM	AGTAAA@-49@115664720;ATTATA@-44@115664725;AATAAA@-17@115664752
1:117894859:-	ENSG00000196505	GDAP2	-0.66649	8.03926e-10	0.192781	0.159542	-0.859271	2.5501	0.00691195	THZ531_1uM	AATAAA@-14@117894872
1:120425562:+	ENSG00000270231	NBPF8	-0.0992294	0.631642	1.07439	4.7659e-05	-1.17362	2.73396	2.38225e-10	THZ531_1uM	AATAAA@-20@120425543
1:149093038:-	ENSG00000269713	NBPF9	-0.526611	0.000181581	0.481767	1.74783e-06	-1.00838	1.03209	0.000175079	THZ531_1uM	AATAAA@-20@149093057
1:150572891:-	ENSG00000203804	ADAMTSL4-AS1	4.2217	4.08083e-08	6.09377	1.1828e-10	-1.87206	5.76349	3.02916e-05	THZ531_1uM	ATTAAA@-22@150572912;AATGAA@-17@150572907
1:15878258:+	ENSG00000065526	SPEN	-1.36413	4.66081e-05	0.10727	0.706042	-1.4714	5.82504	0.0030317	THZ531_1uM	ATTAAA@-19@15878240
1:201651023:+	ENSG00000134369	NAV1	-1.68851	4.53963e-23	-0.789792	0.000117942	-0.898716	3.92874	1.61377e-08	THZ531_1uM	AATAAG@-37@201650987;AATAAA@-21@201651003
1:211966764:-	ENSG00000143493	INTS7	-1.95527	1.35774e-78	-0.640978	5.35689e-08	-1.31429	1.30763	0.00311774	THZ531_1uM	GATAAA@-25@211966788
1:212016455:-	ENSG00000143493	INTS7	-1.24753	4.71743e-34	-0.0244608	0.878305	-1.22307	3.86929	0.00264537	THZ531_1uM	ATTAAA@-20@212016474
1:213159677:+	ENSG00000136643	RPS6KC1	-1.55102	1.19781e-70	-0.667949	2.47053e-13	-0.883076	4.30874	0.00342895	THZ531_1uM	AATAAT@-53@213159625;ATTACA@-49@213159629;AATAAA@-27@213159651
1:21455429:+	ENSG00000142794	NBPF3	-0.477154	3.73653e-07	0.66188	5.77769e-10	-1.13903	1.2849	0.00020372	THZ531_1uM	ATTATA@-27@21455403;TATAAA@-25@21455405;ATTAAA@-10@21455420
1:215586838:+	ENSG00000136636	KCTD3	-1.37701	3.7808e-97	-0.101288	0.280857	-1.27572	4.31112	8.22884e-15	THZ531_1uM	AATGAA@-7@215586832
1:215587827:+	ENSG00000136636	KCTD3	-1.37701	3.7808e-97	-0.101288	0.280857	-1.27572	5.54597	0.000157522	THZ531_1uM	ATTAAA@-18@215587810
1:222714093:+	ENSG00000162819	BROX	-0.525703	2.99718e-11	0.256791	0.0317418	-0.782493	4.02122	0.0021051	THZ531_1uM	ATTAAA@-19@222714075;AATGAA@-15@222714079
1:224134480:+	ENSG00000143756	FBXO28	-2.92228	1.07834e-195	-1.09501	2.1015e-17	-1.82727	3.98725	5.19597e-11	THZ531_1uM	AATAAA@-18@224134463
1:241869518:+	ENSG00000174371	EXO1	-2.99401	8.2632e-193	-1.76482	5.5626e-60	-1.22918	4.14922	0.0074789	THZ531_1uM	AATGAA@-38@241869481;AATAAA@-24@241869495;AATAAA@-18@241869501;AACAAA@-13@241869506
1:246594996:+	ENSG00000162852	CNST	-1.31033	2.81755e-56	-0.154729	0.234951	-1.1556	4.07112	0.00142711	THZ531_1uM	AATAAA@-24@246594973
1:25899634:-	ENSG00000117632	STMN1	-2.11937	1.09943e-06	0.700204	4.03607e-12	-2.81958	5.10601	0.000400412	THZ531_1uM	TATAAA@-26@25899659
1:26260154:+	ENSG00000130695	CEP85	-1.70503	1.4449e-94	-0.694623	1.45101e-06	-1.01041	4.45392	0.00276845	THZ531_1uM	AATACA@-22@26260133
1:26261618:+	ENSG00000130695	CEP85	-1.70503	1.4449e-94	-0.694623	1.45101e-06	-1.01041	5.01409	0.000651516	THZ531_1uM	AATAAA@-60@26261559;AACAAA@-39@26261580;AATGAA@-35@26261584;AATAAA@-27@26261592
1:26263812:+	ENSG00000130695	CEP85	-1.70503	1.4449e-94	-0.694623	1.45101e-06	-1.01041	3.55669	0.00761242	THZ531_1uM	AATACA@-18@26263795
1:52513608:-	ENSG00000134744	TUT4	-1.89234	7.83674e-47	0.760055	0.000524582	-2.6524	3.69899	0.00853067	THZ531_1uM	AATAAA@-26@52513633
1:52514019:-	ENSG00000134744	TUT4	-1.89234	7.83674e-47	0.760055	0.000524582	-2.6524	4.52259	0.00176506	THZ531_1uM	GATAAA@-56@52514074;AATATA@-12@52514030;AATAAA@-7@52514025
1:64145021:+	ENSG00000185483	ROR1	-0.840666	1.64176e-11	-0.037129	0.809374	-0.803537	5.48244	0.000249132	THZ531_1uM	AATAAT@-52@64144970;AATAAA@-20@64145002
1:64146692:+	ENSG00000185483	ROR1	-0.840666	1.64176e-11	-0.037129	0.809374	-0.803537	2.52447	0.00585826	THZ531_1uM	ATTACA@-16@64146677;ATTATA@-9@64146684
1:70353156:-	ENSG00000118454	ANKRD13C	-1.6544	4.78884e-87	-0.817669	5.18628e-20	-0.836732	2.59438	0.00578314	THZ531_1uM	AATAAT@-53@70353208;AGTAAA@-22@70353177
1:77627905:-	ENSG00000036549	ZZZ3	-1.13154	7.64395e-42	-0.166954	0.276508	-0.96459	5.93104	1.78966e-05	THZ531_1uM	AATAAA@-16@77627920
1:77629841:-	ENSG00000036549	ZZZ3	-1.13154	7.64395e-42	-0.166954	0.276508	-0.96459	4.30029	1.26539e-10	THZ531_1uM	AATACA@-32@77629872
1:77631055:-	ENSG00000036549	ZZZ3	-1.13154	7.64395e-42	-0.166954	0.276508	-0.96459	4.78955	1.62704e-06	THZ531_1uM	TATAAA@-60@77631114
1:77631148:-	ENSG00000036549	ZZZ3	-1.13154	7.64395e-42	-0.166954	0.276508	-0.96459	4.19769	0.000253113	THZ531_1uM	AATAAA@-19@77631166
1:93585897:-	ENSG00000137936	BCAR3	-2.29754	4.17343e-48	-1.15472	1.42409e-13	-1.14282	5.10785	0.000222383	THZ531_1uM	CATAAA@-60@93585956;AATATA@-56@93585952;AATATA@-19@93585915;TATAAA@-17@93585913
1:93585897:-	ENSG00000137936	MIG7	-2.29754	4.17343e-48	-1.15472	1.42409e-13	-1.14282	5.10785	0.000222383	THZ531_1uM	CATAAA@-60@93585956;AATATA@-56@93585952;AATATA@-19@93585915;TATAAA@-17@93585913
1:93586062:-	ENSG00000137936	BCAR3	-2.29754	4.17343e-48	-1.15472	1.42409e-13	-1.14282	5.29499	6.59047e-06	THZ531_1uM	ATTATA@-32@93586093;AATAAA@-18@93586079
1:93586062:-	ENSG00000137936	MIG7	-2.29754	4.17343e-48	-1.15472	1.42409e-13	-1.14282	5.29499	6.59047e-06	THZ531_1uM	ATTATA@-32@93586093;AATAAA@-18@93586079
10:12028227:-	ENSG00000151461	UPF2	-1.02133	6.93211e-11	-0.072557	0.69912	-0.94877	4.45291	5.36588e-07	THZ531_1uM	AATAAT@-47@12028273
10:125742167:+	ENSG00000107938	EDRF1	-2.16907	1.57456e-66	-0.205476	0.0458967	-1.9636	2.40329	0.00423378	THZ531_1uM	AATAAA@-27@125742141
10:13187029:+	ENSG00000065328	MCM10	-2.15538	2.16701e-53	-0.936142	6.96874e-13	-1.21924	3.10235	0.00435442	THZ531_1uM	AATATA@-30@13187000;TATAAA@-28@13187002;AATAAA@-24@13187006;AATAAA@-20@13187010
10:17709061:+	ENSG00000136738	STAM	-0.530455	8.76309e-05	0.315587	0.00417464	-0.846042	3.92445	1.95422e-10	THZ531_1uM	TATAAA@-37@17709025;AATAAA@-23@17709039
10:17709277:+	ENSG00000136738	STAM	-0.530455	8.76309e-05	0.315587	0.00417464	-0.846042	4.49117	0.000270464	THZ531_1uM	AATGAA@-22@17709256
10:49522707:-	ENSG00000225830	ERCC6	-2.19148	2.48197e-51	-0.403154	0.0101652	-1.78833	1.71321	0.00987806	THZ531_1uM	AATAAA@-18@49522724
10:49522707:-	ENSG00000225830	PGBD3	-2.19148	2.48197e-51	-0.403154	0.0101652	-1.78833	1.71321	0.00987806	THZ531_1uM	AATAAA@-18@49522724
10:5685917:+	ENSG00000108021	TASOR2	-0.672199	8.16558e-05	0.0842983	0.717512	-0.756498	2.85938	9.97864e-08	THZ531_1uM	AATAGA@-34@5685884
10:5686409:+	ENSG00000108021	TASOR2	-0.672199	8.16558e-05	0.0842983	0.717512	-0.756498	2.29509	0.0023231	THZ531_1uM	AATACA@-43@5686367;AGTAAA@-22@5686388;AATAGA@-16@5686394
10:5687211:+	ENSG00000108021	TASOR2	-0.672199	8.16558e-05	0.0842983	0.717512	-0.756498	2.33051	0.000412114	THZ531_1uM	AACAAA@-31@5687181;AATAAA@-21@5687191
10:61940731:+	ENSG00000150347	ARID5B	-2.48865	2.17521e-38	-0.697417	0.00183843	-1.79124	4.17035	0.0014795	THZ531_1uM	AATGAA@-25@61940707
10:78041118:+	ENSG00000138326	RPS24	-0.797056	0.0912241	0.694758	7.9373e-14	-1.49181	3.97356	0.000118864	THZ531_1uM	CATAAA@-22@78041097
11:119232850:+	ENSG00000110395	CBL	-1.03445	4.17136e-14	-0.0397232	0.840846	-0.994727	6.19273	5.91434e-06	THZ531_1uM	TATAAA@-17@119232834
11:206790:-	ENSG00000177951	BET1L	-1.5076	4.90519e-72	-0.304541	0.11391	-1.20306	2.178	0.00275077	THZ531_1uM	ATTAAA@-36@206825;TATAAA@-24@206813
11:28074942:-	ENSG00000121621	KIF18A	-3.06904	6.40754e-177	-1.54638	2.59401e-20	-1.52266	3.68986	0.00610544	THZ531_1uM	AATAAA@-20@28074961
11:36496164:-	ENSG00000175104	TRAF6	-2.2068	3.38394e-51	-0.572741	1.6277e-05	-1.63406	5.88217	2.51815e-05	THZ531_1uM	AATAAA@-19@36496182
11:47744969:-	ENSG00000109920	FNBP4	-2.04191	1.33002e-38	1.08821	2.08356e-18	-3.13012	2.44177	0.00200025	THZ531_1uM	GATAAA@-32@47745000;ATTAAA@-19@47744987;AATGAA@-14@47744982
11:5881179:-	ENSG00000132256	TRIM5	-0.465336	4.09821e-09	0.773425	5.48554e-05	-1.23876	1.20854	0.00546417	THZ531_1uM	ATTAAA@-51@5881229;AATAAA@-18@5881196
11:77733242:-	ENSG00000048649	RSF1	-0.885989	7.50461e-07	0.394863	0.0313014	-1.28085	4.48315	0.00300145	THZ531_1uM	ATTAAA@-51@77733292;AGTAAA@-9@77733250
11:77734315:-	ENSG00000048649	RSF1	-0.885989	7.50461e-07	0.394863	0.0313014	-1.28085	5.88224	3.01702e-05	THZ531_1uM	AAGAAA@-16@77734330
11:83159576:+	ENSG00000165494	PCF11	-2.25608	1.8077e-27	0.885869	5.44465e-16	-3.14195	2.06964	0.000953211	THZ531_1uM	CATAAA@-54@83159523;AATAGA@-15@83159562
12:108803007:-	ENSG00000084112	SSH1	-0.585034	5.78022e-11	1.07046	6.34501e-21	-1.65549	3.25461	2.1549e-06	THZ531_1uM	ATTAAA@-21@108803027
12:108803236:-	ENSG00000084112	SSH1	-0.585034	5.78022e-11	1.07046	6.34501e-21	-1.65549	2.3636	2.21194e-07	THZ531_1uM	ATTAAA@-57@108803292;AATAGA@-30@108803265;AATAAA@-24@108803259;AAGAAA@-11@108803246
12:12727563:+	ENSG00000178878	APOLD1	-1.63692	5.39078e-32	0.806334	0.000305543	-2.44325	2.5795	0.00270387	THZ531_1uM	ATTAAA@-20@12727544
12:132754288:-	ENSG00000176915	ANKLE2	-1.22706	2.44452e-127	0.264694	0.019413	-1.49176	2.96298	4.2391e-11	THZ531_1uM	AATGAA@-45@132754332;TATAAA@-20@132754307
12:19440910:+	ENSG00000139154	AEBP2	-1.4213	4.23804e-09	-0.0279767	0.909822	-1.39332	2.44725	0.000529323	THZ531_1uM	AACAAA@-43@19440868;ATTAAA@-18@19440893
12:19463335:+	ENSG00000139154	AEBP2	-1.50264	1.09766e-07	-0.405898	0.0673024	-1.09674	5.66631	7.16074e-05	THZ531_1uM	AATAAA@-29@19463307
12:27782056:+	ENSG00000087448	KLHL42	-1.36957	2.30789e-46	-0.187839	0.288754	-1.18173	3.97716	0.00180052	THZ531_1uM	AATAAA@-48@27782009
12:51986262:+	ENSG00000135503	ACVR1B	-1.03203	3.65958e-13	-0.0156782	0.938785	-1.01635	3.92579	0.00187061	THZ531_1uM	ATTACA@-60@51986203;AATAAA@-21@51986242;AACAAA@-17@51986246
12:77951131:+	ENSG00000067798	NAV3	-2.02553	1.4373e-34	0.401112	0.0269483	-2.42664	1.00254	0.000331676	THZ531_1uM	ATTAAA@-56@77951076;ACTAAA@-51@77951081;AAGAAA@-28@77951104
13:21022737:-	ENSG00000150457	LATS2	-0.66414	0.000139977	0.160538	0.55304	-0.824678	5.02656	0.000520459	THZ531_1uM	ATTATA@-35@21022771;TATAAA@-33@21022769;CATAAA@-23@21022759
14:21510464:-	ENSG00000165819	METTL3	-0.740281	7.53859e-14	0.0144088	0.923215	-0.75469	3.11871	0.00251108	THZ531_1uM	CATAAA@-52@21510515;ATTAAA@-26@21510489
14:55299504:+	ENSG00000178974	FBXO34	-1.91311	5.80231e-23	-0.639459	0.0204179	-1.27365	5.66905	6.99074e-05	THZ531_1uM	AATAAA@-32@55299473
14:90312121:-	ENSG00000119720	NRDE2	-1.39097	1.92788e-11	0.368444	0.0267122	-1.75941	4.16673	0.000827511	THZ531_1uM	AATAAG@-28@90312148;AATAAA@-13@90312133;AATGAA@-9@90312129
14:90312210:-	ENSG00000119720	NRDE2	-1.39097	1.92788e-11	0.368444	0.0267122	-1.75941	5.67019	4.90904e-05	THZ531_1uM	AATGAA@-24@90312233
15:38327813:+	ENSG00000166068	SPRED1	-1.50526	1.51191e-18	-0.193176	0.158248	-1.31209	1.93474	0.0025437	THZ531_1uM	AATAAA@-26@38327788
15:38328097:+	ENSG00000166068	SPRED1	-1.50526	1.51191e-18	-0.193176	0.158248	-1.31209	5.11126	0.000380349	THZ531_1uM	AATAAA@-32@38328066;AATAGA@-27@38328071
15:41714430:+	ENSG00000174197	MGA	-1.55921	5.25839e-07	0.223361	0.273726	-1.78257	5.60928	8.81611e-05	THZ531_1uM	ATTAAA@-21@41714410
15:68087587:+	ENSG00000033800	PIAS1	-1.67812	5.24884e-31	-0.86285	1.1897e-08	-0.815274	4.83244	0.00123313	THZ531_1uM	AAGAAA@-22@68087566
15:78468234:+	ENSG00000136381	IREB2	-2.23281	5.7235e-84	-0.677687	6.69731e-08	-1.55512	4.93229	0.000994032	THZ531_1uM	AATAAT@-32@78468203;AATATA@-18@78468217
16:67768821:-	ENSG00000141084	RANBP10	-1.14889	2.38066e-14	0.32815	0.0505619	-1.47704	3.28926	0.00232861	THZ531_1uM	AATATA@-47@67768867;TATAAA@-45@67768865;ATTAAA@-35@67768855;AACAAA@-30@67768850;AATAAA@-25@67768845
16:67769043:-	ENSG00000141084	RANBP10	-1.14889	2.38066e-14	0.32815	0.0505619	-1.47704	2.31162	0.00321092	THZ531_1uM	TATAAA@-59@67769101;AATATA@-46@67769088;AACAAA@-7@67769049
16:81316734:+	ENSG00000261609	GAN	-0.646977	0.000247944	0.386149	0.4723	-1.03313	4.52336	0.00164611	THZ531_1uM	AGTAAA@-19@81316716
17:14303388:+	ENSG00000125430	HS3ST3B1	-2.16349	1.65129e-47	-0.22432	0.325167	-1.93917	2.53816	1.68776e-09	THZ531_1uM	AATAAA@-44@14303345;ATTAAA@-20@14303369
17:17754689:+	ENSG00000108557	RAI1	-1.44678	6.92158e-05	-0.199573	0.470543	-1.24721	3.11085	0.00428743	THZ531_1uM	ATTAAA@-35@17754655;AACAAA@-24@17754666;AATAAT@-20@17754670
17:67185359:-	ENSG00000198265	HELZ	-1.24263	3.72404e-25	0.577581	0.000765352	-1.82021	3.69365	0.0064313	THZ531_1uM	AAGAAA@-29@67185387;AATAAA@-25@67185383;AATATA@-14@67185372
17:67827104:+	ENSG00000171634	BPTF	-1.32658	0.000319703	0.532489	0.114848	-1.85907	3.58548	0.000805242	THZ531_1uM	AATAAA@-19@67827086
17:78012213:+	ENSG00000078687	TNRC6C	-1.0963	1.24391e-05	1.34507	7.50604e-06	-2.44136	2.20668	0.00920605	THZ531_1uM	ATTACA@-33@78012181;AATAAA@-25@78012189
17:78032181:+	ENSG00000078687	TNRC6C	-1.1759	6.1199e-05	0.918427	0.000698887	-2.09433	4.0098	6.56955e-05	THZ531_1uM	AGTAAA@-19@78032163
17:78404814:+	ENSG00000087157	PGS1	-1.86404	2.19883e-36	-0.528434	0.00225323	-1.33561	3.20511	0.000897338	THZ531_1uM	ATTACA@-18@78404797
17:82589190:+	ENSG00000141568	FOXK2	-2.1837	6.95945e-83	-0.357067	0.0130886	-1.82663	2.72322	3.10478e-05	THZ531_1uM	AATAAA@-20@82589171
18:23193658:+	ENSG00000134508	CABLES1	-0.938766	1.65608e-23	0.285814	0.0045024	-1.22458	5.3982	2.76748e-06	THZ531_1uM	AATAAA@-28@23193631
18:2591389:+	ENSG00000080986	NDC80	-2.74669	1.36352e-169	-1.63401	9.13215e-51	-1.11269	3.97145	0.0082463	THZ531_1uM	AATAAA@-19@2591371
18:2596024:+	ENSG00000080986	NDC80	-2.93796	6.52176e-196	-1.69295	5.41259e-55	-1.245	1.82891	0.00485427	THZ531_1uM	AATAAA@-29@2595996;GATAAA@-23@2596002
18:3449195:+	ENSG00000177426	TGIF1	-0.500353	3.4559e-06	2.17903	2.51762e-09	-2.67939	3.1676	2.74911e-16	THZ531_1uM	AATAAG@-29@3449167
18:46221790:+	ENSG00000152242	C18orf25	-1.24904	2.11056e-10	0.00755796	0.974096	-1.2566	4.72492	0.00182285	THZ531_1uM	AATATA@-38@46221753
18:56696914:+	ENSG00000091157	WDR7	-1.0371	4.85215e-20	0.885802	4.24155e-10	-1.9229	4.21056	9.77512e-10	THZ531_1uM	AATAAA@-25@56696890;AACAAG@-8@56696907
19:2192391:+	ENSG00000104885	DOT1L	-1.18856	2.40989e-07	0.182569	0.309556	-1.37113	3.41845	0.00765543	THZ531_1uM	AATAAA@-25@2192367
19:38120167:+	ENSG00000105738	SIPA1L3	-2.42388	3.23356e-36	-1.0954	6.77274e-10	-1.32848	3.44701	0.00023531	THZ531_1uM	TATAAA@-20@38120148
19:38120539:+	ENSG00000105738	SIPA1L3	-2.42388	3.23356e-36	-1.0954	6.77274e-10	-1.32848	5.14299	3.54035e-10	THZ531_1uM	AATAAT@-27@38120513;ATTAAA@-23@38120517;AATAGA@-18@38120522;AATGAA@-13@38120527
19:38120692:+	ENSG00000105738	SIPA1L3	-2.42388	3.23356e-36	-1.0954	6.77274e-10	-1.32848	5.93219	1.48562e-05	THZ531_1uM	AGTAAA@-48@38120645;ATTAAA@-20@38120673
19:42075578:+	ENSG00000105732	ZNF574	-0.740054	1.88094e-07	3.50081	7.06852e-09	-4.24086	3.91135	0.000368435	THZ531_1uM	AATAAA@-16@42075563
19:49603014:+	ENSG00000126464	PRR12	-2.59385	6.69066e-30	-1.06075	4.83967e-08	-1.5331	3.24926	0.000809471	THZ531_1uM	AATAAA@-21@49602994
2:100401764:-	ENSG00000115526	CHST10	-1.86594	6.15881e-63	-0.0841061	0.515159	-1.78183	2.71236	3.25974e-12	THZ531_1uM	GATAAA@-38@100401801;AATAAA@-23@100401786
2:179981511:-	ENSG00000163510	CWC22	-1.76719	3.87223e-46	0.599975	5.76819e-06	-2.36716	4.58194	1.84475e-06	THZ531_1uM	AATGAA@-26@179981536;ATTAAA@-21@179981531
2:181903361:+	ENSG00000138434	ITPRID2	-1.29666	1.32101e-51	-0.36612	6.43219e-06	-0.930537	2.58719	0.00103827	THZ531_1uM	AATGAA@-35@181903327;TATAAA@-19@181903343;ATTATA@-14@181903348
2:196155286:-	ENSG00000081320	STK17B	-2.04743	2.43056e-31	-1.13512	5.73669e-18	-0.912317	2.07186	0.00133271	THZ531_1uM	AATAAA@-18@196155303
2:196170168:-	ENSG00000081320	STK17B	-1.75415	4.52872e-28	-0.933636	1.46479e-16	-0.82051	2.12889	0.00484422	THZ531_1uM	ATTAAA@-31@196170198;AATAAA@-21@196170188
2:200543975:+	ENSG00000163535	SGO2	-1.03477	2.77511e-10	-0.0303072	0.818219	-1.00446	1.56258	1.57228e-05	THZ531_1uM	AACAAG@-31@200543945;AAGAAA@-28@200543948
2:20270666:-	ENSG00000055917	PUM2	-2.27765	4.49362e-51	-0.632077	2.28439e-06	-1.64557	4.816	0.00121601	THZ531_1uM	ATTAAA@-24@20270689
2:20277961:-	ENSG00000055917	PUM2	-2.27765	4.49362e-51	-0.632077	2.28439e-06	-1.64557	3.20086	1.69726e-14	THZ531_1uM	ATTAAA@-21@20277981
2:20278329:-	ENSG00000055917	PUM2	-2.27765	4.49362e-51	-0.632077	2.28439e-06	-1.64557	3.45324	0.00016272	THZ531_1uM	AATATA@-24@20278352
2:207976599:-	ENSG00000178385	PLEKHM3	-2.36086	2.50369e-75	0.691243	0.00122992	-3.0521	5.48458	0.000179221	THZ531_1uM	ATTAAA@-23@207976621
2:234953268:+	ENSG00000130147	SH3BP4	-0.911975	1.82014e-12	0.067056	0.723875	-0.979031	3.19707	4.50311e-05	THZ531_1uM	GATAAA@-34@234953235;AATATA@-24@234953245;TATAAA@-22@234953247
2:234954234:+	ENSG00000130147	SH3BP4	-0.911975	1.82014e-12	0.067056	0.723875	-0.979031	3.23974	9.60482e-05	THZ531_1uM	TATAAA@-27@234954208;AATAAA@-19@234954216;AATAAG@-15@234954220
2:235807903:+	ENSG00000157985	AGAP1	-0.685051	7.67091e-12	0.425769	0.000498532	-1.11082	2.51593	0.000154994	THZ531_1uM	ATTATA@-26@235807878;TATAAA@-22@235807882
2:235808125:+	ENSG00000157985	AGAP1	-0.685051	7.67091e-12	0.425769	0.000498532	-1.11082	4.45715	0.000240457	THZ531_1uM	AATAAA@-22@235808104;AATAGA@-16@235808110
2:38343222:-	ENSG00000119787	ATL2	-2.19048	1.70508e-56	-1.06506	4.29574e-08	-1.12542	4.9506	2.62194e-05	THZ531_1uM	AACAAG@-52@38343273;ATTAAA@-20@38343241;AAGAAA@-14@38343235
2:39022088:-	ENSG00000115904	SOS1	-1.55821	1.49601e-51	-0.142369	0.423928	-1.41584	4.14896	0.00603502	THZ531_1uM	AATAAT@-23@39022110;AATAAA@-20@39022107
2:39022466:-	ENSG00000115904	SOS1	-1.55821	1.49601e-51	-0.142369	0.423928	-1.41584	6.95305	2.45216e-07	THZ531_1uM	AATAGA@-22@39022487;AAGAAA@-15@39022480
2:39052614:-	ENSG00000115904	SOS1	-1.11384	2.26017e-17	0.000262141	0.999004	-1.1141	3.60431	2.38371e-06	THZ531_1uM	AATAAA@-25@39052638;AAGAAA@-19@39052632
2:88574352:-	ENSG00000172071	EIF2AK3	-1.35005	5.37115e-17	0.304096	0.084598	-1.65414	5.55451	5.52893e-05	THZ531_1uM	AAGAAA@-37@88574388
2:9876239:+	ENSG00000115750	TAF1B	-1.25634	4.14801e-43	-0.441136	2.30476e-07	-0.815205	1.27526	0.00895338	THZ531_1uM	ATTATA@-17@9876223
20:34772400:-	ENSG00000198646	NCOA6	-1.73882	1.64528e-20	0.744952	0.000316917	-2.48378	6.11278	1.96723e-05	THZ531_1uM	ATTATA@-38@34772437;AATAAA@-29@34772428
20:34772792:-	ENSG00000198646	NCOA6	-1.73882	1.64528e-20	0.744952	0.000316917	-2.48378	3.2188	5.68768e-06	THZ531_1uM	ATTAAA@-22@34772813
20:34776213:-	ENSG00000198646	NCOA6	-1.73882	1.64528e-20	0.744952	0.000316917	-2.48378	5.34676	0.000143955	THZ531_1uM	ATTACA@-42@34776254;AATATA@-29@34776241
20:34781859:-	ENSG00000198646	NCOA6	-1.56347	2.86499e-17	0.901726	2.60034e-05	-2.4652	5.1523	1.96681e-07	THZ531_1uM	AATAAT@-40@34781898;GATAAA@-23@34781881
20:46078860:-	ENSG00000124160	NCOA5	-2.04692	3.17489e-104	-0.738095	9.64511e-10	-1.30882	2.84699	0.0017433	THZ531_1uM	AATAAA@-22@46078881
20:62902767:-	ENSG00000101191	DIDO1	-4.26938	7.59607e-130	0.946033	7.03235e-09	-5.21541	4.72471	0.0015796	THZ531_1uM	ATTAAA@-34@62902800
20:62904347:-	ENSG00000101191	DIDO1	-4.26938	7.59607e-130	0.946033	7.03235e-09	-5.21541	2.97265	0.00709957	THZ531_1uM	CATAAA@-49@62904395;AATGAA@-44@62904390;ATTATA@-23@62904369;AATGAA@-18@62904364
21:44038696:+	ENSG00000160218	TRAPPC10	-0.155733	0.193244	0.846473	6.78525e-17	-1.00221	2.65203	3.10768e-07	THZ531_1uM	AATAAA@-21@44038676
21:44041149:+	ENSG00000160218	TRAPPC10	-0.155733	0.193244	0.846473	6.78525e-17	-1.00221	2.6072	0.00131812	THZ531_1uM	ATTAAA@-27@44041123;AATAAT@-22@44041128
22:37847572:-	ENSG00000100124	ANKRD54	-1.23024	1.95597e-26	1.35004	1.41138e-06	-2.58029	3.17608	0.0012576	THZ531_1uM	AATAAT@-32@37847603
22:40586622:-	ENSG00000196588	MRTFA	-1.3389	1.14954e-13	-0.149571	0.469963	-1.18932	3.12228	0.000644181	THZ531_1uM	AATAAT@-51@40586672;AATAAA@-27@40586648
3:105703140:-	ENSG00000114423	CBLB	-1.90052	3.78661e-69	-0.592714	9.20113e-07	-1.30781	5.66962	9.46932e-05	THZ531_1uM	ATTAAA@-54@105703193;ATTACA@-48@105703187;AATAAA@-17@105703156
3:136601925:-	ENSG00000118007	STAG1	-0.422391	2.50281e-10	0.525495	3.17787e-07	-0.947886	4.93216	0.000717928	THZ531_1uM	AATAAA@-36@136601960;AATAGA@-21@136601945
3:136603445:-	ENSG00000118007	STAG1	-0.422391	2.50281e-10	0.525495	3.17787e-07	-0.947886	5.97675	1.73225e-05	THZ531_1uM	ATTAAA@-21@136603465
3:136735799:-	ENSG00000118007	STAG1	-0.307279	6.98233e-07	0.69287	3.29462e-07	-1.00015	5.27256	0.00042975	THZ531_1uM	AATAAA@-18@136735816
3:136751406:-	ENSG00000118007	STAG1	-0.307279	6.98233e-07	0.69287	3.29462e-07	-1.00015	3.16628	0.00581543	THZ531_1uM	AATAAA@-53@136751458
3:15235321:+	ENSG00000131375	CAPN7	-1.65224	9.24205e-82	-0.0656398	0.525093	-1.5866	3.33194	9.305e-18	THZ531_1uM	ATTAAA@-12@15235310
3:179066922:-	ENSG00000172667	ZMAT3	0.125101	0.344683	1.05121	4.67927e-15	-0.926108	5.83089	2.88196e-05	THZ531_1uM	AATAAA@-23@179066944
3:179702944:+	ENSG00000058056	USP13	-1.12978	6.44872e-59	-0.291172	0.0154658	-0.838604	3.96831	0.00998019	THZ531_1uM	AAGAAA@-33@179702912;AATAAA@-20@179702925;GATAAA@-8@179702937
3:179712173:+	ENSG00000058056	USP13	-1.25999	1.40084e-76	-0.287461	0.0109761	-0.972524	3.60024	9.84841e-05	THZ531_1uM	AATAAT@-26@179712148;AATAAA@-23@179712151
3:183637524:+	ENSG00000114796	KLHL24	-1.04655	2.14625e-12	0.633481	0.00199969	-1.68004	3.92136	0.00178439	THZ531_1uM	AATAAA@-18@183637507
3:183759599:+	ENSG00000163872	YEATS2	-1.6575	3.04331e-44	-0.406854	0.00520671	-1.25065	2.11785	0.00833974	THZ531_1uM	CATAAA@-43@183759557;AATAAA@-34@183759566;AATATA@-20@183759580;TATAAA@-18@183759582
3:196399293:-	ENSG00000163960	UBXN7	-1.22198	2.25261e-13	-0.0994943	0.619286	-1.12248	2.54968	0.00516297	THZ531_1uM	AATAAT@-22@196399314;AATAAA@-19@196399311
3:197855926:+	ENSG00000186001	LRCH3	-2.32709	1.08019e-69	-0.518772	0.00125781	-1.80832	1.84535	0.000308067	THZ531_1uM	AATAAA@-19@197855908
3:37142516:-	ENSG00000093167	LRRFIP2	-0.494872	1.43472e-10	0.490122	1.90901e-13	-0.984995	3.56414	3.67355e-14	THZ531_1uM	ATTAAA@-23@37142538;ATTAAA@-18@37142533
3:37144176:-	ENSG00000093167	LRRFIP2	-0.494872	1.43472e-10	0.490122	1.90901e-13	-0.984995	2.2583	9.40873e-10	THZ531_1uM	GATAAA@-56@37144231;AATAAA@-51@37144226;ATTAAA@-23@37144198
3:37144846:-	ENSG00000093167	LRRFIP2	-0.494872	1.43472e-10	0.490122	1.90901e-13	-0.984995	2.85916	1.41246e-06	THZ531_1uM	ATTAAA@-23@37144868
3:37145016:-	ENSG00000093167	LRRFIP2	-0.494872	1.43472e-10	0.490122	1.90901e-13	-0.984995	1.9252	0.00212076	THZ531_1uM	AGTAAA@-19@37145034
3:37169824:-	ENSG00000093167	LRRFIP2	-0.368542	2.08491e-07	0.533121	5.9386e-13	-0.901663	1.64011	0.000861421	THZ531_1uM	AATATA@-36@37169859;TATAAA@-34@37169857;ATTAAA@-21@37169844
3:51402869:-	ENSG00000145041	DCAF1	-2.17005	1.92835e-43	-0.998766	1.33661e-30	-1.17128	2.71497	0.00336818	THZ531_1uM	AGTAAA@-20@51402888
3:56682050:-	ENSG00000163946	TASOR	-1.70064	3.81964e-76	-0.608265	5.32652e-06	-1.09237	2.63436	9.00996e-05	THZ531_1uM	ATTAAA@-23@56682072
3:72805820:-	ENSG00000144736	SHQ1	-1.85134	1.89367e-54	-0.364045	0.000492992	-1.4873	4.83232	0.00159633	THZ531_1uM	AATAAT@-25@72805844;AATAAA@-22@72805841
3:72806971:-	ENSG00000144736	SHQ1	-1.85134	1.89367e-54	-0.364045	0.000492992	-1.4873	3.51962	1.12981e-09	THZ531_1uM	AATATA@-38@72807008;TATAAA@-36@72807006;AATAAT@-18@72806988
3:72808817:-	ENSG00000144736	SHQ1	-1.85134	1.89367e-54	-0.364045	0.000492992	-1.4873	3.62755	1.09066e-07	THZ531_1uM	AATAAA@-24@72808840
4:54048434:-	ENSG00000109220	CHIC2	-1.49735	5.56367e-28	-0.533321	1.12398e-05	-0.964025	3.06338	0.00320258	THZ531_1uM	AAGAAA@-24@54048457;AATAAA@-20@54048453
4:73111616:-	ENSG00000132466	ANKRD17	-2.05377	1.25417e-55	-0.660687	7.24884e-05	-1.39309	4.14826	0.0090501	THZ531_1uM	AATAAT@-30@73111645;AATAAA@-19@73111634
4:73111809:-	ENSG00000132466	ANKRD17	-2.05377	1.25417e-55	-0.660687	7.24884e-05	-1.39309	2.91289	3.55742e-05	THZ531_1uM	AATAAA@-38@73111846;AATGAA@-23@73111831;AATAAA@-19@73111827
4:84807201:-	ENSG00000163625	WDFY3	-0.910308	9.18616e-35	0.726424	3.22691e-06	-1.63673	2.92074	0.0023065	THZ531_1uM	GATAAA@-18@84807218;GATAAA@-9@84807209
4:84808489:-	ENSG00000163625	WDFY3	-0.891461	3.43539e-32	0.704995	4.39738e-06	-1.59646	3.62685	6.6334e-06	THZ531_1uM	ATTAAA@-32@84808520
4:88040415:+	ENSG00000118762	PKD2	-1.05944	3.5741e-41	0.785914	5.36477e-08	-1.84536	4.72467	0.00314521	THZ531_1uM	AATAAA@-20@88040396
4:88043639:+	ENSG00000118762	PKD2	-1.15311	7.91526e-37	0.42957	6.79402e-05	-1.58268	3.36708	3.08806e-05	THZ531_1uM	AATAAA@-23@88043617
5:10622063:+	ENSG00000164236	ANKRD33B	-0.936056	1.66962e-05	0.498428	0.0485553	-1.43448	3.68728	0.00447799	THZ531_1uM	AATAAA@-23@10622041
5:127029411:-	ENSG00000173926	MARCHF3	-0.331119	0.000899456	0.749269	0.000268749	-1.08039	5.11261	0.000401386	THZ531_1uM	AATAAA@-20@127029430
5:150539598:+	ENSG00000070614	NDST1	-0.54485	3.79343e-09	0.226457	0.0563727	-0.771306	1.69229	5.10638e-09	THZ531_1uM	AATACA@-22@150539577
6:144292200:+	ENSG00000152818	UTRN	-0.00779218	0.970992	1.05897	9.17739e-07	-1.06676	4.17098	3.97293e-08	THZ531_1uM	ATTAAA@-27@144292174;AATAAA@-22@144292179
6:147204831:+	ENSG00000164506	STXBP5	-0.670533	3.07621e-22	0.0818786	0.816645	-0.752412	2.51177	2.68092e-06	THZ531_1uM	AATAAT@-47@147204785;AATAAT@-44@147204788;AATAAT@-41@147204791;AATAAT@-38@147204794;AATAAA@-26@147204806
6:158482792:+	ENSG00000130338	TULP4	-1.15451	1.8853e-11	0.488856	0.00224916	-1.64337	3.97603	0.00142711	THZ531_1uM	TATAAA@-50@158482743;ATTAAA@-32@158482761
6:159750292:+	ENSG00000146457	WTAP	-0.810084	3.93582e-07	0.268738	0.00652054	-1.07882	3.08221	3.09721e-05	THZ531_1uM	CATAAA@-22@159750271
6:159750617:+	ENSG00000146457	WTAP	-0.810084	3.93582e-07	0.268738	0.00652054	-1.07882	2.75607	0.00232505	THZ531_1uM	AACAAA@-37@159750581;CATAAA@-20@159750598
6:20431744:+	ENSG00000112242	E2F3	-2.0837	3.96643e-28	0.343265	0.121974	-2.42697	3.16928	0.00349939	THZ531_1uM	AATACA@-60@20431685;AATAAA@-18@20431727
6:27839745:+	ENSG00000233822	H2BC15	0.395425	0.202051	2.26481	1.10297e-20	-1.86938	2.868	0.000836537	THZ531_1uM	AATGAA@-29@27839717
6:34836599:+	ENSG00000065060	UHRF1BP1	-1.00427	9.23795e-21	-0.124034	0.397453	-0.880239	3.02388	0.00135218	THZ531_1uM	AATAAA@-29@34836571;AATACA@-24@34836576
6:34836904:+	ENSG00000065060	UHRF1BP1	-1.00427	9.23795e-21	-0.124034	0.397453	-0.880239	3.7775	2.72339e-05	THZ531_1uM	ATTATA@-47@34836858;AATGAA@-20@34836885
6:38568352:-	ENSG00000183826	BTBD9	-0.571857	3.48122e-08	0.699867	2.89546e-07	-1.27172	4.45518	0.00200766	THZ531_1uM	AATAAG@-42@38568393;AAGAAA@-39@38568390;AATGAA@-25@38568376;AATAAA@-20@38568371
6:43577324:+	ENSG00000170734	POLH	-1.51232	1.92473e-30	0.39788	0.00151282	-1.9102	3.75412	1.60987e-06	THZ531_1uM	AGTAAA@-36@43577289;CATAAA@-18@43577307
7:105012289:-	ENSG00000228393	NA	0.363524	0.219112	1.78339	0.000315738	-1.41986	4.86936	0.000717587	THZ531_1uM	AATAGA@-57@105012345;AACAAA@-30@105012318
7:135383010:-	ENSG00000080802	CNOT4	-2.30593	4.14022e-45	-0.0806057	0.627142	-2.22533	4.93169	0.000891781	THZ531_1uM	AATAAA@-29@135383038;AATAAA@-25@135383034
7:135385020:-	ENSG00000080802	CNOT4	-2.08059	5.20841e-47	-0.106803	0.513967	-1.97379	3.07149	4.32663e-06	THZ531_1uM	AATAAG@-52@135385071
7:135385910:-	ENSG00000080802	CNOT4	-2.08059	5.20841e-47	-0.106803	0.513967	-1.97379	2.81163	0.00654892	THZ531_1uM	AACAAA@-31@135385940;ATTAAA@-19@135385928
7:140776738:-	ENSG00000157764	BRAF	-0.853516	9.18966e-19	0.136967	0.0949978	-0.990483	4.83298	0.000952923	THZ531_1uM	AATAAT@-35@140776772;ACTAAA@-24@140776761;AATAAA@-17@140776754
7:148730560:+	ENSG00000055130	CUL1	-1.76397	1.57193e-69	-0.364979	0.000767385	-1.39899	2.55465	4.9238e-16	THZ531_1uM	AATAAA@-25@148730536;AATAAA@-21@148730540
7:152245251:-	ENSG00000055609	KMT2C	-0.714208	0.0643914	0.808282	0.000268959	-1.52249	2.90113	0.00939112	THZ531_1uM	AATATA@-45@152245295;TATAAA@-43@152245293;ATTAAA@-10@152245260
7:23182959:+	ENSG00000136243	NUP42	-0.596657	1.99983e-08	0.175351	0.42575	-0.772007	2.07295	0.000569433	THZ531_1uM	AAGAAA@-39@23182921;AAGAAA@-35@23182925;AAGAAA@-31@23182929;AAGAAA@-26@23182934;AAGAAA@-18@23182942;AATAAA@-8@23182952
7:23183748:+	ENSG00000136243	NUP42	-0.596657	1.99983e-08	0.175351	0.42575	-0.772007	2.303	0.00208349	THZ531_1uM	AACAAA@-43@23183706;AATGAA@-39@23183710;ATTATA@-23@23183726
7:32017582:-	ENSG00000154678	PDE1C	-0.766345	1.85293e-36	0.235119	0.0127464	-1.00146	2.5375	0.00225787	THZ531_1uM	ATTAAA@-25@32017606;AATATA@-21@32017602
7:42222468:-	ENSG00000106571	GLI3	-2.10795	8.10671e-32	0.319557	0.0681979	-2.42751	2.17756	8.57245e-07	THZ531_1uM	AATAAA@-24@42222491
7:55020593:+	ENSG00000146648	EGFR	-1.38932	2.49599e-52	-0.0428588	0.834029	-1.34646	2.05587	9.02041e-07	THZ531_1uM	ATTAAA@-48@55020546
7:55020690:+	ENSG00000146648	EGFR	-1.38932	2.49599e-52	-0.0428588	0.834029	-1.34646	1.44766	0.000284526	THZ531_1uM	CATAAA@-21@55020670
7:55021139:+	ENSG00000146648	EGFR	-1.38932	2.49599e-52	-0.0428588	0.834029	-1.34646	1.14978	3.79673e-07	THZ531_1uM	AATATA@-16@55021124
7:55021369:+	ENSG00000146648	EGFR	-1.38932	2.49599e-52	-0.0428588	0.834029	-1.34646	2.35638	5.05054e-05	THZ531_1uM	ATTAAA@-19@55021351
7:55021490:+	ENSG00000146648	EGFR	-1.38932	2.49599e-52	-0.0428588	0.834029	-1.34646	2.53723	0.00322907	THZ531_1uM	AATATA@-23@55021468;TATAAA@-21@55021470
7:55021633:+	ENSG00000146648	EGFR	-1.38932	2.49599e-52	-0.0428588	0.834029	-1.34646	4.95684	3.00316e-07	THZ531_1uM	CATAAA@-58@55021576;ATTAAA@-28@55021606
7:5652164:-	ENSG00000011275	RNF216	-2.02991	3.23885e-169	-0.662622	3.03218e-13	-1.36729	4.02572	0.00979993	THZ531_1uM	TATAAA@-44@5652207;AATAAA@-18@5652181
7:73496591:-	ENSG00000009954	BAZ1B	-0.692379	0.000200327	0.0600976	0.762333	-0.752476	5.1131	0.000303453	THZ531_1uM	AATAAA@-17@73496607
7:73498336:-	ENSG00000009954	BAZ1B	-0.692379	0.000200327	0.0600976	0.762333	-0.752476	4.33451	0.000408426	THZ531_1uM	ACTAAA@-20@73498355
7:99032685:-	ENSG00000198742	SMURF1	-0.639354	2.10355e-05	0.429251	0.0018016	-1.0686	5.10972	0.000628897	THZ531_1uM	AATATA@-18@99032702
8:105420234:+	ENSG00000169946	ZFPM2	-0.860822	8.72213e-22	0.311392	0.00494654	-1.17221	2.64061	0.000137344	THZ531_1uM	GATAAA@-35@105420200;AATATA@-31@105420204;AATAAA@-26@105420209
8:133474428:-	ENSG00000008513	ST3GAL1	-2.63993	8.06612e-104	-0.586004	9.00128e-07	-2.05393	6.77964	4.17365e-07	THZ531_1uM	AATAGA@-21@133474448
8:133569290:-	ENSG00000008513	ST3GAL1	-1.78626	5.44412e-46	-0.145269	0.257409	-1.64099	4.25948	0.000772447	THZ531_1uM	AATAAA@-20@133569309;AATGAA@-13@133569302;AATAGA@-9@133569298
8:133570878:-	ENSG00000008513	ST3GAL1	-1.75906	7.68808e-47	-0.226808	0.102657	-1.53225	2.64621	1.92975e-05	THZ531_1uM	AAGAAA@-25@133570902;AATAAT@-21@133570898
8:18866552:-	ENSG00000156011	PSD3	-1.11434	1.67562e-21	0.433308	0.000507505	-1.54765	5.11426	0.000489599	THZ531_1uM	AATAAA@-26@18866577;AACAAG@-17@18866568
8:18867577:-	ENSG00000156011	PSD3	-1.11434	1.67562e-21	0.433308	0.000507505	-1.54765	3.42535	2.43958e-05	THZ531_1uM	AATATA@-23@18867599
8:23530677:+	ENSG00000147454	SLC25A37	-1.12476	1.08171e-38	0.348277	0.00474539	-1.47303	4.87136	0.000555513	THZ531_1uM	AATAAA@-20@23530658
8:25319414:+	ENSG00000147459	DOCK5	-0.554557	6.8696e-08	0.454648	0.00254966	-1.00921	4.97036	0.000421984	THZ531_1uM	ATTATA@-33@25319382;AATAAA@-19@25319396
8:43105654:+	ENSG00000185900	POMK	-0.0837869	0.6709	1.3469	1.48233e-16	-1.43068	3.97029	0.00674656	THZ531_1uM	AATAAA@-19@43105636
8:67289989:-	ENSG00000066777	ARFGEF1	-1.05151	3.94013e-75	0.00184703	0.985985	-1.05336	5.60767	0.000104425	THZ531_1uM	AATAAA@-20@67290008
8:94518833:-	ENSG00000164944	VIRMA	-1.51951	4.53991e-99	-0.503677	1.98601e-07	-1.01583	5.01616	0.000346975	THZ531_1uM	ATTAAA@-20@94518852
9:106939432:+	ENSG00000148143	ZNF462	-1.66163	1.09542e-13	-0.384004	0.125422	-1.27763	6.57987	1.2469e-06	THZ531_1uM	AAGAAA@-25@106939408;AATACA@-16@106939417
9:126617630:+	ENSG00000136944	LMX1B	-2.20906	2.90792e-24	0.295731	0.395662	-2.50479	4.93329	0.000732558	THZ531_1uM	ATTAAA@-21@126617610
9:36421225:-	ENSG00000137075	RNF38	-0.543086	6.56192e-05	0.847108	0.0267285	-1.39019	4.48974	0.00440928	THZ531_1uM	TATAAA@-37@36421261
9:5030559:+	ENSG00000096968	JAK2	-1.21632	5.58804e-34	0.447456	0.00184067	-1.66377	5.6085	0.000104725	THZ531_1uM	ATTAAA@-27@5030533;GATAAA@-21@5030539
9:5630352:+	ENSG00000107036	RIC1	-0.541464	6.34331e-05	0.652758	0.000146063	-1.19422	3.90797	0.000143191	THZ531_1uM	TATAAA@-33@5630320
9:71748760:-	ENSG00000135048	CEMIP2	0.292098	0.00162969	1.14045	3.06278e-14	-0.84835	3.65441	2.077e-15	THZ531_1uM	AAGAAA@-32@71748791;AATAAA@-27@71748786
X:10583192:-	ENSG00000101871	MID1	-0.668071	8.81573e-15	0.506174	0.00171616	-1.17425	3.57294	6.59121e-06	THZ531_1uM	ATTAAA@-19@10583210
X:24179887:+	ENSG00000005889	ZFX	-1.37254	7.49692e-18	-0.438571	0.00546186	-0.933974	5.93003	1.66099e-05	THZ531_1uM	AGTAAA@-18@24179870
X:24181335:+	ENSG00000005889	ZFX	-1.37254	7.49692e-18	-0.438571	0.00546186	-0.933974	5.02403	0.00071709	THZ531_1uM	AATAAA@-24@24181312;AATACA@-20@24181316
X:40060009:-	ENSG00000183337	BCOR	-1.00867	4.93628e-05	-0.121191	0.626402	-0.887478	3.79255	0.00016216	THZ531_1uM	AATAAA@-16@40060024
							0
							0
							0
							0
							0
							0
							0
							0
							0
							0
							0
							0
							0
							0
							0
							0
							0
							0
							0
							0
							0
							0
							0
							0
							0
							0
							0
							0
							0
							0
							0
							0
							0
							0
							0
							0
							0
							0
							0
							0
							0
							0
							0
							0
							0
							0
							0
							0
							0
							0
							0
							0
							0
							0
							0
							0
							0
							0
							0
							0
							0
							0
							0
							0
							0
							0
							0
							0
							0
							0
							0
							0
							0
							0
							0
							0
							0
							0
							0
							0
							0
							0
							0
							0
							0
							0
							0
							0
							0
							0
							0
							0
							0
							0
							0
							0
							0
							0
							0
							0
							0
							0
							0
							0
							0
							0
							0
							0
							0
							0
							0
							0
							0
							0
							0
							0
							0
							0
							0
							0
							0
							0
							0
							0
							0
							0
							0
							0
							0
							0
							0
							0
							0
							0
							0
							0
							0
							0
							0
							0
							0
							0
							0
							0
							0
							0
							0
							0
							0
							0
							0
							0
							0
							0
							0
							0
							0
							0
							0
							0
							0
							0
							0
							0
							0
							0
							0
							0
							0
							0
							0
							0
							0
							0
							0
							0
							0
							0
							0
							0
							0
							0
							0
							0
							0
							0
							0
							0
							0
							0
							0
							0
							0
							0
							0
							0
							0
							0
							0
							0
							0
							0
							0
							0
							0
							0
							0
							0
							0
							0
							0
							0
							0
							0
							0
							0
							0
							0
							0
							0
							0
							0
							0
							0
							0
							0
							0
							0
							0
							0
							0
							0
							0
							0
							0
							0
							0
							0
							0
							0
							0
							0
							0
							0
							0
							0
							0
							0
							0
							0
							0
							0
							0
							0
							0
							0
							0
							0
							0
